# Supplementary material for: Crystal structures and Hirshfeld surfaces of two 1,3-benzoxa­thiol-2-one derivatives
Source: Acta Crystallogr E Crystallogr Commun. 2018 Jan 1;74(Pt 1):78–82. doi: 10.1107/S2056989017018072 (PMC5778491; doi:10.1107/S2056989017018072)
Supplement: Supplementary file 1 [file e-74-00078-sup1.cif]

##############################################################################
#                                                                            #
# This CIF contains the data in a paper accepted for publication in          #
# Acta Crystallographica Section E. It conforms to the requirements of       #
# Notes for Authors for Acta Crystallographica Section E, and has been       #
# peer reviewed under the auspices of the IUCr Commission on Journals.       #
#                                                                            #
# Full details of the Crystallographic Information File format               #
# are given in the paper "The Crystallographic Information File (CIF):       #
# a New Standard Archive File for Crystallography" by S. R. Hall, F. H.      #
# Allen and I. D. Brown [Acta Cryst. (1991), A47, 655-685].                  #
#                                                                            #
# The current version of the core CIF dictionary is obtainable from          #
# ftp://ftp.iucr.org/pub/cif_core.dic.                                       #
#                                                                            #
# Software is freely available for graphical display of the structure(s)     #
# in this CIF. For information consult the CIF software page                 #
# http://www.iucr.org/resources/cif/software.                                #
#                                                                            #
# This file may be used for bona fide research purposes within the           #
# scientific community so long as proper attribution is given to the journal # 
# article from which it was obtained.                                        #
#                                                                            #
##############################################################################
data_I
_audit_creation_method     'SHELXL-2014/7'
_chemical_name_systematic
;
6-Methoxy-1,3-benzoxathiol-2-one
;
_chemical_name_common     ?
_chemical_formula_moiety     'C9 H8 O3 S'
_chemical_formula_sum     'C9 H8 O3 S'
_chemical_formula_iupac     'C9 H8 O3 S'
_chemical_formula_weight     196.21
_chemical_melting_point     ?
_shelx_space_group_comment
;
The symmetry employed for this shelxl refinement is uniquely defined
by the following loop, which should always be used as a source of
symmetry information in preference to the above space-group names.
They are only intended as comments.
;
_space_group_crystal_system     triclinic
_space_group_name_H-M_alt     'P -1'
_space_group_name_Hall     '-P 1'
loop_
    _space_group_symop_operation_xyz
    'x, y, z'
    '-x, -y, -z'
_cell_length_a     3.9149(6)
_cell_length_b     10.3237(12)
_cell_length_c     11.7003(14)
_cell_angle_alpha     66.526(6)
_cell_angle_beta     81.110(9)
_cell_angle_gamma     84.349(9)
_cell_volume     428.18(10)
_cell_formula_units_Z     2
_cell_measurement_reflns_used     1390
_cell_measurement_theta_min     1.9
_cell_measurement_theta_max     27.5
_cell_measurement_temperature     100(2)
_exptl_crystal_description     plate
_exptl_crystal_colour     colourless
_exptl_crystal_size_max     0.17
_exptl_crystal_size_mid     0.17
_exptl_crystal_size_min     0.03
_exptl_crystal_density_diffrn     1.522
_exptl_crystal_density_meas     ?
_exptl_crystal_density_method     ?
_exptl_crystal_F_000     204
_exptl_absorpt_coefficient_mu     0.345
_exptl_absorpt_correction_type     multi-scan
_exptl_absorpt_process_details
;
(<i>FS_ABSCOR</i>; Rigaku, 2013)
;
_shelx_estimated_absorpt_T_min     0.944
_shelx_estimated_absorpt_T_max     0.990
_exptl_absorpt_correction_T_min     0.714
_exptl_absorpt_correction_T_max     1.000
_diffrn_ambient_temperature     100(2)
_diffrn_radiation_type     MoK\a
_diffrn_radiation_wavelength     0.71073
_diffrn_measurement_device_type     'Rigaku Saturn CCD'
_diffrn_measurement_method     \w
_diffrn_detector_area_resol_mean     ?
_diffrn_reflns_number     5189
_diffrn_reflns_av_R_equivalents     0.0398
_diffrn_reflns_theta_min     1.913
_diffrn_reflns_theta_max     26.000
_diffrn_reflns_theta_full     25.242
_diffrn_measured_fraction_theta_max     0.995
_diffrn_measured_fraction_theta_full     0.995
_diffrn_reflns_limit_h_min     -4
_diffrn_reflns_limit_h_max     4
_diffrn_reflns_limit_k_min     -12
_diffrn_reflns_limit_k_max     12
_diffrn_reflns_limit_l_min     -14
_diffrn_reflns_limit_l_max     14
_refine_special_details     ?
_reflns_number_total     1674
_reflns_number_gt     1540
_reflns_threshold_expression     'I > 2\s(I)'
_refine_ls_structure_factor_coef     Fsqd
_refine_ls_matrix_type     full
_refine_ls_R_factor_all     0.0362
_refine_ls_R_factor_gt     0.0338
_refine_ls_wR_factor_gt     0.0925
_refine_ls_wR_factor_ref     0.0940
_refine_ls_goodness_of_fit_ref     1.038
_refine_ls_restrained_S_all     1.038
_refine_ls_number_reflns     1674
_refine_ls_number_parameters     119
_refine_ls_number_restraints     0
_refine_ls_hydrogen_treatment     constr
_refine_ls_weighting_scheme     calc
_refine_ls_weighting_details
              'w=1/[\s^2^(Fo^2^)+(0.0607P)^2^+0.0766P] where P=(Fo^2^+2Fc^2^)/3'
_atom_sites_solution_hydrogens     geom
_atom_sites_solution_primary     direct
_atom_sites_solution_secondary     ?
_refine_ls_shift/su_max     0.000
_refine_ls_shift/su_mean     0.000
_refine_diff_density_max     0.523
_refine_diff_density_min     -0.203
_refine_ls_extinction_method     none
_refine_ls_extinction_coef     .
loop_
    _atom_type_symbol
    _atom_type_description
    _atom_type_scat_dispersion_real
    _atom_type_scat_dispersion_imag
    _atom_type_scat_source
    'C' 'C' 0.0033 0.0016
                         'International Tables Vol C Tables 4.2.6.8 and 6.1.1.4'
    'H' 'H' 0.0000 0.0000
                         'International Tables Vol C Tables 4.2.6.8 and 6.1.1.4'
    'O' 'O' 0.0106 0.0060
                         'International Tables Vol C Tables 4.2.6.8 and 6.1.1.4'
    'S' 'S' 0.1246 0.1234
                         'International Tables Vol C Tables 4.2.6.8 and 6.1.1.4'
_computing_data_collection
;
CrystalClear (Rigaku, 2014)
;
_computing_cell_refinement
;
CrystalClear (Rigaku, 2014)
;
_computing_data_reduction
;
CrystalClear (Rigaku, 2014)
;
_computing_structure_solution
;
SHELXS97 (Sheldrick, 2008)
;
_computing_structure_refinement
;
SHELXL2014 (Sheldrick, 2015)
;
_computing_molecular_graphics
;
ORTEP-3 for Windows (Farrugia, 2012)
;
_computing_publication_material
;
publCIF (Westrip, 2010)
;
loop_
    _atom_site_type_symbol
    _atom_site_label
    _atom_site_fract_x
    _atom_site_fract_y
    _atom_site_fract_z
    _atom_site_U_iso_or_equiv
    _atom_site_adp_type
    _atom_site_calc_flag
    _atom_site_occupancy
    _atom_site_disorder_assembly
    _atom_site_disorder_group
    C C1 0.0898(4) 0.15148(16) 0.62375(14) 0.0238(3) Uani d 1 . .
    C C2 0.1487(4) 0.21490(16) 0.40934(14) 0.0221(3) Uani d 1 . .
    C C3 -0.0473(4) 0.33140(16) 0.41485(14) 0.0221(3) Uani d 1 . .
    C C4 -0.1375(4) 0.43830(16) 0.30435(15) 0.0238(3) Uani d 1 . .
    H H4 -0.2733 0.5190 0.3064 0.029 Uiso calc 1 . .
    C C5 -0.0252(4) 0.42431(16) 0.19181(15) 0.0245(3) Uani d 1 . .
    H H5 -0.0854 0.4961 0.1157 0.029 Uiso calc 1 . .
    C C6 0.1770(4) 0.30535(16) 0.18846(14) 0.0223(3) Uani d 1 . .
    C C7 0.2673(4) 0.19732(16) 0.29857(14) 0.0230(3) Uani d 1 . .
    H H7 0.4028 0.1161 0.2975 0.028 Uiso calc 1 . .
    C C8 0.4817(4) 0.18554(16) 0.06172(15) 0.0240(3) Uani d 1 . .
    H H8A 0.3576 0.0970 0.1095 0.029 Uiso calc 1 . .
    H H8B 0.7026 0.1773 0.0959 0.029 Uiso calc 1 . .
    C C9 0.5494(4) 0.21106(18) -0.07580(15) 0.0283(4) Uani d 1 . .
    H H9A 0.6977 0.1336 -0.0867 0.042 Uiso calc 1 . .
    H H9B 0.6651 0.3005 -0.1224 0.042 Uiso calc 1 . .
    H H9C 0.3294 0.2157 -0.1077 0.042 Uiso calc 1 . .
    O O1 0.2250(3) 0.11453(11) 0.52491(10) 0.0244(3) Uani d 1 . .
    O O2 0.1322(3) 0.07887(11) 0.72936(10) 0.0282(3) Uani d 1 . .
    O O3 0.2727(3) 0.30495(11) 0.07165(10) 0.0251(3) Uani d 1 . .
    S S1 -0.14241(9) 0.31705(4) 0.57093(3) 0.02391(16) Uani d 1 . .
loop_
    _atom_site_aniso_label
    _atom_site_aniso_U_11
    _atom_site_aniso_U_22
    _atom_site_aniso_U_33
    _atom_site_aniso_U_12
    _atom_site_aniso_U_13
    _atom_site_aniso_U_23
    C1 0.0236(8) 0.0232(7) 0.0273(8) -0.0042(6) -0.0017(6) -0.0124(6)
    C2 0.0220(7) 0.0193(7) 0.0254(8) -0.0039(6) -0.0056(6) -0.0076(6)
    C3 0.0218(7) 0.0212(7) 0.0264(8) -0.0034(6) -0.0037(6) -0.0117(6)
    C4 0.0228(7) 0.0213(8) 0.0301(8) 0.0010(6) -0.0056(6) -0.0125(6)
    C5 0.0257(8) 0.0216(7) 0.0273(8) -0.0009(6) -0.0069(6) -0.0096(6)
    C6 0.0214(7) 0.0222(8) 0.0258(7) -0.0045(6) -0.0026(6) -0.0112(6)
    C7 0.0223(7) 0.0201(7) 0.0286(8) -0.0013(6) -0.0042(6) -0.0110(6)
    C8 0.0245(7) 0.0216(7) 0.0280(8) 0.0002(6) -0.0040(6) -0.0120(6)
    C9 0.0289(8) 0.0302(8) 0.0288(8) -0.0026(7) -0.0007(6) -0.0153(7)
    O1 0.0290(6) 0.0210(5) 0.0239(6) 0.0013(4) -0.0044(4) -0.0096(4)
    O2 0.0335(6) 0.0260(6) 0.0246(6) -0.0001(5) -0.0037(5) -0.0095(5)
    O3 0.0300(6) 0.0221(6) 0.0247(6) 0.0026(4) -0.0044(4) -0.0112(5)
    S1 0.0252(2) 0.0234(2) 0.0259(2) 0.00092(16) -0.00403(16) -0.01255(17)
_geom_special_details
;
 All esds (except the esd in the dihedral angle between two l.s. planes)
 are estimated using the full covariance matrix.  The cell esds are taken
 into account individually in the estimation of esds in distances, angles
 and torsion angles; correlations between esds in cell parameters are only
 used when they are defined by crystal symmetry.  An approximate (isotropic)
 treatment of cell esds is used for estimating esds involving l.s. planes.
;
loop_
    _geom_bond_atom_site_label_1
    _geom_bond_atom_site_label_2
    _geom_bond_site_symmetry_2
    _geom_bond_distance
    _geom_bond_publ_flag
    C1 O2 . 1.1905(19) ?
    C1 O1 . 1.3732(18) ?
    C1 S1 . 1.7766(16) ?
    C2 C3 . 1.380(2) ?
    C2 C7 . 1.383(2) ?
    C2 O1 . 1.3926(18) ?
    C3 C4 . 1.394(2) ?
    C3 S1 . 1.7552(16) ?
    C4 C5 . 1.381(2) ?
    C4 H4 . 0.9500 ?
    C5 C6 . 1.405(2) ?
    C5 H5 . 0.9500 ?
    C6 O3 . 1.3617(18) ?
    C6 C7 . 1.395(2) ?
    C7 H7 . 0.9500 ?
    C8 O3 . 1.4452(18) ?
    C8 C9 . 1.508(2) ?
    C8 H8A . 0.9900 ?
    C8 H8B . 0.9900 ?
    C9 H9A . 0.9800 ?
    C9 H9B . 0.9800 ?
    C9 H9C . 0.9800 ?
loop_
    _geom_angle_atom_site_label_1
    _geom_angle_atom_site_label_2
    _geom_angle_atom_site_label_3
    _geom_angle_site_symmetry_1
    _geom_angle_site_symmetry_3
    _geom_angle
    _geom_angle_publ_flag
    O2 C1 O1 . . 122.22(14) ?
    O2 C1 S1 . . 126.71(12) ?
    O1 C1 S1 . . 111.07(11) ?
    C3 C2 C7 . . 123.62(14) ?
    C3 C2 O1 . . 114.96(13) ?
    C7 C2 O1 . . 121.41(13) ?
    C2 C3 C4 . . 119.56(14) ?
    C2 C3 S1 . . 110.37(11) ?
    C4 C3 S1 . . 130.07(12) ?
    C5 C4 C3 . . 118.55(14) ?
    C5 C4 H4 . . 120.7 ?
    C3 C4 H4 . . 120.7 ?
    C4 C5 C6 . . 120.85(14) ?
    C4 C5 H5 . . 119.6 ?
    C6 C5 H5 . . 119.6 ?
    O3 C6 C7 . . 123.91(13) ?
    O3 C6 C5 . . 115.01(13) ?
    C7 C6 C5 . . 121.08(14) ?
    C2 C7 C6 . . 116.34(14) ?
    C2 C7 H7 . . 121.8 ?
    C6 C7 H7 . . 121.8 ?
    O3 C8 C9 . . 107.02(12) ?
    O3 C8 H8A . . 110.3 ?
    C9 C8 H8A . . 110.3 ?
    O3 C8 H8B . . 110.3 ?
    C9 C8 H8B . . 110.3 ?
    H8A C8 H8B . . 108.6 ?
    C8 C9 H9A . . 109.5 ?
    C8 C9 H9B . . 109.5 ?
    H9A C9 H9B . . 109.5 ?
    C8 C9 H9C . . 109.5 ?
    H9A C9 H9C . . 109.5 ?
    H9B C9 H9C . . 109.5 ?
    C1 O1 C2 . . 112.97(12) ?
    C6 O3 C8 . . 117.75(12) ?
    C3 S1 C1 . . 90.62(7) ?
loop_
    _geom_torsion_atom_site_label_1
    _geom_torsion_atom_site_label_2
    _geom_torsion_atom_site_label_3
    _geom_torsion_atom_site_label_4
    _geom_torsion_site_symmetry_1
    _geom_torsion_site_symmetry_2
    _geom_torsion_site_symmetry_3
    _geom_torsion_site_symmetry_4
    _geom_torsion
    _geom_torsion_publ_flag
    C7 C2 C3 C4 . . . . 0.7(2) ?
    O1 C2 C3 C4 . . . . 179.88(13) ?
    C7 C2 C3 S1 . . . . -179.08(11) ?
    O1 C2 C3 S1 . . . . 0.14(16) ?
    C2 C3 C4 C5 . . . . -0.3(2) ?
    S1 C3 C4 C5 . . . . 179.33(12) ?
    C3 C4 C5 C6 . . . . -0.3(2) ?
    C4 C5 C6 O3 . . . . -179.56(13) ?
    C4 C5 C6 C7 . . . . 0.6(2) ?
    C3 C2 C7 C6 . . . . -0.3(2) ?
    O1 C2 C7 C6 . . . . -179.47(13) ?
    O3 C6 C7 C2 . . . . 179.87(13) ?
    C5 C6 C7 C2 . . . . -0.4(2) ?
    O2 C1 O1 C2 . . . . -179.25(14) ?
    S1 C1 O1 C2 . . . . 0.23(15) ?
    C3 C2 O1 C1 . . . . -0.24(18) ?
    C7 C2 O1 C1 . . . . 178.99(12) ?
    C7 C6 O3 C8 . . . . -0.3(2) ?
    C5 C6 O3 C8 . . . . 179.90(13) ?
    C9 C8 O3 C6 . . . . 179.82(12) ?
    C2 C3 S1 C1 . . . . -0.01(11) ?
    C4 C3 S1 C1 . . . . -179.71(15) ?
    O2 C1 S1 C3 . . . . 179.32(15) ?
    O1 C1 S1 C3 . . . . -0.13(11) ?
loop_
    _geom_hbond_atom_site_label_D
    _geom_hbond_atom_site_label_H
    _geom_hbond_atom_site_label_A
    _geom_hbond_site_symmetry_A
    _geom_hbond_distance_DH
    _geom_hbond_distance_HA
    _geom_hbond_distance_DA
    _geom_hbond_angle_DHA
    C5 H5 O3 2_565 0.95 2.48 3.432(2) 175
    C7 H7 O2 2_656 0.95 2.66 3.5983(19) 170
_shelx_hkl_file
;
   0   0  -1127944.5 1849.95   1-0.09754-0.11048 0.99220 0.99380-0.07761-0.01225
   0   0  -1127165.3 1795.87   1-0.20616-0.21901 0.97356 0.97516-0.09830-0.03288
   0   0   239980.37  878.40   1-0.10142-0.07555 0.99456 0.99136 0.02350-0.10721
   0   0  -244979.12 1087.96   1-0.09603-0.12190 0.98914 0.99234-0.11121 0.01950
   0   0  -241603.92  764.45   1-0.18996-0.21568 0.97326 0.97646-0.12910 0.00173
   0   0   3   25.84   84.16   1-0.10248-0.06368 0.99308 0.98827 0.05730-0.13876
   0   0  -3   41.19   62.75   1-0.11435-0.15293-0.98814-0.98377-0.10240 0.09380
   0   0   3    2.22   58.36   1-0.26824-0.22966 0.96300 0.95821 0.02572-0.17053
   0   0  -3   21.49   51.92   1-0.17350-0.21207 0.97177 0.97657-0.15983 0.03643
   0   0   4 5770.95  324.40   1-0.10344-0.05169 0.99045 0.98404 0.09115-0.17027
   0   0  -4 5398.42  292.78   1-0.09265-0.14439 0.97961 0.98601-0.17826 0.08316
   0   0  -4 4806.26  323.70   1-0.17810-0.22953-0.97262-0.96679-0.14927 0.11235
   0   0   4 4314.34  265.52   1-0.28308-0.23165 0.95740 0.95100 0.05694-0.20474
   0   0  -4 5447.09  281.44   1-0.15677-0.20820 0.96909 0.97548-0.19047 0.07121
   0   0   5 2447.34  228.39   1-0.10427-0.03959 0.98665 0.97864 0.12506-0.20172
   0   0  -5 2237.53  198.34   1-0.09079-0.15547 0.97310 0.98111-0.21171 0.11506
   0   0  -5 2462.10  221.34   1-0.24236-0.30666-0.95009-0.94281-0.19639 0.13063
   0   0   5 2041.56  195.35   1-0.29765-0.23336 0.95058 0.94259 0.08824-0.23887
   0   0  -5 2279.74  187.13   1-0.13975-0.20404 0.96520 0.97319-0.22102 0.10608
   0   0   6137834.1 1941.69   1-0.10499-0.02737 0.98167 0.97206 0.15902-0.23311
   0   0  -6136545.8 1890.74   1-0.30720-0.38435-0.91988-0.91114-0.24379 0.14864
   0   0   6123574.7 1681.08   1-0.31193-0.23479 0.94254 0.93294 0.11962-0.27291
   0   0  -6128736.6 1570.66   1-0.12246-0.19961 0.96007 0.96967-0.25149 0.14103
   0   0  -7 8685.90  434.33   1-0.37267-0.46269-0.88098-0.87077-0.29150 0.16633
   0   0   7 8902.97  438.58   1-0.32593-0.23593 0.93323 0.92204 0.15109-0.30686
   0   0  -878994.14 1653.11   1-0.43891-0.54179-0.83187-0.82020-0.33961 0.18363
   0   0   882510.08 1478.06   1-0.33964-0.23678 0.92264 0.90985 0.18265-0.34072
   0   0   892005.34 1358.65   1-0.07142 0.03255 0.96957 0.95675 0.23412-0.28907
   0   0  -9 7825.83  490.48   1-0.50610-0.62183-0.77017-0.75705-0.38818 0.20047
   0   0   9 9618.97  466.99   1-0.35304-0.23732 0.91073 0.89634 0.21430-0.37449
   0   0   9 9403.19  439.36   1-0.06852 0.04845 0.96072 0.94628 0.26892-0.31967
   0   0 -10 4448.12  454.38   1-0.57433-0.70287-0.69207-0.67744-0.43723 0.21686
   0   0  10 6902.41  374.72   1-0.36612-0.23753 0.89745 0.88141 0.24601-0.40826
   0   0  10 6152.29  421.76   1-0.06549 0.06448 0.95048 0.93444 0.30379-0.35021
   0   0  11  443.76  106.36   1-0.37888-0.23744 0.88274 0.86510 0.27786-0.44184
   0   0  11  269.42  171.55   1-0.06233 0.08064 0.93882 0.92118 0.33871-0.38068
   0   0  12 3564.36  281.16   1-0.39131-0.23700 0.86653 0.84729 0.30981-0.47531
   0   0  12 3031.25  333.56   1-0.05904 0.09693 0.92566 0.90642 0.37370-0.41109
   0   0  13 2133.66  226.87   1-0.40337-0.23621 0.84876 0.82791 0.34187-0.50868
   0   0  13 1728.89  260.73   1-0.05560 0.11336 0.91094 0.89010 0.40875-0.44144
   0  -1  13 2421.47  261.92   1-0.39803-0.27040 0.85690 0.78355 0.32753-0.55939
   0  -1  13 2568.65  279.81   1-0.05934 0.07008 0.92691 0.85364 0.37055-0.51611
   0  -1  1212254.63  609.62   1-0.38431-0.26954 0.87590 0.80415 0.29171-0.52979
   0  -1  1212589.96  622.00   1-0.06305 0.05337 0.94155 0.86988 0.33091-0.49035
   0  -1  11 7616.95  495.57   1-0.36993-0.26802 0.89325 0.82311 0.25542-0.50064
   0  -1  11 7791.54  521.07   1-0.06665 0.03678 0.95449 0.88444 0.29066-0.46520
   0   1 -10 5994.88  421.52   1-0.42064-0.50969-0.84649-0.77948-0.32636 0.36416
   0  -1  10 7670.83  364.37   1-0.35481-0.26578 0.90903 0.84055 0.21854-0.47204
   0  -1  10 7169.72  396.33   1-0.07015 0.02028 0.96580 0.89734 0.24961-0.44085
   0   1  -930988.58 1005.03   1-0.33970-0.41588-0.90169-0.83615-0.26750 0.35761
   0  -1   931689.62  892.26   1-0.33882-0.26264 0.92332 0.85644 0.18074-0.44442
   0  -1   838112.50  997.59   1-0.10502-0.04107 0.98143 0.91615 0.16046-0.39871
   0   1  -834262.78  857.57   1-0.25877-0.32209-0.94319-0.87911-0.20839 0.35130
   0  -1   837466.12  802.34   1-0.32178-0.25846 0.93615 0.87087 0.14168-0.41806
   0   1  -7  -26.29   61.59   1-0.17707-0.22753-0.97292-0.91030-0.14851 0.34578
   0  -1   7   -5.89   76.25   1-0.30340-0.25294 0.94751 0.88383 0.10080-0.39352
   0  -1   628161.65  788.40   1-0.10278-0.06471 0.99241 0.93033 0.06749-0.36096
   0   1  -627639.69  774.64   1-0.09376-0.13136-0.99176-0.93060-0.08724 0.34164
   0  -1   624191.91  655.65   1-0.28320-0.24559 0.95735 0.89527 0.05718-0.37171
   0  -1   570034.35 1487.62   1-0.10112-0.07599 0.99476 0.93428 0.01477-0.34832
   0   1  -568777.70 1227.61   1-0.08188-0.10701 0.93367 0.99415-0.34863 0.01446
   0  -1   569696.50 1317.69   1-0.26027-0.23552 0.96549 0.90500 0.00923-0.35424
   0  -1   4126194.9 2032.56   1-0.09888-0.08668 0.99405 0.93517-0.04566-0.34340
   0   1  -4118760.0 1825.48   1-0.08227-0.09446 0.93561 0.99448-0.34331-0.04556
   0  -1   4120130.7 1860.39   1-0.23288-0.22099 0.97140 0.91252-0.04612-0.34417
   0  -1   3 3495.34  289.34   1-0.09561-0.09635 0.98816 0.93089-0.11997-0.35236
   0   1  -3 3857.67  256.96   1-0.08158-0.08084 0.93216 0.98943-0.35272-0.12033
   0  -1   3 3239.80  225.99   1-0.19713-0.19810 0.97354 0.91625-0.11554-0.34817
   0  -1   298866.99 1379.81   1-0.09015-0.10382 0.97069 0.91502-0.22278-0.38981
   0   1  -2105143.7 1279.67   1-0.07856-0.06489 0.91645 0.97211-0.39236-0.22533
   0  -1   298264.17 1184.53   1-0.14232-0.15615 0.96586 0.91017-0.21644-0.38365
   0  -1   2100603.1 1517.21   1 0.10457 0.09122-0.91531-0.97084 0.38892 0.22167
   0   1  -124276.65  699.76   1-0.06861-0.04202 0.85894 0.91301-0.50744-0.40576
   0   1  -121416.13  645.20   1-0.49660-0.47047-0.74097-0.68698 0.45204 0.55380
   0  -1   123964.76  816.74   1-0.48177-0.50789-0.67983-0.73382 0.55291 0.45115
   0   1  -123026.55  750.29   1 0.10458 0.13099-0.91522-0.86126 0.38912 0.49097
   0  -1   124102.15  755.94   1 0.10638 0.07996-0.86105-0.91501 0.49725 0.39540
   0   1   0  371.58  133.75   1-0.02507 0.01439 0.54578 0.59823-0.83755-0.80118
   0  -1   0  374.67  157.84   1 0.10062 0.06115-0.58297-0.63536 0.80623 0.76978
   0  -1  -162445.17 2156.08   1 0.08249 0.02999-0.51161-0.56244-0.85524-0.82629
   0   1   159534.57 1707.96   1 0.08957 0.14207-0.60428-0.55346-0.79171-0.82066
   0  -1  -166254.20 1350.10   1-0.44184-0.49423 0.77424 0.72334 0.45312 0.48217
   0  -1  -158008.64 1219.27   1-0.38345-0.43583 0.75733 0.70646 0.52858 0.55763
   0  -1  -166376.61 1508.10   1 0.00389-0.04861 0.53723 0.48641 0.84342 0.87237
   0   1   255333.06 1135.00   1-0.37982-0.31457 0.88158 0.93088 0.28024 0.18575
   0  -1  -255921.25  895.33   1-0.33424-0.39950 0.92700 0.87770 0.17013 0.26461
   0   1   252252.15  984.33   1-0.04579 0.01975 0.86387 0.91308 0.50162 0.40729
   0  -1  -257550.28 1010.96   1-0.06026-0.12581 0.93066 0.88145 0.36086 0.45519
   0  -1  -355560.63  982.90   1-0.10452-0.18288 0.98512 0.93746 0.13641 0.29616
   0  -1  -352441.21 1810.00   1-0.76391-0.84202-0.30180-0.34983-0.57039-0.41061
   0   1   353984.16 1452.17   1-0.47701-0.39889-0.79851-0.75047-0.36718-0.52694
   0   1   349174.69  892.52   1-0.35019-0.27207 0.91340 0.96109 0.20750 0.04760
   0   1   351426.46 1014.15   1-0.06087 0.01766 0.93309 0.98070 0.35444 0.19471
   0  -1  -4 7659.34  339.91   1-0.10152-0.19281 0.99448 0.94842 0.02651 0.25162
   0  -1  -4 7944.55  438.25   1-0.68916-0.78012-0.50587-0.55244-0.51879-0.29361
   0   1   4 7644.44  407.11   1-0.14741-0.05642-0.98092-0.93433-0.12672-0.35189
   0   1   4 8075.13  355.51   1-0.34125-0.25028 0.92129 0.96739 0.18642-0.03889
   0  -1  -4 8091.10  334.32   1-0.23908-0.33006 0.97041 0.92431-0.03375 0.19156
   0   1   4 7558.30  370.12   1-0.06552 0.02601 0.95058 0.99658 0.30347 0.07834
   0  -1  -514369.42  519.77   1-0.09868-0.20290 0.99382 0.94937-0.05064 0.23982
   0  -1  -513208.94  534.21   1-0.64742-0.75124-0.58428-0.62939-0.48934-0.19875
   0   1   512893.34  501.32   1-0.34126-0.23743 0.92129 0.96578 0.18644-0.10430
   0  -1  -514088.19  481.01   1-0.20894-0.31277 0.97350 0.92900-0.09295 0.19779
   0   1   512689.15  532.51   1-0.06676 0.03777 0.95488 0.99928 0.28937-0.00115
   0  -1  -637988.27  927.51   1-0.09598-0.21314 0.98903 0.94617-0.11227 0.24354
   0  -1  -637106.80  989.34   1-0.63764-0.75431-0.60058-0.64423-0.48240-0.12639
   0   1   633807.47  882.12   1-0.34575-0.22906 0.91741 0.96030 0.19699-0.15917
   0  -1  -638185.51  861.28   1-0.18282-0.29951 0.97276 0.92986-0.14252 0.21364
   0   1   638308.57 1004.00   1-0.06647 0.05106 0.95389 0.99669 0.29268-0.06324
   0  -1  -714947.14  705.60   1-0.64893-0.77846-0.58170-0.62388-0.49041-0.06899
   0   1   716892.95  611.13   1-0.35273-0.22319 0.91102 0.95232 0.21357-0.20801
   0   1   716986.05  618.42   1-0.06534 0.06519 0.94993 0.99113 0.30553-0.11580
   0  -1  -817003.65  758.07   1-0.67362-0.81600-0.53693-0.57765-0.50786-0.02104
   0   1   821643.60  666.96   1-0.36116-0.21875 0.90269 0.94236 0.23388-0.25316
   0   1   823721.71  776.31   1-0.06367 0.07986 0.94386 0.98345 0.32413-0.16259
   0  -1  -9  937.24  170.77   1-0.70696-0.86219-0.46687-0.50613-0.53125 0.02098
   0   1   9 1103.24  156.13   1-0.37046-0.21520 0.89265 0.93071 0.25675-0.29572
   0   1   9  947.43  147.36   1-0.06161 0.09491 0.93602 0.97401 0.34648-0.20564
   0  -1 -10  134.23   79.66   1-0.74574-0.91383-0.36389-0.40169-0.55807 0.05957
   0   1  10  267.21   86.32   1-0.38028-0.21216 0.88101 0.91747 0.28141-0.33649
   0   1  10  105.46  109.44   1-0.05926 0.11026 0.92656 0.96295 0.37142-0.24610
   0   1  11  370.37  100.51   1-0.39038-0.20940 0.86781 0.90267 0.30739-0.37593
   0   1  11  372.98  128.01   1-0.05665 0.12587 0.91553 0.95031 0.39822-0.28470
   0   1  12 3235.85  303.33   1-0.40059-0.20676 0.85305 0.88630 0.33438-0.41437
   0   1  12 2844.02  259.45   1-0.05382 0.14170 0.90292 0.93610 0.42640-0.32192
   0   1  13  446.21  147.29   1-0.41080-0.20411 0.83669 0.86834 0.36217-0.45201
   0   1  13   70.76  152.89   1-0.19066 0.01794 0.88756 0.91848 0.41938-0.39504
   0   1  13  386.41  146.17   1-0.05078 0.15773 0.88870 0.92027 0.45566-0.35806
   0   1  14  225.28  151.27   1-0.42091-0.20136 0.81868 0.84872 0.39062-0.48899
   0   1  14  283.18  166.48   1-0.22530-0.00367 0.86902 0.89829 0.44049-0.43938
   0   1  14  349.48  176.82   1-0.04754 0.17397 0.87279 0.90276 0.48575-0.39337
   0  -2  12 1274.54  177.69   1-0.37982-0.30458 0.88159 0.75734 0.28024-0.57763
   0  -2  12 1423.31  179.80   1-0.06604 0.01083 0.95240 0.82832 0.29759-0.56014
   0  -2  11 3192.91  280.57   1-0.36376-0.30139 0.89997 0.77732 0.24024-0.55219
   0  -2  11 3291.01  337.16   1-0.06983-0.00594 0.96482 0.84235 0.25344-0.53889
   0   2 -1021996.52  721.24   1-0.30894-0.35843-0.91896-0.79955-0.24506 0.48190
   0  -2  1027485.60  881.85   1-0.34665-0.29716 0.91662 0.79565 0.19910-0.52785
   0  -2   9 2440.34  288.00   1-0.10499-0.06766 0.98167 0.86232 0.15903-0.50181
   0   2  -9 2791.88  286.03   1-0.22581-0.26244-0.95658-0.83863-0.18426 0.47730
   0  -2   9 2617.55  228.18   1-0.32821-0.29157 0.93158 0.81221 0.15627-0.50525
   0  -2   847562.12  992.66   1-0.10392-0.07952 0.98846 0.87071 0.11017-0.48531
   0   2  -857114.21 1104.13   1-0.14341-0.16719-0.98189-0.86539-0.12378 0.47237
   0  -2   850831.11  946.82   1-0.30814-0.28436 0.94481 0.82704 0.11121-0.48490
   0  -2   7 1388.71  196.69   1-0.10251-0.09105 0.99303 0.87688 0.05813-0.47199
   0   2  -7 1568.32  162.39   1-0.06130-0.07222-0.99610-0.88107-0.06332 0.46743
   0  -2   7 1488.10  171.01   1-0.28591-0.27500 0.95618 0.84000 0.06297-0.46771
   0  -2   632473.03  844.01   1-0.10067-0.10214 0.99491 0.88037 0.00162-0.46314
   0  -2   629185.51  717.23   1-0.26069-0.26263 0.96536 0.85079 0.01010-0.45515
   0  -2   511672.10  497.59   1-0.09823-0.11265 0.99326 0.88032-0.06137-0.46079
   0  -2   510854.20  507.62   1-0.23101-0.24581 0.97167 0.85869-0.04983-0.44968
   0  -2   421244.79  750.70   1-0.09492-0.12227 0.98638 0.87504-0.13427-0.46833
   0   2  -422971.18  678.22   1-0.07175-0.04447 0.87792 0.98924-0.47339-0.13933
   0  -2   422737.53  621.58   1-0.19413-0.22179 0.97345 0.86207-0.12124-0.45566
   0  -2   422033.53  709.51   1-0.49475-0.52061-0.73214-0.84321 0.46816 0.13393
   0  -2   419158.42  767.94   1 0.10605 0.07934-0.87662-0.98768 0.46933 0.13484
   0  -2   311469.61  484.60   1-0.09013-0.13041 0.97061 0.86088-0.22309-0.49180
   0   2  -311976.99  456.89   1-0.06917-0.02894 0.86236 0.97208-0.50154-0.23283
   0  -2   311422.14  450.27   1-0.14444-0.18495 0.96638 0.85661-0.21266-0.48166
   0  -2   311839.35  558.91   1-0.48798-0.52704-0.70330-0.81282 0.51694 0.24807
   0  -2   2226920.9 2259.91   1-0.08256-0.13578 0.93704 0.82891-0.33929-0.54264
   0   2  -2230685.6 1979.52   1-0.06340-0.01021 0.82605 0.93418-0.56000-0.35665
   0  -2   2238665.3 2441.30   1 0.10669 0.05386-0.82907-0.93699 0.54886 0.34516
   0  -2   180409.17 1316.50   1-0.06883-0.13496 0.86030 0.75377-0.50511-0.64311
   0   2  -179464.84 1133.27   1-0.05057 0.01533 0.73898 0.84551-0.67182-0.53373
   0  -2   181771.92 1316.94   1-0.80197-0.86767-0.10485-0.21159 0.58807 0.44985
   0   2  -181140.71 1232.15   1-0.47250-0.40706-0.64797-0.54155 0.59737 0.73553
   0   2  -184137.42 1364.65   1 0.10630 0.17218-0.86562-0.75926 0.48928 0.62758
   0  -2   184045.43 1434.82   1 0.10605 0.04016-0.75047-0.85682 0.65233 0.51403
   0  -2   0448515.2 5700.96   1 0.09891 0.01997-0.54587-0.65065 0.83200 0.75910
   0  -2  -1138730.8 1876.79   1 0.02078-0.07120 0.14609 0.04283-0.98905-0.99654
   0   2   1136206.5 1944.15   1 0.04165 0.13361-0.05722 0.04604-0.99749-0.98996
   0   2   1133035.5 1665.16   1-0.64369-0.55196 0.43354 0.53697 0.63062 0.63796
   0   2   1133226.5 1884.19   1 0.07971 0.17165-0.23431-0.13105 0.96888 0.97640
   0  -2  -1139604.5 1889.30   1 0.06398-0.02795-0.03670-0.13997 0.99727 0.98975
   0  -2  -2122498.7 1802.90   1 0.07853-0.02644-0.46261-0.56425-0.88307-0.82517
   0   2   2121924.6 1805.97   1 0.09271 0.19769-0.64794-0.54630-0.75602-0.81391
   0   2   2116894.8 1345.98   1-0.47220-0.36742 0.68289 0.78468 0.55737 0.49926
   0  -2  -2120605.0 1721.59   1-0.35532-0.46007 0.78074 0.67898 0.51399 0.57210
   0   2   2120791.8 1706.35   1 0.02256 0.12758 0.38153 0.48317 0.92408 0.86617
   0  -2  -2124711.1 1687.23   1-0.00238-0.10746 0.58559 0.48395 0.81060 0.86846
   0  -2  -319669.11  770.47   1 0.09878-0.01928-0.74051-0.84051-0.66474-0.54144
   0   2   320252.25  572.64   1-0.42661-0.30897 0.80762 0.90781 0.40711 0.28356
   0  -2  -320399.72  544.89   1-0.36017-0.47781 0.90370 0.80352 0.23148 0.35502
   0   2   318231.89  788.86   1-0.32613-0.20835 0.80330 0.90340 0.49833 0.37476
   0   2   320337.46  664.77   1-0.01880 0.09927 0.70286 0.80288 0.71107 0.58781
   0  -2  -320322.96  575.14   1-0.04606-0.16415 0.86524 0.76522 0.49922 0.62248
   0   2   4106095.1 1320.63   1-0.73474-0.60423-0.39632-0.29733-0.55052-0.73925
   0   2   4112173.0 1460.81   1-0.40041-0.26991 0.85333 0.95191 0.33390 0.14493
   0  -2  -4112457.8 1191.80   1-0.30926-0.43978 0.94415 0.84556 0.11370 0.30265
   0   2   4110341.6 1991.02   1-0.23887-0.10807 0.86122 0.95965 0.44859 0.25958
   0   2   4108612.3 1488.50   1-0.03806 0.09302 0.82214 0.92056 0.56800 0.37933
   0  -2  -4112749.0 1364.60   1-0.06701-0.19810 0.95573 0.85731 0.28648 0.47514
   0  -2  -520792.20  632.29   1-0.10440-0.24817 0.98591 0.88899 0.13068 0.38483
   0   2   519686.87  645.02   1-0.51810-0.37473-0.75768-0.66015-0.39683-0.65097
   0   2   519940.71  673.09   1-0.38753-0.24417 0.87168 0.96866 0.29998 0.04558
   0   2   517187.46  706.73   1-0.18823-0.04442 0.88878 0.98555 0.41788 0.16342
   0   2   520630.11  641.24   1-0.04695 0.09713 0.86979 0.96661 0.49117 0.23711
   0  -2  -6166444.5 2432.78   1-0.10177-0.25848 0.99421 0.89890 0.03427 0.35378
   0   2   6151282.2 2446.55   1-0.22974-0.07349-0.95508-0.85900-0.18714-0.50666
   0   2   6159086.1 2410.16   1-0.38258-0.22636 0.87812 0.97349 0.28727-0.03254
   0  -2  -6165395.6 2266.45   1-0.23676-0.39300 0.97080 0.87541-0.03839 0.28140
   0   2   6156110.5 2474.46   1-0.05109 0.10599 0.89018 0.98539 0.45273 0.13327
   0   2   7 1729.16  175.85   1-0.38249-0.21341 0.87824 0.97201 0.28704-0.09821
   0   2   7 1638.79  196.40   1-0.05278 0.11729 0.89814 0.99175 0.43652 0.05166
   0   2   814388.75  508.12   1-0.38547-0.20354 0.87439 0.96656 0.29469-0.15598
   0   2   814403.86  611.40   1-0.05305 0.13003 0.89936 0.99137 0.43396-0.01629
   0   2   9 6223.21  336.51   1-0.39047-0.19568 0.86769 0.95825 0.30763-0.20846
   0   2   9 6579.57  388.66   1-0.05240 0.14368 0.89634 0.98674 0.44025-0.07540
   0   2  1054432.44 1145.86   1-0.39681-0.18916 0.85869 0.94765 0.32431-0.25722
   0   2  1054711.95 1359.93   1-0.05111 0.15796 0.89025 0.97905 0.45259-0.12846
   0   2  1123306.87  736.11   1-0.40405-0.18354 0.84770 0.93506 0.34370-0.30326
   0   2  1119322.66  887.65   1-0.19233 0.02959 0.88671 0.97350 0.42041-0.22672
   0   2  1125392.12  959.86   1-0.04934 0.17273 0.88169 0.96889 0.46923-0.17722
   0   2  1216873.66  592.79   1-0.41187-0.17850 0.83487 0.92062 0.36515-0.34724
   0   2  1216698.44  790.19   1-0.21445 0.02049 0.87504 0.96017 0.43394-0.27864
   0   2  1217676.53  692.79   1-0.04718 0.18788 0.87098 0.95657 0.48903-0.22282
   0   2  13 5016.42  438.70   1-0.42006-0.17383 0.82027 0.90441 0.38819-0.38962
   0   2  13 5666.92  517.35   1-0.23956 0.00839 0.86081 0.94428 0.44900-0.32902
   0   2  13 4837.26  381.96   1-0.04471 0.20336 0.85828 0.94226 0.51122-0.26603
   0   2  1413791.40  800.07   1-0.42845-0.16936 0.80390 0.88644 0.41251-0.43073
   0   2  1415632.17  948.50   1-0.26726-0.00627 0.84387 0.92568 0.46523-0.37824
   0   2  1415627.67  856.64   1-0.04195 0.21911 0.84363 0.92601 0.53528-0.30737
   0  -3  1210198.46  557.99   1-0.37795-0.34225 0.88387 0.70713 0.27551-0.61873
   0  -3  12 9368.57  542.77   1-0.06817-0.03084 0.95958 0.78308 0.27305-0.62115
   0  -3  10 2305.49  266.42   1-0.10532-0.09460 0.97855 0.80513 0.17702-0.58549
   0  -3  10 1944.91  206.69   1-0.34181-0.33187 0.92082 0.74736 0.18773-0.57559
   0  -3   9  375.69  131.36   1-0.10431-0.10653 0.98640 0.81458 0.12699-0.57017
   0   3  -9  356.08  132.92   1-0.15191-0.14899-0.97980-0.80943-0.13003 0.56799
   0  -3   9  432.43  102.03   1-0.32142-0.32433 0.93639 0.76453 0.14087-0.55703
   0  -3   820064.44  831.34   1-0.10297-0.11812 0.99190 0.82169 0.07425-0.55754
   0   3  -820546.39  711.29   1-0.07258-0.05680-0.99478-0.82587-0.07163 0.56098
   0  -3   818649.28  723.71   1-0.29896-0.31473 0.94990 0.77964 0.09109-0.54138
   0  -3   723966.00  882.15   1-0.10123-0.12932 0.99470 0.82609 0.01795-0.54849
   0  -3   723060.22  637.08   1-0.27378-0.30240 0.96106 0.79240 0.03730-0.52975
   0  -3   613740.18  522.45   1-0.09898-0.14000 0.99415 0.82714-0.04317-0.54427
   0  -3   612196.56  490.19   1-0.24483-0.28631 0.96931 0.80224-0.02221-0.52385
   0  -3   5 9752.63  430.56   1-0.09604-0.14999 0.98916 0.82376-0.11099-0.54672
   0  -3   5 9328.98  389.38   1-0.21038-0.26472 0.97345 0.80798-0.09016-0.52638
   0  -3   4 7831.35  433.44   1-0.09210-0.15900 0.97777 0.81397-0.18834-0.55872
   0  -3   4 7640.43  372.18   1-0.16741-0.23461 0.97093 0.80706-0.17105-0.54184
   0  -3   321237.39  699.24   1-0.08663-0.16646 0.95616 0.79396-0.27970-0.58472
   0   3  -322370.16  671.13   1-0.05789 0.02187 0.78967 0.95185-0.61078-0.30575
   0  -3   319884.83  562.94   1-0.11024-0.19030 0.95576 0.79350-0.27268-0.57805
   0  -3   326362.40  844.99   1-0.80175-0.88077-0.24615-0.40874 0.54461 0.23910
   0  -3   321755.61  829.69   1 0.10662 0.02737-0.79375-0.95563 0.59881 0.29327
   0   3  -232051.93  836.69   1-0.05097 0.04137 0.74183 0.90243-0.66864-0.42883
   0  -3   235947.64  857.36   1-0.80298-0.89502-0.12440-0.28533 0.58287 0.34281
   0   3  -236329.17  828.22   1-0.49307-0.40150-0.72455-0.56414 0.48156 0.72148
   0   3  -234627.89  852.97   1 0.10440 0.19671-0.91839-0.75808 0.38163 0.62178
   0  -3   235889.96 1110.85   1 0.10606 0.01375-0.75090-0.91122 0.65183 0.41168
   0  -3   142014.81  950.41   1-0.06584-0.17151 0.84165 0.68267-0.53599-0.71031
   0   3  -145142.37  970.28   1-0.03831 0.06706 0.64899 0.80798-0.75982-0.58537
   0  -3   142485.58  935.16   1-0.78318-0.88823 0.04684-0.11243 0.62002 0.44541
   0   3  -141904.21  951.24   1 0.10654 0.21190-0.84969-0.69094 0.51639 0.69114
   0  -3   141144.17 1022.03   1 0.10394-0.00141-0.66881-0.82755 0.73613 0.56138
   0  -3   0   -2.61   82.06   1-0.04421-0.16262 0.69307 0.53570-0.71950-0.82859
   0   3   0   35.63   83.20   1-0.01516 0.10320 0.46474 0.62209-0.88531-0.77610
   0   3   0   20.95   87.53   1-0.79007-0.67200 0.00646 0.16408 0.61297 0.72214
   0  -3   0   43.52   82.69   1-0.72362-0.84169 0.26012 0.10250 0.63930 0.53014
   0   3   0   -1.26   91.97   1 0.10537 0.22379-0.71874-0.56157 0.68724 0.79658
   0  -3   0   13.54   86.59   1 0.09699-0.02141-0.50749-0.66467 0.85617 0.74682
   0  -3  -1 1024.23  171.73   1-0.00792-0.13935 0.40367 0.24792-0.91487-0.95870
   0   3   1  968.88  158.15   1 0.02348 0.15494 0.12068 0.27636-0.99241-0.94847
   0   3   1 1036.32  149.51   1-0.71499-0.58390 0.28252 0.43848 0.63949 0.68321
   0  -3  -1 1115.66  152.01   1-0.61559-0.74667 0.48175 0.32578 0.62366 0.57994
   0   3   1  930.60  164.64   1 0.09487 0.22628-0.46794-0.31226 0.87865 0.92265
   0  -3  -1 1037.40  173.60   1 0.07729-0.05411-0.20169-0.35736 0.97639 0.93239
   0  -3  -2  542.63  145.64   1 0.03884-0.10563-0.02895-0.18305-0.99882-0.97741
   0   3   2  329.76  120.37   1 0.06815 0.21254-0.34055-0.18645-0.93774-0.95919
   0  -3  -2  474.12   96.59   1-0.47523-0.61955 0.67091 0.51662 0.56922 0.59097
   0   3   2  409.06  115.84   1-0.60198-0.45787 0.50346 0.65777 0.61979 0.59806
   0   3   2  405.63  132.85   1 0.06682 0.21123-0.07027 0.08384 0.99528 0.97383
   0  -3  -2  452.11  132.85   1 0.03723-0.10719 0.24614 0.09203 0.96851 0.98996
   0  -3  -357997.07 1265.13   1 0.07430-0.08317-0.41181-0.56427-0.90823-0.82138
   0   3   355092.49 1341.02   1 0.09556 0.25304-0.68980-0.53734-0.71765-0.80450
   0   3   355600.36  951.32   1-0.48028-0.32311 0.64908 0.80177 0.58992 0.50275
   0  -3  -359643.92  927.64   1-0.41651-0.57369 0.82676 0.67407 0.37812 0.46529
   0  -3  -354333.10 1217.04   1-0.32654-0.48367 0.80299 0.65036 0.49855 0.58573
   0   3   360951.20 1225.92   1 0.02870 0.18611 0.32636 0.47892 0.94480 0.85789
   0  -3  -358387.58 1087.31   1-0.00871-0.16634 0.63243 0.47998 0.77456 0.86136
   0  -3  -4  196.58  126.94   1 0.09157-0.07899-0.63181-0.78264-0.76969-0.61743
   0   3   4  152.99   81.14   1-0.45160-0.28157 0.74925 0.90033 0.48442 0.33182
   0  -3  -4  196.69   70.50   1-0.36368-0.53372 0.90005 0.74897 0.24005 0.39265
   0   3   4  209.83   95.44   1-0.39909-0.22894 0.74359 0.89456 0.53645 0.38383
   0  -3  -4  138.78   98.40   1-0.19075-0.36090 0.88751 0.73654 0.41943 0.57205
   0   3   4  161.31   88.47   1-0.00125 0.16926 0.57701 0.72789 0.81672 0.66446
   0  -3  -4  252.38   81.40   1-0.04138-0.21202 0.84053 0.68970 0.54016 0.69235
   0  -3  -5240588.7 3516.16   1 0.09889-0.08475-0.74225-0.89145-0.66277-0.44512
   0   3   5251151.7 2739.74   1-0.77909-0.59618-0.23682-0.08687-0.58044-0.79813
   0   3   5235519.9 3064.48   1-0.43155-0.24865 0.79745 0.94693 0.42169 0.20366
   0  -3  -5254742.5 2496.34   1-0.31987-0.50279 0.93744 0.78797 0.13736 0.35538
   0   3   5232685.4 3430.65   1-0.33394-0.15077 0.79743 0.94674 0.50257 0.28450
   0   3   5248942.5 2830.96   1-0.01952 0.16410 0.70766 0.85689 0.70628 0.48867
   0  -3  -5241497.2 3139.92   1-0.06113-0.24477 0.93414 0.78490 0.35162 0.56921
   0   3   663352.49 1317.37   1-0.66506-0.46929-0.55305-0.40456-0.50182-0.78491
   0   3   661493.27 1225.81   1-0.41951-0.22376 0.82129 0.96916 0.38663 0.10317
   0  -3  -661472.82 1152.10   1-0.28279-0.47857 0.95752 0.80964 0.05632 0.33976
   0   3   662003.18 1745.37   1-0.29053-0.09434 0.82860 0.97624 0.47855 0.19503
   0   3   662789.50 1372.33   1-0.02999 0.16662 0.77473 0.92235 0.63157 0.34857
   0  -3  -720154.77  636.13   1-0.10329-0.31248 0.99093 0.84475 0.08588 0.43443
   0   3   719389.32  671.81   1-0.45243-0.24377-0.82049-0.67345-0.34940-0.69787
   0   3   720557.25  557.52   1-0.41335-0.20474 0.83233 0.97860 0.36926 0.02038
   0   3   719073.79  953.67   1-0.26400-0.05479 0.84593 0.99192 0.46334 0.11438
   0   3   718934.53  680.46   1-0.03588 0.17374 0.80974 0.95577 0.58568 0.23728
   0   3   821174.51  724.90   1-0.16595 0.05557-0.97609-0.83051-0.14034-0.55422
   0   3   823438.95  721.71   1-0.41131-0.18984 0.83583 0.98050 0.36359-0.05072
   0   3   823456.33 1105.81   1-0.25023-0.02800 0.85444 0.99877 0.45530 0.04089
   0   3   821931.32  755.51   1-0.03904 0.18358 0.82766 0.97209 0.55986 0.14607
   0   3   947012.32  890.67   1-0.41215-0.17783 0.83439 0.97745 0.36593-0.11380
   0   3   948040.21 1380.02   1-0.24613-0.01088 0.85691 0.99957 0.45289-0.02696
   0   3   948464.33 1082.15   1-0.04046 0.19516 0.83553 0.97835 0.54794 0.06875
   0   3  1027624.65  850.89   1-0.41504-0.16786 0.82937 0.97083 0.37399-0.17117
   0   3  1026348.51 1357.88   1-0.24947-0.00121 0.85490 0.99590 0.45486-0.09044
   0   3  1030489.06 1053.91   1-0.04072 0.20790 0.83692 0.97814 0.54579 0.00120
   0   3  11  296.67  107.68   1-0.41938-0.15933 0.82154 0.96139 0.38624-0.22434
   0   3  11  420.54  158.66   1-0.25867 0.00261 0.84927 0.98860 0.46024-0.15050
   0   3  11  390.79  114.63   1-0.04014 0.22148 0.83374 0.97335 0.55069-0.05930
   0   3  12 5397.56  368.47   1-0.42475-0.15184 0.81131 0.94956 0.40168-0.27433
   0   3  12 4173.58  420.12   1-0.27257 0.00173 0.84047 0.97814 0.46829-0.20789
   0   3  12 5833.65  426.78   1-0.03893 0.23569 0.82703 0.96504 0.56079-0.11459
   0   3  1313866.96  683.49   1-0.43084-0.14508 0.79895 0.93560 0.41957-0.32187
   0   3  1312982.04  736.19   1-0.29034-0.00302 0.82872 0.96473 0.47844-0.26319
   0   3  1312886.98  632.41   1-0.03722 0.25039 0.81740 0.95381 0.57485-0.16593
   0   3  14  242.33  114.66   1-0.43741-0.13879 0.78458 0.91962 0.43942-0.36745
   0   3  14  201.91  159.74   1-0.31140-0.01105 0.81406 0.94840 0.49023-0.31685
   0   3  14  283.89  127.69   1-0.03510 0.26551 0.80519 0.94000 0.59196-0.21422
   0  -4  11   33.15  128.97   1-0.36035-0.37704 0.90352 0.67588 0.23192-0.63326
   0  -4  10 4538.03  423.09   1-0.10497-0.13379 0.98183 0.75595 0.15803-0.64080
   0  -4  10 4984.83  374.37   1-0.34039-0.36998 0.92202 0.69607 0.18439-0.61529
   0  -4   9 4749.51  441.55   1-0.10381-0.14557 0.98896 0.76468 0.10573-0.62774
   0   4  -9 4342.62  333.03   1-0.10556-0.06309-0.98977-0.76699-0.09593 0.63854
   0  -4   9 3894.65  345.04   1-0.31853-0.36098 0.93834 0.71399 0.13435-0.59991
   0  -4   819297.29  685.89   1-0.10228-0.15698 0.99346 0.77078 0.05067-0.61745
   0  -4   818831.78  614.60   1-0.29431-0.34962 0.95227 0.72952 0.08100-0.58784
   0  -4   7 1902.66  217.87   1-0.10032-0.16796 0.99492 0.77384-0.00792-0.61069
   0  -4   7 1905.51  201.99   1-0.26701-0.33518 0.96341 0.74226 0.02316-0.58025
   0  -4   618178.71  632.13   1-0.09782-0.17839 0.99265 0.77318-0.07116-0.60857
   0  -4   618121.36  551.07   1-0.23551-0.31654 0.97101 0.75145-0.04088-0.57888
   0  -4   519420.22  708.18   1-0.09461-0.18811 0.98554 0.76767-0.14056-0.61261
   0  -4   518818.17  689.93   1-0.19806-0.29194 0.97356 0.75560-0.11378-0.58636
   0  -4   521171.05  825.61   1-0.80316-0.89550-0.21912-0.43757 0.55398 0.08119
   0  -4   4 1336.43  158.07   1-0.09041-0.19685 0.97169 0.75542-0.21827-0.62496
   0  -4   4 1395.87  177.05   1-0.15173-0.25847 0.96806 0.75170-0.19957-0.60673
   0  -4   4 1246.74  197.75   1-0.80403-0.90939-0.16557-0.38236 0.57106 0.16372
   0  -4   310800.76  513.40   1-0.08479-0.20417 0.94780 0.73313-0.30737-0.64870
   0   4  -310279.06  472.37   1-0.04770 0.07108 0.71848 0.93315-0.69390-0.35237
   0  -4   311272.34  447.65   1-0.09157-0.21118 0.94810 0.73334-0.30449-0.64622
   0  -4   311966.96  519.23   1-0.80089-0.91927-0.08865-0.30378 0.59220 0.25031
   0   4  -312096.49  444.82   1-0.50156-0.38386-0.76876-0.55437 0.39677 0.73845
   0  -4   252561.39 1126.19   1-0.07699-0.20930 0.90789 0.69483-0.41205-0.68803
   0   4  -251911.12 1138.08   1-0.04045 0.09136 0.66518 0.87823-0.74558-0.46941
   0  -4   256339.48 1230.65   1-0.78863-0.92002 0.01559-0.19788 0.61466 0.33821
   0   4  -256510.07 1115.89   1-0.48749-0.35659-0.70136-0.48853 0.52003 0.79635
   0   4  -256244.02 1218.49   1 0.10480 0.23658-0.91090-0.69819 0.39908 0.67568
   0  -4   249639.07 1248.14   1 0.10431-0.02745-0.68061-0.89332 0.72517 0.44857
   0  -4   1 1980.81  198.39   1-0.06571-0.21093 0.84086 0.62941-0.53724-0.74789
   0   4  -1 1954.28  215.67   1-0.02870 0.11614 0.57467 0.78612-0.81787-0.60706
   0  -4   1 2405.38  216.09   1-0.75993-0.90434 0.14779-0.06401 0.63297 0.42197
   0   4  -1 1889.81  210.04   1 0.10654 0.25137-0.85000-0.63886 0.51589 0.72709
   0  -4   1 2033.35  240.40   1 0.10141-0.04341-0.60140-0.81254 0.79247 0.58128
   0  -4   028694.04  775.79   1-0.04883-0.20670 0.72656 0.51673-0.68536-0.83081
   0   4   027847.25  795.42   1-0.01007 0.14775 0.42195 0.63176-0.90656-0.76094
   0   4   028769.85  764.30   1-0.79593-0.63850-0.03673 0.17342 0.60427 0.74982
   0  -4   029453.02  752.44   1-0.70732-0.86475 0.30148 0.09132 0.63937 0.49382
   0   4   030165.70  820.35   1 0.10603 0.26392-0.74949-0.53992 0.65346 0.79926
   0  -4   029199.22  918.23   1 0.09486-0.06298-0.46789-0.67755 0.87867 0.73276
   0  -4  -1274472.2 2718.94   1-0.02369-0.19458 0.53468 0.32649-0.84471-0.92495
   0   4   1279067.1 2579.09   1-0.75064-0.58019 0.18010 0.38860 0.63568 0.71578
   0  -4  -1275473.1 2401.55   1-0.62770-0.79814 0.46156 0.25306 0.62685 0.54673
   0   4   1275606.9 2448.47   1 0.10066 0.27161-0.58389-0.37590 0.80556 0.88596
   0  -4  -2190686.2 2316.46   1 0.00983-0.17416 0.24727 0.04076-0.96889-0.98387
   0   4   2187520.1 2248.77   1 0.05160 0.23553-0.15979 0.04674-0.98580-0.97074
   0  -4  -2200148.5 1805.41   1-0.49303-0.67688 0.57799 0.37120 0.65025 0.63563
   0   4   2183917.3 2002.47   1-0.67672-0.49327 0.36977 0.57661 0.63663 0.65130
   0  -4  -2189967.8 1900.73   1-0.52572-0.70919 0.60957 0.40273 0.59332 0.57866
   0   4   2184355.1 2185.06   1 0.08649 0.27040-0.33118-0.12463 0.93959 0.95464
   0  -4  -2187582.7 2467.26   1 0.05501-0.12889 0.06414-0.14236 0.99642 0.98138
   0  -4  -3   27.53   97.71   1 0.04427-0.15271-0.08386-0.28878-0.99549-0.94513
   0   4   3   15.16   92.08   1 0.08108 0.27796-0.49402-0.28910-0.86565-0.91605
   0  -4  -3   56.28   62.71   1-0.45008-0.64679 0.75336 0.54818 0.47943 0.53023
   0   4   3   72.55   65.64   1-0.59287-0.39639 0.51746 0.72265 0.61703 0.56625
   0   4   3   61.89   97.27   1 0.06233 0.25921-0.01763 0.18735 0.99789 0.94747
   0  -4  -3   57.47  104.19   1 0.01940-0.17764 0.40911 0.20425 0.91227 0.96266
   0  -4  -455257.16 1373.25   1 0.06978-0.14018-0.35915-0.56244-0.93066-0.81486
   0   4   453940.95 1345.17   1 0.09813 0.30810-0.72981-0.52653-0.67656-0.79236
   0   4   458039.13 1204.90   1-0.48732-0.27775 0.61355 0.81713 0.62134 0.50511
   0  -4  -457141.06 1054.15   1-0.40228-0.61185 0.85046 0.64687 0.33893 0.45517
   0   4   453989.94 1185.71   1-0.51455-0.30504 0.62325 0.82676 0.58888 0.47265
   0  -4  -456695.01 1316.03   1-0.29712-0.50662 0.82409 0.62058 0.48226 0.59849
   0   4   458525.32 1363.53   1 0.03481 0.24470 0.26933 0.47275 0.96241 0.84653
   0  -4  -460773.83 1253.39   1-0.01508-0.22525 0.67750 0.47424 0.73536 0.85109
   0  -4  -543031.21 1337.74   1 0.08474-0.13830-0.54039-0.74203-0.83713-0.65593
   0   4   546654.19 1052.97   1-0.46814-0.24572 0.69788 0.89986 0.54202 0.36037
   0  -4  -545474.01  930.15   1-0.35871-0.58113 0.90518 0.70321 0.22794 0.40959
   0   4   539701.65 1226.86   1-0.44972-0.22719 0.69518 0.89703 0.56077 0.37910
   0  -4  -541792.21 1098.31   1-0.18814-0.41067 0.88883 0.68698 0.41782 0.59950
   0   4   544725.41 1132.20   1 0.01186 0.23490 0.47288 0.67457 0.88104 0.69983
   0  -4  -543229.17 1003.96   1-0.04105-0.26424 0.83877 0.63711 0.54293 0.72405
   0  -4  -6118773.9 2427.39   1 0.09278-0.14335-0.64906-0.84907-0.75505-0.50845
   0   4   6123948.0 1652.27   1-0.45313-0.21785 0.74502 0.94539 0.48949 0.24240
   0  -4  -6128013.6 1589.34   1-0.32023-0.55555 0.93720 0.73683 0.13818 0.38525
   0   4   6115205.7 1929.50   1-0.40019-0.16464 0.74260 0.94279 0.53701 0.28988
   0   4   6122907.4 1892.97   1-0.00427 0.23189 0.59979 0.79983 0.80014 0.55361
   0  -4  -6126240.3 1673.64   1-0.05878-0.29497 0.92458 0.72453 0.37640 0.62292
   0  -4  -7 5854.17  534.46   1 0.09707-0.15215-0.71300-0.91138-0.69440-0.38239
   0   4   7 4997.86  296.67   1-0.71470-0.46654-0.44855-0.24910-0.53664-0.84869
   0   4   7 5461.40  360.17   1-0.44303-0.19488 0.77137 0.97014 0.45683 0.14432
   0   4   7 4687.71  449.03   1-0.36484-0.11628 0.77300 0.97153 0.51898 0.20641
   0   4   7 6060.64  349.93   1-0.01486 0.23430 0.67599 0.87443 0.73675 0.42481
   0  -4  -7 5270.34  313.01   1-0.07089-0.32007 0.96802 0.76958 0.24061 0.55253
   0  -4  -811430.99  616.77   1 0.09939-0.16292-0.75053-0.94727-0.65331-0.27590
   0   4   811061.82  490.69   1-0.56270-0.30168-0.70668-0.50869-0.42890-0.80636
   0   4   811710.04  470.52   1-0.43707-0.17607 0.78535 0.98251 0.43838 0.06044
   0   4   811907.86  699.02   1-0.34155-0.07996 0.79159 0.98846 0.50667 0.12864
   0   4   811500.25  578.22   1-0.02157 0.24059 0.72127 0.91809 0.69231 0.31497
   0  -4  -9 3704.36  348.63   1 0.10063-0.17476-0.77201-0.96711-0.62758-0.18477
   0   4   9 3645.72  297.10   1-0.32077-0.04684-0.91254-0.71600-0.25369-0.69652
   0   4   9 3934.21  314.12   1-0.43437-0.16051 0.79138 0.98694 0.43015-0.01321
   0   4   9 4403.33  410.40   1-0.32815-0.05355 0.80179 0.99699 0.49943 0.05596
   0   4   9 3797.63  326.66   1-0.02565 0.24952 0.74762 0.94284 0.66362 0.22088
   0   4  1023063.55  794.55   1-0.43412-0.14740 0.79192 0.98588 0.42940-0.07938
   0   4  1023038.26  897.16   1-0.32281-0.03519 0.80576 0.99930 0.49652-0.01239
   0   4  1023070.46  788.94   1-0.02791 0.26025 0.76187 0.95548 0.64712 0.13897
   0   4  11 4417.62  300.52   1-0.43572-0.13614 0.78839 0.98075 0.43425-0.13997
   0   4  11 4431.55  386.03   1-0.32403-0.02338 0.80486 0.99674 0.49718-0.07717
   0   4  11 4752.46  380.48   1-0.02889 0.27228 0.76792 0.95992 0.63988 0.06633
   0   4  1211370.67  539.75   1-0.43870-0.12627 0.78163 0.97238 0.44337-0.19627
   0   4  1212264.55  790.62   1-0.33064-0.01698 0.79992 0.99014 0.50078-0.13902
   0   4  1211598.41  607.26   1-0.02891 0.28526 0.76805 0.95844 0.63972 0.00077
   0   4  13 1278.13  199.54   1-0.44271-0.11742 0.77214 0.96129 0.45583-0.24924
   0   4  13 1288.78  245.15   1-0.34175-0.01507 0.79143 0.97999 0.50678-0.19847
   0   4  13 1390.81  237.71   1-0.02819 0.29897 0.76363 0.95241 0.64503-0.05932
   0  -4 -14   17.37  184.47   1 0.10070-0.24014-0.77313-0.96005-0.62620 0.14362
   0   4  14   88.90  178.26   1-0.44746-0.10931 0.76025 0.94779 0.47094-0.29956
   0   4  14   -3.22  169.46   1-0.35669-0.01698 0.77964 0.96653 0.51471-0.25599
   0   4  14   41.39  144.93   1-0.02689 0.31328 0.75547 0.94265 0.65461-0.11514
   0  -5  10 5076.14  392.95   1-0.10476-0.17313 0.98348 0.70514 0.14755-0.68760
   0  -5  10 4388.67  362.78   1-0.34238-0.41152 0.92034 0.64190 0.18906-0.64699
   0  -5   9 3727.90  306.85   1-0.10351-0.18481 0.99018 0.71344 0.09389-0.67590
   0   5  -9 3311.90  306.47   1-0.07821 0.00380-0.99405-0.71885-0.07578 0.69515
   0  -5   9 2483.43  311.46   1-0.31951-0.40150 0.93769 0.66085 0.13655-0.63408
   0  -5   8  459.57  151.05   1-0.10188-0.19612 0.99408 0.71894 0.03761-0.66682
   0  -5   8  493.39  112.40   1-0.29410-0.38896 0.95237 0.67713 0.08055-0.62466
   0  -5   7 1253.75  194.00   1-0.09980-0.20698 0.99476 0.72122-0.02197-0.66105
   0  -5   7 1336.11  159.52   1-0.26543-0.37314 0.96392 0.69028 0.01989-0.61989
   0  -5   6 3942.09  388.13   1-0.09719-0.21730 0.99156 0.71962-0.08575-0.65948
   0  -5   6 4314.07  338.41   1-0.23240-0.35297 0.97148 0.69943-0.04708-0.62144
   0  -5   5 2082.08  294.38   1-0.09388-0.22693 0.98345 0.71311-0.15492-0.66329
   0  -5   5 2550.95  245.92   1-0.19333-0.32676 0.97342 0.70297-0.12275-0.63169
   0  -5   423745.38  672.50   1-0.08966-0.23564 0.96879 0.70006-0.23106-0.67407
   0  -5   423204.78  632.89   1-0.14562-0.29191 0.96667 0.69782-0.21055-0.65408
   0  -5   341555.47 1066.60   1-0.08418-0.24310 0.94493 0.67781-0.31622-0.69388
   0  -5   337073.66  900.92   1-0.08519-0.24434 0.94518 0.67793-0.31522-0.69332
   0  -5   340844.50 1084.72   1-0.78509-0.94282 0.03643-0.23124 0.61830 0.24002
   0   5  -346324.03 1128.77   1-0.49932-0.34230-0.75524-0.48842 0.42458 0.80266
   0  -5   269900.35 1226.30   1-0.07692-0.24878 0.90750 0.64197-0.41294-0.72524
   0   5  -274163.67 1142.07   1-0.48493-0.31472-0.69153-0.42626 0.53536 0.84808
   0   5  -268628.62 1183.33   1 0.10479 0.27604-0.91110-0.64601 0.39861 0.71166
   0  -5   166060.04 1386.80   1-0.06704-0.25180 0.84924 0.58533-0.52373-0.77069
   0   5  -157569.48 1114.66   1-0.02052 0.16371 0.50892 0.77279-0.86056-0.61317
   0  -5   166981.13 1218.57   1-0.73585-0.91962 0.22599-0.03835 0.63831 0.39092
   0   5  -163861.00 1303.98   1 0.10642 0.29072-0.85847-0.59494 0.50169 0.74934
   0  -5   162481.13 1571.53   1 0.09869-0.08561-0.54120-0.80473 0.83507 0.58743
   0  -5   067114.50 1307.63   1-0.05334-0.25105 0.75845 0.49615-0.64953-0.83114
   0   5   062868.78 1370.17   1-0.00491 0.19237 0.37778 0.64004-0.92588-0.74386
   0   5   058743.87 1231.85   1-0.80024-0.60345-0.08019 0.18250 0.59429 0.77623
   0  -5   069493.01 1373.29   1-0.68948-0.88627 0.34256 0.07986 0.63816 0.45622
   0   5   065428.59 1390.72   1 0.10647 0.30383-0.77891-0.51695 0.61802 0.80027
   0  -5   064029.82 1567.67   1 0.09251-0.10480-0.42689-0.68897 0.89955 0.71717
   0  -5  -122578.08  857.03   1-0.03443-0.24481 0.61942 0.35876-0.78429-0.90075
   0   5   119674.61  710.17   1 0.01654 0.22694 0.18573 0.44628-0.98246-0.86563
   0   5   121244.00  735.41   1-0.77210-0.56230 0.09964 0.36068 0.62763 0.74412
   0  -5  -121073.81  726.95   1-0.62604-0.83584 0.46438 0.20334 0.62642 0.50992
   0   5   119880.75  684.73   1 0.10362 0.31404-0.65933-0.39894 0.74467 0.86152
   0  -5  -119757.01  823.54   1 0.08133-0.12901-0.25660-0.51712 0.96308 0.84613
   0  -5  -2  485.12  132.01   1-0.00972-0.23312 0.41899 0.15996-0.90793-0.95920
   0   5   2  466.38  130.29   1 0.04287 0.26625-0.06962 0.18935-0.99665-0.94512
   0  -5  -2  601.52  113.24   1-0.49932-0.72270 0.52560 0.26631 0.68878 0.63778
   0   5   2  442.66  116.49   1-0.72212-0.49930 0.26409 0.52347 0.63936 0.69040
   0  -5  -2  543.45  116.99   1-0.54718-0.77000 0.58205 0.32266 0.60149 0.55043
   0   5   2  510.29  119.35   1 0.09588 0.31925-0.48645-0.22749 0.86842 0.91995
   0  -5  -2  407.41  116.43   1 0.06268-0.16066-0.02165-0.28059 0.99779 0.94628
   0  -5  -312821.09  619.19   1 0.01854-0.21798 0.16715-0.09017-0.98575-0.97177
   0   5   310627.17  553.66   1 0.06912 0.30541-0.35156-0.09418-0.93360-0.94755
   0  -5  -312226.33  477.90   1-0.46831-0.70455 0.69727 0.43959 0.54266 0.55709
   0   5   311528.34  534.93   1-0.66035-0.42451 0.40248 0.66021 0.63399 0.61960
   0  -5  -311966.73  490.77   1-0.45739-0.69324 0.68728 0.42956 0.56429 0.57869
   0   5   310540.86  502.91   1 0.08162 0.31802-0.26064-0.00324 0.96197 0.94807
   0  -5  -312516.19  602.76   1 0.03613-0.20024 0.25671-0.00065 0.96581 0.97974
   0  -5  -411533.98  574.72   1 0.04491-0.20458-0.09043-0.34618-0.99488-0.91558
   0   5   411429.67  621.00   1 0.08897 0.33835-0.59609-0.34035-0.79796-0.87731
   0  -5  -412023.44  433.98   1-0.42764-0.67674 0.80554 0.54946 0.41014 0.49000
   0   5   410906.35  521.30   1-0.59685-0.34800 0.51138 0.76746 0.61825 0.53841
   0   5   412790.41  576.89   1 0.06187 0.31122-0.01233 0.24349 0.99800 0.91861
   0  -5  -412598.04  629.44   1 0.00594-0.24362 0.52100 0.26532 0.85353 0.93287
   0  -5  -5  -12.46  112.73   1 0.06497-0.19749-0.30458-0.55869-0.95026-0.80552
   0   5   5  -73.78  110.84   1 0.10040 0.36286-0.76791-0.51380-0.63263-0.77738
   0   5   5   71.17   86.51   1-0.49328-0.23132 0.57626 0.83073 0.65160 0.50632
   0  -5  -5    1.35   61.42   1-0.35871-0.58113 0.90518 0.70321 0.22794 0.40959
   0   5   5   14.93  100.35   1-0.53882-0.27694 0.59296 0.84735 0.59837 0.45308
   0  -5  -5  -11.34   76.67   1-0.26703-0.52892 0.84402 0.58963 0.46510 0.61039
   0   5   5    6.31  109.63   1 0.04088 0.30324 0.21048 0.46475 0.97674 0.83189
   0  -5  -5   53.97   80.15   1-0.02149-0.28420 0.72074 0.46666 0.69286 0.83752
   0  -5  -623376.94  801.26   1 0.07817-0.19737-0.45822-0.71070-0.88538-0.67523
   0   5   621678.77  632.04   1-0.48019-0.20537 0.64952 0.90240 0.58951 0.37879
   0  -5  -620987.54  540.72   1-0.34924-0.62410 0.91427 0.66142 0.20524 0.41594
   0   5   622754.99  760.53   1-0.49005-0.21515 0.65187 0.90460 0.57870 0.36797
   0   5   622055.19  746.38   1 0.02266 0.29820 0.38062 0.63313 0.92445 0.71429
   0  -5  -621715.79  625.69   1-0.04297-0.31871 0.84912 0.59665 0.52644 0.73649
   0  -5  -734390.24  933.35   1 0.08633-0.20230-0.56096-0.81180-0.82332-0.54776
   0   5   734106.84  898.72   1-0.46908-0.18140 0.69452 0.94579 0.54552 0.26938
   0   5   733835.50 1051.06   1-0.45162-0.16370 0.69323 0.94430 0.56165 0.28547
   0   5   735884.37  953.45   1 0.00867 0.29720 0.49900 0.74994 0.86655 0.59097
   0  -5  -733479.74  775.69   1-0.05872-0.34746 0.92435 0.67348 0.37699 0.65244
   0  -5  -8 4004.04  337.13   1 0.09127-0.21044-0.62772-0.87692-0.77306-0.43210
   0   5   8 3761.41  266.60   1-0.73106-0.43049-0.40652-0.15610-0.54798-0.88898
   0   5   8 4631.81  303.90   1-0.46098-0.16044 0.72180 0.97146 0.51623 0.17466
   0   5   8 4188.21  348.76   1-0.42315-0.12221 0.72135 0.97075 0.54825 0.20662
   0   5   8 4102.62  342.87   1-0.00134 0.30017 0.57770 0.82705 0.81624 0.47525
   0  -5  -9 1336.28  205.60   1 0.09426-0.22054-0.67044-0.91800-0.73594-0.32958
   0   5   9 1079.72  178.24   1-0.61168-0.29826-0.64078-0.39182-0.46393-0.87034
   0   5   9 1093.02  159.83   1-0.45577-0.14238 0.73752 0.98558 0.49832 0.09132
   0   5   9 1038.83  207.69   1-0.40364-0.08968 0.73949 0.98723 0.53872 0.13164
   0   5   9 1259.99  216.49   1-0.00822 0.30649 0.62887 0.87651 0.77746 0.37119
   0  -5 -10  140.17  148.71   1 0.09604-0.23185-0.69706-0.94298-0.71055-0.23878
   0   5  10  147.90   75.83   1-0.40915-0.08282-0.85525-0.60774-0.31802-0.78980
   0   5  10  245.11   85.74   1-0.45302-0.12677 0.74533 0.99179 0.48912 0.01669
   0   5  10  179.25  126.77   1-0.39189-0.06491 0.74998 0.99606 0.53285 0.06033
   0   5  10  276.69  115.36   1-0.01277 0.31494 0.66136 0.90739 0.74995 0.27827
   0  -5 -11 4992.11  481.37   1 0.09704-0.24393-0.71260-0.95688-0.69482-0.15765
   0   5  11 5701.16  358.03   1-0.45228-0.11317 0.74740 0.99225 0.48665-0.05120
   0   5  11 5068.26  393.06   1-0.38678-0.04678 0.75445 0.99887 0.53027-0.00770
   0   5  11 5133.19  393.01   1-0.01557 0.32514 0.68088 0.92531 0.73222 0.19514
   0  -5 -12 6647.33  439.41   1 0.09753-0.25654-0.72019-0.96284-0.68688-0.08431
   0   5  12 6585.66  366.64   1-0.45311-0.10114 0.74508 0.98833 0.48942-0.11386
   0   5  12 5215.04  416.11   1-0.38731-0.03429 0.75399 0.99675 0.53054-0.07287
   0   5  12 6512.10  413.77   1-0.01707 0.33664 0.69113 0.93394 0.72252 0.12004
   0  -5 -1316998.02  813.73   1 0.09763-0.26952-0.72182-0.96283-0.68515-0.01718
   0   5  1314448.82  665.67   1-0.45518-0.09035 0.73923 0.98087 0.49633-0.17237
   0   5  1314810.00  808.67   1-0.39266-0.02662 0.74931 0.99040 0.53324-0.13562
   0   5  1315216.43  813.02   1-0.01755 0.34915 0.69444 0.93564 0.71933 0.05144
   0  -5 -14 8215.09  597.33   1 0.09743-0.28281-0.71874-0.95812-0.68841 0.04495
   0   5  14 6839.96  497.36   1-0.45819-0.08050 0.73038 0.97042 0.50655-0.22758
   0   5  14 5599.92  610.64   1-0.40215-0.02309 0.74083 0.98026 0.53798-0.19632
   0   5  14 8010.33  645.51   1-0.01724 0.36247 0.69231 0.93191 0.72138-0.01190
   0  -5 -15 1382.39  345.38   1 0.09699-0.29634-0.71175-0.94950-0.69569 0.10308
   0   5  15  896.31  261.48   1-0.41525-0.02317 0.72880 0.96657 0.54442-0.25533
   0   5  15 1319.76  239.76   1-0.01628 0.37644 0.68572 0.92371 0.72767-0.07101
   0  -6   9 2470.27  296.26   1-0.10341-0.22426 0.99052 0.66131 0.09032-0.71579
   0   6  -9 2010.95  245.60   1-0.06436 0.05720-0.99576-0.66815-0.06557 0.74181
   0  -6   9 1610.42  206.29   1-0.32430-0.44584 0.93440 0.60507 0.14737-0.65962
   0  -6   8 1458.98  208.40   1-0.10175-0.23553 0.99424 0.66663 0.03356-0.70718
   0  -6   8 1241.44  214.87   1-0.29821-0.43261 0.95029 0.62256 0.08946-0.65211
   0  -6   7  632.30  154.88   1-0.09964-0.24637 0.99467 0.66867-0.02615-0.70155
   0  -6   7  495.30  126.78   1-0.26881-0.41607 0.96281 0.63668 0.02691-0.64924
   0  -6   625247.60  854.72   1-0.09702-0.25668 0.99124 0.66684-0.08955-0.69959
   0  -6   624277.71  713.72   1-0.23505-0.39516 0.97108 0.64654-0.04181-0.65254
   0  -6   521212.35  826.20   1-0.09374-0.26634 0.98305 0.66025-0.15754-0.70223
   0  -6   519545.74  687.18   1-0.19541-0.36839 0.97349 0.65056-0.11880-0.66412
   0  -6   458232.75 1094.85   1-0.08965-0.27518 0.96875 0.64755-0.23127-0.71059
   0  -6   446154.87 1139.37   1-0.14765-0.33348 0.96715 0.64581-0.20692-0.68681
   0  -6   312640.39  539.80   1-0.08447-0.28293 0.94627 0.62668-0.31212-0.72609
   0  -6   312618.37  583.81   1-0.08846-0.28716 0.94670 0.62696-0.30972-0.72419
   0   6  -315954.33  598.06   1-0.49821-0.30187-0.74921-0.42996 0.43640 0.85088
   0  -6   2 1210.82  184.49   1-0.07783-0.28923 0.91246 0.59447-0.40168-0.75029
   0   6  -2 1111.34  151.86   1-0.48463-0.27509-0.69037-0.37267 0.53712 0.88624
   0   6  -2 1156.77  180.44   1 0.10453 0.31524-0.91621-0.59872 0.38680 0.73630
   0  -6   1 4662.18  389.61   1-0.06919-0.29349 0.86249 0.54612-0.50131-0.78460
   0   6  -1 5543.41  377.94   1 0.10618 0.32996-0.87119-0.55527 0.47931 0.76340
   0  -6   024097.53  768.27   1-0.05782-0.29506 0.78916 0.47440-0.61144-0.82938
   0   6   023378.26  754.62   1 0.00032 0.23706 0.33217 0.64688-0.94321-0.72479
   0   6   025490.39  796.41   1-0.80296-0.56682-0.12394 0.19129 0.58299 0.80132
   0  -6   020514.21  646.91   1-0.67007-0.90621 0.38333 0.06809 0.63564 0.41730
   0   6   023441.02  707.04   1 0.10669 0.34352-0.80697-0.49262 0.58087 0.79957
   0  -6   021659.04  943.07   1 0.08993-0.14684-0.38453-0.69902 0.91872 0.69985
   0  -6  -1 8667.83  492.37   1-0.04290-0.29275 0.68343 0.37030-0.72875-0.88157
   0   6   1 7525.11  436.97   1 0.01778 0.26765 0.17418 0.48716-0.98455-0.83128
   0   6   1 7902.85  444.44   1-0.78611-0.53695 0.03061 0.34419 0.61731 0.77019
   0  -6  -1 7605.12  418.07   1-0.61719-0.86634 0.47912 0.16554 0.62410 0.47120
   0   6   1 8637.33  445.36   1 0.10531 0.35520-0.71609-0.40331 0.69001 0.84330
   0   6   2284467.9 2638.36   1 0.03891 0.30173-0.02965 0.28177-0.99880-0.91080
   0   6   2300465.7 2611.15   1 0.10095 0.36390-0.59053-0.27932 0.80066 0.88856
   0  -6  -2287192.9 2874.55   1 0.06580-0.19702-0.05805-0.36940 0.99614 0.90814
   0  -6  -318713.23  783.61   1-0.00139-0.27731 0.34727 0.03740-0.93776-0.96005
   0   6   316038.61  688.89   1 0.06120 0.33690-0.26289 0.04693-0.96288-0.94036
   0  -6  -316703.40  535.35   1-0.47736-0.75314 0.66201 0.35182 0.57780 0.55587
   0   6   316341.09  589.13   1-0.70652-0.43133 0.30340 0.61367 0.63934 0.66133
   0   6   316896.86  647.07   1 0.09249 0.36835-0.42646-0.11665 0.89976 0.92233
   0  -6  -317653.24  768.82   1 0.04527-0.23059 0.16649-0.14326 0.98500 0.96244
   0  -6  -4   -0.32  103.56   1 0.02208-0.26697 0.13387-0.17427-0.99075-0.94781
   0   6   4   35.12  113.42   1 0.08067 0.36945-0.48884-0.18064-0.86862-0.91152
   0  -6  -4  -40.22   62.99   1-0.44309-0.73173 0.77121 0.46263 0.45704 0.50053
   0   6   4   19.54   87.10   1-0.65634-0.36813 0.41015 0.71876 0.63323 0.58979
   0   6   4  -26.02   89.79   1 0.07954 0.36836-0.23199 0.07625 0.96945 0.92654
   0  -6  -4   87.05   81.11   1 0.02033-0.26874 0.40103 0.09294 0.91583 0.95871
   0  -6  -5 6385.42  402.50   1 0.04323-0.25878-0.07322-0.37979-0.99637-0.88813
   0   6   5 6053.60  441.73   1 0.09444 0.39631-0.67313-0.36657-0.73346-0.84175
   0  -6  -5 5806.83  311.88   1-0.40632-0.70782 0.84407 0.53710 0.34989 0.45881
   0   6   5 5646.55  431.37   1-0.60703-0.30581 0.49551 0.80246 0.62126 0.51236
   0   6   5 7171.35  410.28   1 0.06349 0.36531-0.03103 0.27565 0.99749 0.88913
   0  -6  -5 6111.42  370.77   1-0.00524-0.30749 0.60703 0.30053 0.79465 0.90284
   0  -6  -6 6190.57  408.53   1 0.05984-0.25510-0.24800-0.55293-0.96690-0.79321
   0   6   6 5871.50  408.88   1-0.49814-0.18379 0.53715 0.84252 0.68067 0.50633
   0   6   6 5646.68  359.31   1-0.56246-0.24822 0.56142 0.86672 0.60698 0.43264
   0   6   6 6595.45  411.63   1 0.04692 0.36175 0.14970 0.45482 0.98761 0.81379
   0  -6  -6 5794.21  345.39   1-0.02794-0.34319 0.76205 0.45716 0.64691 0.82050
   0  -6  -7 2778.87  297.92   1 0.07166-0.25637-0.38093-0.68422-0.92182-0.68272
   0   6   7 3004.70  287.49   1-0.48927-0.16207 0.60221 0.90598 0.63082 0.39105
   0   6   7 2757.71  277.07   1-0.52463-0.19735 0.61092 0.91453 0.59289 0.35310
   0   6   7 3098.16  302.77   1 0.03209 0.35991 0.29495 0.59853 0.95497 0.71569
   0  -6  -7 2134.31  236.29   1-0.04619-0.37447 0.86592 0.56263 0.49804 0.73702
   0  -6  -848803.60 1197.38   1 0.07967-0.26145-0.47650-0.77816-0.87555-0.57105
   0   6   848014.46 1094.61   1-0.48120-0.14114 0.64480 0.94697 0.59385 0.28865
   0   6   847082.16 1367.83   1-0.49434-0.15404 0.64699 0.94893 0.58053 0.27528
   0   6   846448.95 1036.46   1 0.02007 0.36111 0.40330 0.70505 0.91484 0.61031
   0   6   9  -21.22   64.61   1-0.73335-0.38039-0.40019-0.09881-0.54957-0.91952
   0   6   9  -15.39   91.30   1-0.47493-0.12201 0.67213 0.97269 0.56803 0.19740
   0   6   9    3.53  136.88   1-0.47148-0.11816 0.67237 0.97265 0.57062 0.19993
   0   6   9   49.52   83.46   1 0.01090 0.36493 0.48083 0.78100 0.87674 0.50680
   0  -6 -1018259.26  757.11   1 0.08840-0.27889-0.58848-0.88686-0.80365-0.36834
   0   6  1017288.85  665.40   1-0.47064-0.10485 0.68882 0.98777 0.55138 0.11532
   0   6  1018761.03  771.44   1-0.45552-0.08918 0.68922 0.98784 0.56344 0.12730
   0   6  1017697.66  763.89   1 0.00421 0.37123 0.53468 0.83327 0.84504 0.40968
   0  -6 -11 4772.24  352.88   1 0.09061-0.28977-0.61853-0.91528-0.78051-0.27980
   0   6  11 4558.00  301.23   1-0.46816-0.08952 0.69780 0.99515 0.54211 0.04063
   0   6  11 5030.90  422.32   1-0.44577-0.06641 0.69918 0.99614 0.55895 0.05736
   0   6  11 5411.44  378.92   1-0.00046 0.37954 0.57099 0.86799 0.82095 0.32018
   0  -6 -12 3644.94  452.80   1 0.09196-0.30151-0.63736-0.93247-0.76505-0.19893
   0   6  12 4267.71  332.53   1-0.46726-0.07576 0.70097 0.99672 0.53878-0.02812
   0   6  12 4095.14  389.23   1-0.44152-0.04914 0.70344 0.99874 0.55697-0.01005
   0   6  12 4100.83  339.72   1-0.00354 0.38971 0.59436 0.88960 0.80418 0.23817
   0  -6 -13  439.31  202.95   1 0.09269-0.31386-0.64777-0.94124-0.75617-0.12465
   0   6  13  243.72   97.38   1-0.46766-0.06330 0.69959 0.99373 0.54024-0.09209
   0   6  13  274.87  136.63   1-0.44211-0.03671 0.70285 0.99649 0.55724-0.07522
   0   6  13  356.15  162.65   1-0.00537 0.40088 0.60796 0.90159 0.79394 0.16253
   0  -6 -1410531.72  796.94   1 0.09296-0.32668-0.65164-0.94347-0.75280-0.05588
   0   6  1411583.50  697.30   1-0.46910-0.05188 0.69445 0.98699 0.54560-0.15216
   0   6  1410971.84  736.08   1-0.44695-0.02853 0.69799 0.98996 0.55949-0.13842
   0   6  1411845.73  739.62   1-0.00618 0.41307 0.61396 0.90598 0.78930 0.09248
   0  -6 -15 8094.92  659.99   1 0.09286-0.33987-0.65023-0.94043-0.75403 0.00828
   0  -7   8 2706.60  360.89   1-0.10187-0.27520 0.99409 0.61402 0.03731-0.73975
   0  -7   8 1796.30  254.69   1-0.30651-0.48046 0.94576 0.56553 0.10763-0.67031
   0  -7   7   47.06  138.38   1-0.09980-0.28607 0.99476 0.61629-0.02200-0.73371
   0  -7   7   50.29  115.19   1-0.27690-0.46371 0.95989 0.58127 0.04387-0.66865
   0  -7   6 6749.95  514.70   1-0.09724-0.29645 0.99166 0.61480-0.08448-0.73084
   0  -7   6 5501.12  388.20   1-0.24306-0.44272 0.96966 0.59264-0.02577-0.67288
   0  -7   5 2209.86  244.50   1-0.09409-0.30623 0.98407 0.60880-0.15082-0.73182
   0  -7   5 1543.83  196.94   1-0.20362-0.41614 0.97359 0.59817-0.10316-0.68484
   0  -7   411902.59  595.44   1-0.09020-0.31528 0.97089 0.59723-0.22185-0.73749
   0  -7   410156.44  532.02   1-0.15667-0.38204 0.96907 0.59524-0.19065-0.70690
   0  -7   313130.02  552.32   1-0.08539-0.32340 0.95057 0.57851-0.29853-0.74882
   0  -7   313104.88  560.94   1-0.09954-0.33777 0.95153 0.57930-0.29099-0.74183
   0   7  -314201.71  587.24   1-0.49812-0.26246-0.74872-0.37703 0.43735 0.88823
   0  -7   213208.54  534.59   1-0.07938-0.33033 0.92079 0.55033-0.38189-0.76681
   0   7  -213131.38  519.40   1-0.48584-0.23698-0.69496-0.32482 0.53008 0.91560
   0   7  -213986.86  578.34   1 0.10404 0.35423-0.92434-0.55446 0.36710 0.75305
   0  -7   1 2176.03  249.16   1-0.07182-0.33566 0.87828 0.50945-0.47272-0.79232
   0   7  -1 2564.75  273.46   1 0.10579 0.36904-0.88608-0.51778 0.45127 0.77182
   0  -7   0 1208.01  205.13   1-0.06221-0.33900 0.81838 0.45116-0.57129-0.82554
   0   7   0 1059.81  170.71   1-0.80404-0.52854-0.16798 0.19979 0.57033 0.82505
   0   7   0 1041.03  178.12   1 0.10667 0.38298-0.83361-0.46687 0.54194 0.79708
   0  -7  -1 3923.03  298.76   1-0.05008-0.33939 0.73550 0.36992-0.67566-0.86485
   0   7   1 3690.67  295.46   1 0.02031 0.30964 0.15056 0.51598-0.98839-0.79867
   0   7   1 3809.53  311.67   1-0.79534-0.50682-0.03182 0.33429 0.60532 0.79459
   0   7   1 3997.95  316.85   1 0.10625 0.39561-0.76240-0.39723 0.63832 0.82806
   0  -7  -215553.39  649.90   1-0.03495-0.33729 0.62339 0.25943-0.78112-0.90494
   0   7   212749.37  605.50   1 0.03778 0.34005-0.01838 0.34548-0.99911-0.87464
   0   7   216417.16  698.32   1-0.77249-0.47096 0.09796 0.46242 0.62741 0.75123
   0   7   214982.04  596.63   1 0.10389 0.40631-0.66742-0.30381 0.73739 0.86174
   0  -7  -214764.99  793.37   1 0.06657-0.23571-0.06721-0.43098 0.99551 0.87102
   0  -7  -3  436.49  120.20   1-0.01700-0.33237 0.48004 0.11772-0.87707-0.93576
   0   7   3  390.67  131.01   1 0.05666 0.37199-0.21350 0.14874-0.97529-0.91623
   0  -7  -3  401.65  100.32   1-0.48097-0.79628 0.64592 0.28324 0.59282 0.53451
   0   7   3  617.72  139.50   1-0.73927-0.42472 0.21587 0.57867 0.63785 0.69622
   0   7   3  535.61  133.45   1 0.09887 0.41435-0.54499-0.18296 0.83258 0.89153
   0  -7  -3  540.82  141.90   1 0.04997-0.26537 0.11798-0.24417 0.99175 0.93271
   0  -7  -453384.50 1507.32   1 0.00287-0.32555 0.30970-0.05100-0.95082-0.94414
   0   7   447239.60 1314.88   1 0.07445 0.40264-0.41365-0.05300-0.90738-0.91382
   0  -7  -452973.99 1147.03   1-0.45147-0.77964 0.74960 0.38852 0.48399 0.49111
   0   7   455250.68 1235.16   1-0.70018-0.37261 0.31840 0.67954 0.63903 0.63195
   0   7   455634.41 1369.64   1 0.09066 0.41902-0.39624-0.03558 0.91365 0.90727
   0  -7  -449640.72 1332.99   1 0.02940-0.29893 0.31991-0.04070 0.94699 0.95340
   0  -7  -5 2344.51  271.96   1 0.02258-0.31900 0.12917-0.22979-0.99136-0.91947
   0   7   5 1865.24  259.38   1 0.08877 0.43004-0.59337-0.23435-0.80001-0.87185
   0  -7  -5 2254.62  206.72   1-0.41846-0.75949 0.82323 0.46375 0.38363 0.45618
   0   7   5 2210.99  247.54   1-0.65945-0.31887 0.40420 0.76370 0.63382 0.56132
   0   7   5 2297.21  259.65   1 0.07942 0.42071-0.23027 0.12883 0.96987 0.89799
   0  -7  -5 2647.39  299.06   1 0.00677-0.33482 0.51437 0.15547 0.85753 0.92936
   0  -7  -611225.39  581.40   1 0.04016-0.31436-0.04215-0.39956-0.99830-0.86111
   0   7   6 8598.63  546.14   1 0.09849 0.45285-0.73572-0.37833-0.67008-0.80732
   0   7   610381.95  484.73   1-0.62042-0.26682 0.47379 0.83163 0.62496 0.48701
   0   7   611120.29  556.92   1 0.06629 0.42058-0.06389 0.29365 0.99575 0.85841
   0  -7  -610187.66  519.54   1-0.01517-0.36997 0.67814 0.32082 0.73477 0.87189
   0  -7  -736358.77 1032.84   1 0.05437-0.31322-0.18902-0.54480-0.98046-0.77786
   0   7   733291.66  951.69   1-0.58537-0.21875 0.52869 0.88487 0.61467 0.41127
   0   7   737798.16  999.05   1 0.05291 0.42021 0.08686 0.44284 0.99481 0.79202
   0  -7  -731809.45  902.82   1-0.03444-0.40227 0.80133 0.44562 0.59722 0.79974
   0  -7  -8  -15.93  126.08   1 0.06509-0.31544-0.30595-0.66006-0.94981-0.68177
   0   7   8 -129.21  120.45   1 0.04068 0.42097 0.21251 0.56694 0.97631 0.70806
   0  -7  -9  103.85  136.16   1 0.07280-0.32081-0.39422-0.74670-0.91612-0.58267
   0   7   9   89.95   84.18   1-0.77959-0.38708-0.23437 0.11942-0.58077-0.91427
   0   7   9   47.17  104.14   1-0.49044-0.09798 0.59506 0.94812 0.63667 0.30241
   0   7   9  119.50  102.82   1-0.53142-0.13874 0.60242 0.95525 0.59554 0.26124
   0   7   9   11.10  126.59   1 0.03036 0.42364 0.31106 0.66394 0.94990 0.61619
   0  -7 -1042053.32 1226.60   1 0.07823-0.32847-0.45894-0.80978-0.88501-0.48616
   0   7  1039081.14 1115.81   1-0.48578-0.08046 0.62195 0.97341 0.61415 0.21447
   0   7  1041506.18 1242.59   1-0.51309-0.10739 0.62501 0.97617 0.58829 0.18854
   0   7  1038902.99 1128.29   1 0.02214 0.42868 0.38521 0.73620 0.92256 0.52367
   0  -7 -11 5227.08  381.16   1 0.08197-0.33781-0.50518-0.85438-0.85911-0.39485
   0   7  11 5306.57  350.76   1-0.48241-0.06424 0.63904 0.98890 0.59907 0.13395
   0   7  11 5161.39  421.67   1-0.50025-0.08154 0.64018 0.98968 0.58301 0.11782
   0   7  11 5236.66  414.47   1 0.01587 0.43540 0.43938 0.78879 0.89815 0.43385
   0  -7 -12 9011.89  608.22   1 0.08450-0.34838-0.53719-0.88476-0.83921-0.30955
   0   7  12 7086.75  461.03   1-0.48036-0.04932 0.64874 0.99699 0.59023 0.05969
   0   7  12 8204.06  643.48   1-0.49249-0.06075 0.64910 0.99694 0.57974 0.04910
   0   7  12 8413.01  582.77   1 0.01129 0.44381 0.47764 0.82546 0.87848 0.34876
   0  -7 -13 1074.30  188.68   1 0.08612-0.35984-0.55825-0.90418-0.82518-0.23012
   0   7  13 1013.80  183.74   1-0.47949-0.03560 0.65267 0.99932 0.58659-0.00937
   0   7  13 1261.49  206.92   1-0.48934-0.04459 0.65267 0.99884 0.57840-0.01768
   0   7  13 1092.08  210.33   1 0.00813 0.45364 0.50341 0.84965 0.86400 0.26888
   0  -7 -14  772.30  204.36   1 0.08707-0.37198-0.57073-0.91503-0.81650-0.15603
   0   7  14  654.52  168.45   1-0.47966-0.02290 0.65194 0.99698 0.58727-0.07412
   0   7  14  961.58  206.72   1-0.49036-0.03258 0.65153 0.99604 0.57883-0.08269
   0   7  14  923.71  224.71   1 0.00615 0.46464 0.51932 0.86397 0.85455 0.19401
   0  -8   7  751.94  164.24   1-0.10022-0.32604 0.99490 0.56397-0.01067-0.75870
   0  -8   6 5817.68  473.41   1-0.09779-0.33654 0.99260 0.56327-0.07195-0.75462
   0  -8   5  475.57  177.32   1-0.09481-0.34650 0.98610 0.55837-0.13644-0.75376
   0  -8   5  266.46  126.30   1-0.21744-0.46950 0.97307 0.54515-0.07648-0.69452
   0  -8   4 1246.00  204.13   1-0.09119-0.35581 0.97455 0.54842-0.20475-0.75671
   0  -8   4  709.72  150.35   1-0.17186-0.43678 0.97156 0.54524-0.16286-0.71548
   0  -8   3 2319.73  256.54   1-0.08677-0.36433 0.95677 0.53225-0.27757-0.76417
   0  -8   3 2335.71  258.34   1-0.11720-0.39498 0.95829 0.53357-0.26065-0.74785
   0   8  -3 2516.30  236.49   1-0.49879-0.22380-0.75227-0.32815 0.43044 0.91772
   0  -8   210217.53  575.08   1-0.08137-0.37186 0.93109 0.50817-0.35559-0.77683
   0   8  -210378.12  449.97   1-0.48800-0.19982-0.70339-0.28082 0.51680 0.93872
   0  -8   1 1440.32  215.84   1-0.07473-0.37811 0.89521 0.47393-0.43931-0.79524
   0   8  -1 1388.37  161.82   1-0.47107-0.16970-0.64329-0.22227 0.60353 0.96010
   0   8  -1 1525.06  231.96   1 0.10522 0.40794-0.90191-0.48121 0.41890 0.77589
   0  -8   0108559.9 2255.99   1-0.06653-0.38286 0.84603 0.42635-0.52895-0.81953
   0   8   0125979.3 2347.78   1-0.80342-0.48856-0.21231 0.20800 0.55627 0.84737
   0   8   0116836.4 1792.47   1 0.10641 0.42219-0.85878-0.43965 0.50115 0.79275
   0  -8  -1  576.15  120.64   1-0.05643-0.38571 0.77973 0.36165-0.62356-0.84878
   0   8   1  586.13  164.35   1-0.80100-0.47313-0.09020 0.32845 0.59181 0.81747
   0   8   1  774.82  169.17   1 0.10667 0.43550-0.80194-0.38438 0.58779 0.81399
   0  -8  -211226.07  624.40   1-0.04414-0.38595 0.69251 0.27609-0.72004-0.88023
   0  -8  -210622.83  512.46   1-0.49944-0.84143 0.52433 0.10754 0.68965 0.52955
   0   8   213130.46  613.07   1-0.78665-0.44576 0.02750 0.44450 0.61678 0.77698
   0   8   214229.62  590.93   1 0.10559 0.44748-0.72813-0.31214 0.67724 0.83804
   0  -8  -3   93.62   93.27   1-0.02953-0.38436 0.58118 0.16637-0.81323-0.90806
   0   8   3   70.89   98.16   1 0.05455 0.40933-0.19102 0.22367-0.98006-0.88453
   0  -8  -3  102.92   78.28   1-0.48097-0.83582 0.64590 0.23071 0.59284 0.49817
   0   8   3  153.46   94.06   1-0.76292-0.40901 0.13665 0.55200 0.63187 0.72663
   0   8   3   46.96  120.55   1 0.10273 0.45768-0.63452-0.22009 0.76604 0.86144
   0  -8  -4  174.71  104.26   1-0.01309-0.38097 0.44741 0.03425-0.89423-0.92395
   0   8   4  174.66  127.58   1 0.07041 0.43801-0.36644 0.04667-0.92777-0.89775
   0  -8  -4   63.19   75.16   1-0.45471-0.82242 0.74056 0.32698 0.49476 0.46551
   0   8   4  244.94  117.63   1-0.73298-0.36605 0.23427 0.64796 0.63862 0.66794
   0   8   4  280.14  149.11   1 0.09764 0.46565-0.52021-0.10736 0.84843 0.87843
   0  -8  -4  109.41  105.61   1 0.03469-0.33312 0.27043-0.14258 0.96211 0.93203
   0  -8  -531336.24  920.47   1 0.00424-0.37681 0.29751-0.11388-0.95470-0.91925
   0   8   526408.24  750.95   1-0.70002-0.32007 0.31877 0.73080 0.63902 0.60288
   0   8   529310.64  850.39   1 0.09016 0.47101-0.38821 0.02330 0.91714 0.88181
   0  -8  -525831.73  949.67   1 0.01499-0.36612 0.44676 0.03545 0.89452 0.92989
   0   8   662476.12 1520.65   1-0.66683-0.27387 0.38981 0.80019 0.63512 0.53355
   0   8   665912.13 1264.39   1 0.08061 0.47449-0.24666 0.16329 0.96574 0.86497
   0  -8  -655746.47 1307.06   1-0.00527-0.39960 0.60721 0.19747 0.79451 0.89516
   0  -8  -744203.56 1147.66   1 0.03612-0.37092-0.00185-0.41008-0.99934-0.83321
   0   8   746504.69 1047.90   1-0.63552-0.22955 0.44806 0.85679 0.62876 0.46175
   0   8   746826.46 1123.22   1 0.06980 0.47655-0.10623 0.30217 0.99188 0.82558
   0  -8  -8161371.3 3888.53   1 0.04856-0.37154-0.12800-0.53461-0.99058-0.75904
   0   8   8144484.4 3559.42   1-0.60755-0.18856 0.49468 0.90175 0.62141 0.38895
   0   8   8149974.5 3822.41   1 0.05885 0.47861 0.02182 0.42868 0.99802 0.76626
   0  -8  -9  864.83  188.43   1 0.05832-0.37485-0.23140-0.63640-0.97110-0.67414
   0   8   9  883.71  155.79   1-0.58377-0.15176 0.53104 0.93645 0.61416 0.31625
   0   8   9  760.22  173.20   1 0.04868 0.48145 0.13144 0.53672 0.99012 0.69291
   0  -8 -10 1729.80  227.07   1 0.06571-0.38040-0.31290-0.71620-0.94751-0.58510
   0   8  10 1769.19  214.96   1-0.49731-0.05245 0.54468 0.94864 0.67527 0.31195
   0   8  10 2026.86  243.17   1-0.56454-0.11951 0.55854 0.96228 0.60771 0.24436
   0   8  10 1711.93  230.53   1 0.03986 0.48561 0.22059 0.62432 0.97455 0.61187
   0  -8 -11 3346.38  315.24   1 0.07113-0.38806-0.37473-0.77640-0.92439-0.49659
   0   8  11 3237.16  282.92   1-0.49403-0.03632 0.57085 0.97320 0.65578 0.22703
   0   8  11 3076.94  323.76   1-0.54993-0.09188 0.57840 0.98050 0.60250 0.17370
   0   8  11 3507.99  321.32   1 0.03259 0.49133 0.29030 0.69249 0.95638 0.52824
   0  -8 -1210689.89  710.24   1 0.07503-0.39724-0.42051-0.82054-0.90417-0.41096
   0   8  1213941.52  715.88   1-0.49155-0.02098 0.58798 0.98873 0.64237 0.14820
   0   8  1213050.54  686.15   1-0.53974-0.06865 0.59178 0.99215 0.59872 0.10447
   0   8  1213224.07  724.43   1 0.02687 0.49859 0.34304 0.74368 0.93893 0.44534
   0  -8 -13 7569.34  550.33   1 0.07777-0.40760-0.45330-0.85169-0.88795-0.32934
   0   8  13 8565.62  509.10   1-0.48996-0.00654 0.59804 0.99718 0.63425 0.07465
   0   8  13 8501.07  530.58   1-0.53382-0.04971 0.59937 0.99808 0.59647 0.03677
   0   8  13 6515.95  505.55   1 0.02254 0.50757 0.38166 0.78030 0.92402 0.36536
   0  -8 -14 8603.25  580.51   1 0.07959-0.41886-0.47561-0.87237-0.87604-0.25203
   0   8  14 8762.52  549.27   1-0.48924 0.00704 0.60241 0.99995 0.63065 0.00563
   0   8  14 8728.25  519.89   1-0.53182-0.03469 0.60191 0.99896 0.59570-0.02944
   0   8  14 8536.78  663.02   1 0.01947 0.51749 0.40854 0.80560 0.91253 0.28845
   0  -9   610319.72  579.30   1-0.09858-0.37688 0.99371 0.51192-0.05295-0.77194
   0  -9   5 5220.63  420.85   1-0.09582-0.38705 0.98866 0.50847-0.11554-0.76918
   0  -9   4 3789.63  340.59   1-0.09249-0.39666 0.97907 0.50048-0.18125-0.76952
   0  -9   3  288.62  103.28   1-0.08848-0.40558 0.96404 0.48706-0.25056-0.77348
   0  -9   3  246.62  126.61   1-0.14076-0.45808 0.96546 0.48825-0.21924-0.74281
   0   9  -3  447.29  143.35   1-0.49994-0.18563-0.75875-0.28220 0.41754 0.94122
   0  -9   2   72.05  114.04   1-0.08364-0.41368 0.94236 0.46697-0.32397-0.78153
   0  -9   2   48.19   67.11   1-0.07850-0.40868 0.94197 0.46636-0.32638-0.78452
   0   9  -2  -33.68  138.10   1-0.49072-0.16322-0.71443-0.23943 0.49877 0.95709
   0  -9   133761.57 1012.77   1-0.07781-0.42078 0.91238 0.43859-0.40187-0.79408
   0   9  -136497.00  824.33   1-0.47637-0.13567-0.66090-0.18744 0.57989 0.97285
   0   9  -131138.30  919.25   1 0.10443 0.44663-0.91787-0.44477 0.38288 0.77633
   0  -9   031356.96 1198.34   1-0.07077-0.42664 0.87202 0.39988-0.48431-0.81121
   0   9   034107.21 1104.40   1 0.10590 0.46115-0.88240-0.41088 0.45840 0.78645
   0  -9  -1 7395.51  454.57   1-0.06225-0.43108 0.81864 0.34809-0.57092-0.83246
   0   9   1 7780.75  470.70   1-0.80371-0.43648-0.14597 0.32523 0.57682 0.83887
   0   9   1 7479.38  453.56   1 0.10666 0.47496-0.83659-0.36663 0.53734 0.79999
   0  -9  -228765.21  913.07   1-0.05207-0.43335 0.74960 0.28072-0.65983-0.85638
   0  -9  -229166.44  987.54   1-0.49615-0.87767 0.55450 0.08521 0.66810 0.47162
   0   9   236916.32 1086.30   1-0.79608-0.41583-0.03808 0.43145 0.60398 0.80057
   0   9   235950.28 1038.42   1 0.10647 0.48783-0.77827-0.30988 0.61883 0.81608
   0  -9  -3 5284.02  390.49   1-0.04007-0.43437 0.66229 0.19503-0.74817-0.87936
   0  -9  -3 4463.87  334.95   1-0.47808-0.87246 0.65890 0.19121 0.58075 0.44970
   0   9   3 5064.57  381.58   1-0.77995-0.38668 0.06345 0.53133 0.62261 0.75375
   0   9   3 5105.96  364.27   1 0.10503 0.49945-0.70538-0.23856 0.70099 0.83284
   0  -9  -4 8468.89  567.54   1-0.02637-0.43370 0.55614 0.09049-0.83066-0.89649
   0  -9  -4 8539.50  470.21   1-0.45390-0.86113 0.74289 0.27680 0.49202 0.42640
   0   9   410545.47  474.11   1-0.75762-0.35133 0.15614 0.62236 0.63374 0.69944
   0   9   411222.54  543.69   1 0.10204 0.50951-0.61666-0.15141 0.78058 0.84703
   0  -9  -5 3292.05  345.92   1-0.01153-0.43193 0.43434-0.02964-0.90067-0.90141
   0   9   5 3249.80  266.34   1-0.73153-0.31223 0.23839 0.70296 0.63876 0.63902
   0   9   5 3636.20  311.60   1 0.09726 0.51779-0.51268-0.04900 0.85304 0.85409
   0  -9  -6 2225.15  266.82   1 0.00372-0.42973 0.30214-0.16023-0.95325-0.88862
   0   9   6 2394.47  257.84   1-0.70395-0.27163 0.30954 0.77245 0.63924 0.57404
   0   9   6 2716.87  280.54   1 0.09069 0.52403-0.39672 0.06565 0.91344 0.84916
   0  -9  -737372.18 1138.55   1 0.01826-0.42839 0.16977-0.29083-0.98531-0.85550
   0   9   738821.74 1046.22   1-0.67680-0.23147 0.36961 0.83087 0.63664 0.50602
   0   9   742171.76 1192.60   1 0.08266 0.52903-0.27532 0.18549 0.95779 0.82807
   0  -9  -835882.55 1175.45   1 0.03133-0.42838 0.04520-0.41380-0.99848-0.80327
   0   9   833583.26 1092.52   1-0.65148-0.19314 0.41926 0.87887 0.63228 0.43621
   0   9   839285.05 1170.72   1 0.07375 0.53297-0.15565 0.30362 0.98505 0.78977
   0   9   9   38.31   95.32   1-0.62900-0.15763 0.45935 0.91730 0.62717 0.36565
   0   9   9   -5.94  140.16   1 0.06475 0.53697-0.04567 0.41204 0.99685 0.73612
   0  -9 -10 4756.85  388.74   1 0.05131-0.43437-0.15669-0.61251-0.98631-0.66041
   0   9  10 5275.50  372.32   1-0.60994-0.12556 0.49088 0.94717 0.62209 0.29513
   0   9  10 5402.75  418.52   1 0.05627 0.54150 0.05039 0.50655 0.99714 0.67095
   0  -9 -11 3374.32  356.45   1 0.05830-0.44045-0.23120-0.68541-0.97115-0.57984
   0   9  11 3167.29  301.66   1-0.59460-0.09720 0.51482 0.96946 0.61757 0.22515
   0   9  11 3075.16  358.49   1 0.04876 0.54698 0.13064 0.58523 0.99023 0.59858
   0  -9 -12  608.72  174.59   1 0.06364-0.44804-0.28984-0.74232-0.95495-0.49820
   0   9  12  703.83  165.48   1-0.49999 0.01010 0.51848 0.97173 0.69366 0.23586
   0   9  12  866.86  174.78   1-0.58306-0.07263 0.53209 0.98507 0.61393 0.15607
   0   9  12  771.01  217.63   1 0.04242 0.55364 0.19520 0.64824 0.97984 0.52274
   0  -9 -13 1312.44  276.36   1 0.06760-0.45717-0.33422-0.78507-0.94006-0.41791
   0   9  13 1190.53  266.26   1-0.49833 0.02463 0.53537 0.98701 0.68194 0.15871
   0   9  13 1232.59  187.79   1-0.57523-0.05179 0.54345 0.99476 0.61136 0.08805
   0  -9 -14 1106.12  249.06   1 0.07044-0.46741-0.36679-0.81601-0.92763-0.34007
   0   9  14 1347.01  189.63   1-0.49721 0.03860 0.54550 0.99554 0.67468 0.08602
   0   9  14 1075.24  211.05   1-0.57098-0.03451 0.54951 0.99918 0.60992 0.02117
   0 -10   4 1134.17  230.27   1-0.09402-0.43773 0.98387 0.45281-0.15215-0.77675
   0 -10   316020.98  684.66   1-0.09041-0.44706 0.97168 0.44222-0.21830-0.77753
   0  10  -316259.43  639.09   1-0.50134-0.14772-0.76734-0.23835 0.39979 0.95987
   0 -10   2 4807.85  389.09   1-0.08611-0.45569 0.95384 0.42598-0.28770-0.78158
   0  10  -2 4632.83  322.40   1-0.49368-0.12685-0.72724-0.19980 0.47686 0.97158
   0 -10   1 1793.73  243.75   1-0.08099-0.46351 0.92917 0.40292-0.36065-0.78917
   0  10  -1 2569.84  262.76   1-0.48165-0.10163-0.67941-0.15352 0.55353 0.98290
   0 -10   019651.43  980.21   1-0.07490-0.47036 0.89620 0.37155-0.43727-0.80044
   0  10   020393.57  820.00   1 0.10511 0.49983-0.90437-0.38045 0.41358 0.77808
   0 -10  -1  547.12  142.69   1-0.06768-0.47604 0.85316 0.33016-0.51722-0.81509
   0  10   1  882.06  164.48   1-0.80377-0.39718-0.20000 0.32373 0.56031 0.85874
   0  10   1  694.07  249.82   1 0.10626 0.51404-0.86734-0.34499 0.48622 0.78532
   0 -10  -2 1262.04  186.18   1-0.05913-0.48044 0.79799 0.27659-0.59975-0.83226
   0  10   2 1350.77  184.86   1-0.80169-0.38208-0.10027 0.42180 0.58926 0.82224
   0  10   2 1370.76  229.76   1 0.10671 0.52755-0.82086-0.30008 0.56105 0.79475
   0 -10  -3 7452.19  579.12   1-0.04917-0.48295 0.72903 0.20931-0.68270-0.85026
   0  10   3 8152.08  538.58   1-0.79183-0.35920-0.00535 0.51506 0.61071 0.77825
   0  10   3 8736.04  497.50   1 0.10627 0.54016-0.76347-0.24426 0.63703 0.80532
   0 -10  -4  775.08  179.48   1-0.03777-0.48457 0.64492 0.12682-0.76331-0.86550
   0  10   4  564.47  152.88   1-0.77592-0.33028 0.08264 0.60141 0.62538 0.72746
   0  10   4  686.86  152.53   1 0.10471 0.55166-0.69401-0.17637 0.71230 0.81520
   0 -10  -5 3666.12  495.66   1-0.02514-0.48497 0.54634 0.02985-0.83718-0.87401
   0  10   5 3822.49  355.74   1-0.75589-0.29723 0.16224 0.67935 0.63427 0.67091
   0  10   5 4574.16  346.53   1 0.10186 0.56186-0.61218-0.09611 0.78412 0.82162
   0 -10  -618707.88  873.78   1-0.01184-0.48475 0.43696-0.07787-0.89940-0.87117
   0  10   620624.43  726.55   1-0.73356-0.26188 0.23261 0.74806 0.63856 0.60976
   0  10   620979.24  748.39   1 0.09759 0.57066-0.51918-0.00467 0.84907 0.82117
   0 -10  -7 1519.95  239.44   1 0.00159-0.48437 0.32098-0.19223-0.94708-0.85348
   0  10   7 1593.31  254.00   1-0.71059-0.22590 0.29349 0.80729 0.63946 0.54520
   0  10   7 1875.56  244.36   1 0.09198 0.57781-0.41791 0.09532 0.90381 0.81058
   0 -10  -836605.47 1215.44   1 0.01431-0.48486 0.20628-0.30515-0.97838-0.81962
   0  10   839325.50 1188.66   1-0.68833-0.19062 0.34509 0.85723 0.63804 0.47834
   0  10   843583.13 1140.25   1 0.08530 0.58417-0.31352 0.19814 0.94573 0.78707
   0 -10  -9  -20.04  105.22   1 0.02584-0.48640 0.09814-0.41168-0.99483-0.77066
   0  10   9   25.13  152.20   1-0.66779-0.15707 0.38789 0.89838 0.63528 0.41015
   0 -10 -10 2797.08  370.57   1 0.03575-0.48938 0.00180-0.50646-0.99935-0.70992
   0  10  10 2697.14  291.07   1-0.64967-0.12592 0.42263 0.93146 0.63190 0.34133
   0  10  10 2962.21  359.99   1 0.07058 0.59528-0.11592 0.39265 0.99074 0.70104
   0 -10 -11 6158.70  538.95   1 0.04396-0.49423-0.08067-0.58731-0.99577-0.64092
   0  10  11 5836.57  447.95   1-0.63440-0.09764 0.45002 0.95719 0.62849 0.27247
   0 -10 -12 3071.42  359.35   1 0.05055-0.50071-0.14875-0.65378-0.98758-0.56732
   0  10  12 3481.98  331.39   1-0.62224-0.07246 0.47077 0.97628 0.62544 0.20397
   0  10  13 5833.68  444.57   1-0.61325-0.05045 0.48554 0.98940 0.62302 0.13610
   0 -11   3 1655.68  233.03   1-0.09249-0.48868 0.97907 0.39715-0.18126-0.77682
   0 -11   2 4417.47  403.27   1-0.08869-0.49782 0.96490 0.38459-0.24714-0.77734
   0  11  -2 4456.45  444.99   1-0.49665-0.09050-0.74120-0.16133 0.45161 0.98274
   0 -11   1 9974.61  557.58   1-0.08421-0.50628 0.94506 0.36635-0.31584-0.78068
   0  11  -113111.22  549.92   1-0.48673-0.06739-0.69840-0.12008 0.52470 0.99047
   0 -11   012522.05  648.74   1-0.07895-0.51395 0.91848 0.34137-0.38748-0.78696
   0  11   012323.81  641.37   1-0.47278-0.04025-0.64888-0.07211 0.59617 0.99658
   0  11   012004.81  728.18   1 0.10403 0.53822-0.92457-0.34826 0.36653 0.76748
   0 -11  -1 4599.28  353.82   1-0.07278-0.52068 0.88395 0.30849-0.46187-0.79606
   0  11   1 4125.09  410.72   1 0.10550 0.55275-0.89476-0.32002 0.43390 0.76944
   0 -11  -2 7519.65  511.25   1-0.06557-0.52642 0.83995 0.26609-0.53867-0.80750
   0  11   2 7843.09  613.46   1-0.80397-0.34501-0.16006 0.41455 0.57271 0.84208
   0  11   2 7403.51  542.28   1 0.10643 0.56674-0.85766-0.28449 0.50307 0.77321
   0 -11  -3 5270.25  477.52   1-0.05722-0.53102 0.78510 0.21284-0.61671-0.82018
   0  11   3 6320.98  512.93   1-0.79945-0.32747-0.07092 0.50204 0.59652 0.80044
   0  11   3 6378.12  516.63   1 0.10671 0.58007-0.81225-0.24065 0.57345 0.77820
   0 -11  -4  766.09  247.64   1-0.04770-0.53398 0.71849 0.14793-0.69389-0.83245
   0  11   4  625.20  173.26   1-0.78909-0.30409 0.01272 0.58403 0.61413 0.75261
   0  11   4  663.89  159.20   1 0.10617 0.59259-0.75761-0.18758 0.64400 0.78334
   0 -11  -513674.97  901.34   1-0.03707-0.53637 0.63958 0.07064-0.76782-0.84101
   0  11   516119.44  800.31   1-0.77441-0.27639 0.08953 0.65918 0.62631 0.69934
   0  11   516479.71  859.82   1 0.10469 0.60417-0.69322-0.12476 0.71307 0.78702
   0 -11  -6 3999.43  361.81   1-0.02556-0.53789 0.54966-0.01766-0.83499-0.84283
   0  11   6 3562.53  389.97   1-0.75692-0.24589 0.15861 0.72661 0.63396 0.64154
   0  11   6 3924.76  364.03   1 0.10214 0.61468-0.61929-0.05240 0.77848 0.78703
   0 -11  -7   -1.41  114.74   1-0.01367-0.53909 0.45227-0.11340-0.89177-0.83457
   0  11   7   75.80  109.17   1-0.73804-0.21399 0.21955 0.78588 0.63803 0.58016
   0  11   7   97.63  160.25   1 0.09849 0.62408-0.53717 0.02814 0.83769 0.78084
   0 -11  -8 2100.36  273.85   1-0.00177-0.54025 0.35055-0.21350-0.93654-0.81396
   0  11   8 2459.09  247.04   1-0.71899-0.18192 0.27228 0.83696 0.63945 0.51613
   0  11   8 2346.66  266.18   1 0.09381 0.63213-0.44922 0.11486 0.88848 0.76629
   0 -11  -9 3974.31  374.93   1 0.00945-0.54226 0.25068-0.31157-0.96802-0.78030
   0  11   9 4319.07  343.36   1-0.70076-0.15067 0.31704 0.88006 0.63906 0.45030
   0  11  10  478.30  180.36   1-0.68409-0.12098 0.35427 0.91563 0.63758 0.38336
   0  11  11  340.74  148.62   1-0.66951-0.09340 0.38446 0.94417 0.63555 0.31592
   0  11  12 9306.64  537.73   1-0.65736-0.06822 0.40820 0.96626 0.63343 0.24835
   0 -12   0    4.13  107.46   1-0.08288-0.55743 0.93865 0.30908-0.33474-0.77054
   0 -12  -1 6169.18  689.69   1-0.07761-0.56509 0.91127 0.28330-0.40441-0.77485
   0  12   1 8681.89  657.34   1 0.10436 0.59108-0.91911-0.29198 0.37990 0.75190
   0 -12  -2 3075.14  318.89   1-0.07151-0.57191 0.87648 0.25016-0.47608-0.78123
   0  12   2 4202.07  373.41   1-0.80320-0.30488-0.21813 0.40902 0.55432 0.86008
   0  12   2 3805.24  386.15   1 0.10567 0.60545-0.88968-0.26412 0.44417 0.75077
   0 -12  -3 1881.27  267.19   1-0.06450-0.57784 0.83314 0.20842-0.54928-0.78908
   0  12   3 1874.57  257.26   1-0.80336-0.29202-0.13408 0.49141 0.58019 0.82050
   0  12   3 1991.31  316.46   1 0.10649 0.61932-0.85383-0.22983 0.50954 0.75073
   0  12   4  106.53  158.35   1-0.79787-0.27352-0.05444 0.56940 0.60035 0.77521
   0  12   4   54.16  118.02   1 0.10670 0.63260-0.81088-0.18845 0.57540 0.75119
   0 -12  -5  378.60  216.38   1-0.04759-0.58636 0.71767 0.09628-0.69474-0.80430
   0  12   5  377.81  133.90   1-0.78798-0.25061 0.01957 0.64176 0.61538 0.72479
   0  12   5  434.00  161.01   1 0.10622 0.64517-0.76032-0.13946 0.64080 0.75119
   0  12   6  225.20  117.01   1-0.77495-0.22456 0.08709 0.70762 0.62598 0.66995
   0  12   7 4047.94  362.20   1-0.75999-0.19658 0.14758 0.76645 0.63295 0.61147
   0  12   8 3131.47  353.91   1-0.74419-0.16776 0.20083 0.81805 0.63705 0.55012
   0  12   9 8584.80  582.82   1-0.72848-0.13904 0.24690 0.86246 0.63901 0.48664
   0  12  10 9476.54  614.85   1-0.71361-0.11115 0.28600 0.89990 0.63949 0.42167
   0  12  11 2808.36  319.00   1-0.70014-0.08466 0.31849 0.93073 0.63903 0.35576
   0  13   4 8415.90  500.07   1-0.80276-0.23905-0.11950 0.55687 0.58419 0.79544
   0  13   5 6890.25  477.82   1-0.79722-0.22049-0.04820 0.62652 0.60175 0.74756
   0  13   618312.83  689.16   1-0.78831-0.19856 0.01759 0.69066 0.61502 0.69538
   0  13   7 3927.18  412.24   1-0.77707-0.17431 0.07731 0.74873 0.62463 0.63954
   0  13   8  632.68  202.86   1-0.76449-0.14871 0.13065 0.80041 0.63124 0.58070
  -1  12   913622.17  689.44   1-0.68168 0.05677 0.35938 0.86791 0.63729 0.49346
  -1  12   813840.49  578.28   1-0.70057 0.02486 0.31748 0.82766 0.63905 0.56067
  -1  12   713323.92  759.31   1-0.72081-0.00838 0.26755 0.77939 0.63941 0.62647
  -1  12   6 4853.07  401.12   1-0.74153-0.04212 0.20906 0.72255 0.63751 0.69002
  -1  12   5  438.33  148.73   1-0.76160-0.07522 0.14161 0.65676 0.63237 0.75033
  -1  12   4  510.05  160.93   1-0.77961-0.10624 0.06511 0.58192 0.62286 0.80627
  -1  12   3 1209.53  197.54   1-0.79386-0.13350-0.02010 0.49836 0.60776 0.85662
  -1  12   210679.67  669.85   1-0.80244-0.15511-0.11319 0.40693 0.58588 0.90019
  -1  12   124999.36  937.27   1-0.80340-0.16908-0.21272 0.30906 0.55613 0.93589
  -1  12   124286.75  821.27   1-0.47226 0.16163-0.64717-0.12659 0.59844 0.97869
  -1  11  11 7190.99  457.56   1-0.61004 0.11508 0.49072 0.94340 0.62212 0.31104
  -1  11  10 2802.10  358.27   1-0.62489 0.08721 0.46632 0.92065 0.62613 0.38050
  -1  11   9  110.20  157.36   1-0.64281 0.05628 0.43513 0.89112 0.63043 0.45024
  -1  11   8  561.70  144.02   1-0.66352 0.02255 0.39632 0.85397 0.63455 0.51981
  -1  11   7  -15.00  105.82   1-0.68651-0.01344 0.34906 0.80836 0.63785 0.58853
  -1  11   6 9080.53  557.77   1-0.71102-0.05097 0.29243 0.75339 0.63946 0.65559
  -1  11   536220.76 1123.54   1-0.73593-0.08890 0.22577 0.68838 0.63830 0.71987
  -1  11   4 9241.31  546.94   1-0.75969-0.12568 0.14865 0.61293 0.63305 0.78007
  -1  11   3 6073.72  489.54   1-0.78041-0.15941 0.06114 0.52707 0.62226 0.83473
  -1  11   2  124.11  142.39   1-0.79585-0.18787-0.03608 0.43150 0.60441 0.88233
  -1  11   1  186.98  142.82   1-0.80360-0.20863-0.14154 0.32769 0.57809 0.92145
  -1  11   0   78.02  104.84   1-0.47945 0.10192-0.67158-0.20189 0.56488 0.97408
  -1  11  -1 5021.04  369.87   1-0.49177 0.07641-0.71889-0.24765 0.49126 0.96583
  -1  11  -2 3781.13  295.31   1-0.50002 0.05497-0.75922-0.28643 0.41660 0.95652
  -1  10  12 1399.72  198.12   1-0.49719 0.20139 0.54572 0.94407 0.67452 0.26109
  -1  10  12 1290.72  217.27   1-0.55442 0.14436 0.57239 0.97087 0.60413 0.19121
  -1  10  11 3252.20  351.87   1-0.49983 0.18590 0.52026 0.92021 0.69245 0.34444
  -1  10  11 3445.85  347.59   1-0.56509 0.12068 0.55778 0.95791 0.60790 0.26043
  -1  10  10 8612.35  557.08   1-0.57949 0.09326 0.53730 0.93910 0.61277 0.33074
  -1  10   9 6714.29  496.54   1-0.59768 0.06205 0.51011 0.91356 0.61850 0.40193
  -1  10   8 8800.56  548.67   1-0.61957 0.02714 0.47520 0.88031 0.62474 0.47361
  -1  10   7 1469.50  186.24   1-0.64484-0.01114 0.43146 0.83823 0.63088 0.54519
  -1  10   6 1751.15  210.84   1-0.67285-0.05217 0.37771 0.78613 0.63607 0.61584
  -1  10   5 2346.65  286.32   1-0.70254-0.09487 0.31287 0.72294 0.63916 0.68435
  -1  10   3  161.15  140.73   1-0.76023-0.17859 0.14670 0.56009 0.63286 0.80895
   1 -10  -2 2631.33  318.21   1-0.08625-0.65639 0.95447 0.54045-0.28555-0.52635
  -1  10   2 3314.91  344.64   1-0.78346-0.21483 0.04536 0.46041 0.61978 0.86131
   1 -10  -1 1411.79  212.11   1-0.09070-0.64790 0.97277 0.55716-0.21325-0.51940
  -1  10   1 1734.64  217.98   1-0.79906-0.24346-0.06660 0.35009 0.59754 0.90452
   1 -10   0 6740.94  505.57   1-0.09419-0.63846 0.98437 0.56715-0.14877-0.52028
  -1  10   0 6374.51  524.34   1-0.80399-0.26141-0.18665 0.23170 0.56457 0.93700
  -1  10   0 6435.21  466.92   1-0.47241 0.06965-0.64766-0.23040 0.59779 0.97059
   1 -10   1  475.63  194.69   1-0.09700-0.62833 0.99120 0.57239-0.08997-0.52684
  -1  10  -1  769.30  147.23   1-0.48746 0.04140-0.70124-0.28243 0.52022 0.95839
   1 -10   2 4642.95  465.07   1-0.09929-0.61768 0.99443 0.57400-0.03533-0.53756
  -1  10  -2 5778.69  360.59   1-0.49769 0.01797-0.74649-0.32613 0.44163 0.94515
   1 -10   312960.12  844.75   1-0.10117-0.60663 0.99473 0.57271 0.01622-0.55135
   1 -10   4 1189.22  195.53   1-0.10272-0.59525 0.99255 0.56892 0.06549-0.56745
  -1   9  13 4890.19  383.05   1-0.48347 0.18843 0.63384 0.97808 0.60372 0.08849
  -1   9  13 6397.65  474.79   1-0.50155 0.17092 0.63867 0.98287 0.58355 0.06880
  -1   9  12 8941.05  574.95   1-0.48508 0.17397 0.62562 0.97147 0.61096 0.16116
  -1   9  12 8517.25  739.30   1-0.50646 0.15299 0.63291 0.97878 0.58558 0.13628
  -1   9  11 6484.17  398.27   1-0.48787 0.15832 0.61042 0.95787 0.62398 0.23961
  -1   9  11 6760.34  514.32   1-0.51531 0.13112 0.62233 0.96986 0.58919 0.20533
  -1   9  10   51.67   98.72   1-0.49185 0.14148 0.58601 0.93507 0.64394 0.32499
  -1   9  10   26.10  167.93   1-0.52840 0.10501 0.60621 0.95541 0.59437 0.27596
  -1   9   9 3178.51  336.82   1-0.49680 0.12367 0.54906 0.89972 0.67209 0.41857
  -1   9   9 3426.22  339.29   1-0.54602 0.07436 0.58359 0.93450 0.60106 0.34809
  -1   9   8 4376.22  381.22   1-0.56820 0.03916 0.55343 0.90600 0.60898 0.42146
   1  -9  -7 6645.91  751.41   1-0.00693-0.60226 0.39523 0.04173-0.91855-0.79720
  -1   9   710055.23  502.75   1-0.59493-0.00059 0.51432 0.86855 0.61767 0.49560
   1  -9  -6  442.77  141.10   1-0.02906-0.61128 0.57754 0.22237-0.81584-0.75952
  -1   9   6  774.57  170.94   1-0.62584-0.04451 0.46472 0.82060 0.62637 0.56975
  -1   9   6  782.45  207.33   1 0.10556 0.68798-0.72656-0.37188 0.67894 0.62320
   1  -9  -5 3293.04  422.71   1-0.04904-0.61823 0.72810 0.37132-0.68371-0.69275
  -1   9   5 3565.24  338.13   1-0.66007-0.09177 0.40300 0.76054 0.63394 0.64276
  -1   9   5 3590.76  365.09   1 0.10671 0.67607-0.81908-0.46283 0.56366 0.57332
   1  -9  -4 6403.73  626.01   1-0.06437-0.62084 0.83230 0.47399-0.55056-0.62439
  -1   9   410009.78  526.69   1-0.69614-0.14084 0.32767 0.68687 0.63875 0.71300
  -1   9   410411.87  590.96   1 0.10594 0.66225-0.88077-0.52296 0.46153 0.53659
   1  -9  -3 1182.77  224.46   1-0.07526-0.61879 0.89824 0.53830-0.43299-0.57212
  -1   9   3 1271.58  166.12   1-0.73182-0.18954 0.23757 0.59842 0.63874 0.77843
  -1   9   3 1129.73  212.53   1 0.10422 0.64747-0.92150-0.56212 0.37413 0.51458
   1  -9  -210049.87  577.78   1-0.08290-0.61350 0.93876 0.57721-0.33444-0.53892
  -1   9   213386.24  674.44   1-0.76402-0.23475 0.13248 0.49499 0.63144 0.83658
   1  -9  -121461.58  802.07   1-0.08841-0.60607 0.96377 0.60062-0.25162-0.52146
  -1   9   123772.33  787.11   1-0.78897-0.27272 0.01349 0.37765 0.61428 0.88487
   1  -9   0 3888.53  309.54   1-0.09255-0.59727 0.97926 0.61451-0.18020-0.51540
  -1   9   0 5160.86  357.90   1-0.80262-0.29939-0.11662 0.24920 0.58497 0.92101
   1  -9   135400.37 1080.66   1-0.09576-0.58754 0.98852 0.62216-0.11683-0.51738
  -1   9  -135480.41  797.76   1-0.48299 0.00655-0.68427-0.31790 0.54633 0.94810
   1  -9   2 8294.87  561.87   1-0.09833-0.57718 0.99339 0.62543-0.05915-0.52506
  -1   9  -211192.06  609.80   1-0.49538-0.01903-0.73509-0.36717 0.46283 0.92995
   1  -9   3 2639.52  316.58   1-0.10041-0.56632 0.99493 0.62537-0.00556-0.53682
   1  -9   4  176.62  114.74   1-0.10211-0.55509 0.99375 0.62259 0.04503-0.55159
   1  -9   516802.24  922.61   1-0.10349-0.54353 0.99023 0.61747 0.09339-0.56858
   1  -9   6 7468.33  613.55   1-0.10460-0.53171 0.98460 0.61023 0.14006-0.58727
  -1   8  1317374.57  954.39   1-0.46900 0.16337 0.69480 0.98654 0.54523-0.00636
  -1   8  1319667.63  869.63   1-0.45292 0.18019 0.69190 0.98356 0.56225 0.01111
  -1   8  12 6787.38  496.95   1-0.46937 0.15014 0.69346 0.98681 0.54661 0.06043
  -1   8  12 8439.95  506.64   1-0.45488 0.16521 0.68988 0.98321 0.56315 0.07745
  -1   8  11 3469.72  274.95   1-0.47115 0.13551 0.68691 0.98186 0.55332 0.13257
  -1   8  11 3898.58  389.12   1-0.46102 0.14606 0.68349 0.97848 0.56594 0.14569
   1  -8 -10 3918.64  486.82   1 0.06526-0.52973-0.30791-0.60396-0.94917-0.59548
  -1   8  10 6090.54  389.51   1-0.47458 0.11922 0.67356 0.97011 0.56664 0.21132
  -1   8  10 6818.28  499.56   1-0.47177 0.12228 0.67206 0.96871 0.57075 0.21595
   1  -8  -9  613.69  167.74   1 0.05522-0.52678-0.19808-0.49579-0.97862-0.69042
  -1   8   9  630.21  122.24   1-0.47988 0.10106 0.65094 0.94910 0.58820 0.29831
  -1   8   9  523.49  149.34   1-0.48759 0.09345 0.65465 0.95296 0.57765 0.28830
   1  -8  -8 3841.98  532.97   1 0.04062-0.52831-0.04680-0.34614-0.99807-0.77528
  -1   8   8 4751.22  364.70   1-0.48704 0.08104 0.61508 0.91484 0.62004 0.39557
  -1   8   8 4925.91  378.97   1-0.50887 0.05915 0.63006 0.93003 0.58657 0.36267
  -1   8   8 4799.70  417.34   1 0.07622 0.64487-0.18761 0.11196 0.97928 0.75604
   1  -8  -788799.96 2188.51   1 0.02034-0.53565 0.15031-0.15054-0.98842-0.83090
  -1   8   790872.55 2057.51   1-0.49553 0.05969 0.55946 0.86083 0.66441 0.50537
  -1   8   794085.14 1932.07   1-0.53589 0.01911 0.59673 0.89837 0.59726 0.43880
  -1   8   791476.10 2162.54   1 0.09044 0.64625-0.39274-0.09167 0.91518 0.75759
   1  -8  -6 6036.88  766.25   1-0.00501-0.54783 0.37870 0.07604-0.92550-0.83312
   1  -8  -6 7285.67  510.87   1-0.19909-0.74153 0.97358 0.67066-0.11181-0.01823
  -1   8   6 8495.85  477.87   1-0.56869-0.02671 0.55274 0.85609 0.60914 0.51613
  -1   8   6 8790.28  587.05   1 0.10091 0.64386-0.58969-0.28741 0.80129 0.70910
   1  -8  -6 7228.65  488.66   1-0.04994-0.59308 0.88465 0.58251 0.46356 0.55580
   1  -8  -527512.89 1133.19   1-0.03161-0.56132 0.59750 0.29318-0.80124-0.77392
   1  -8  -522018.54  776.62   1-0.21133-0.74091 0.97341 0.66890-0.08834-0.06018
  -1   8   528246.78  945.11   1-0.60674-0.07779 0.49597 0.80098 0.62118 0.59361
  -1   8   530718.37 1084.42   1 0.10588 0.63577-0.74136-0.43751 0.66270 0.63590
   1  -8  -523173.27 1026.30   1-0.02032-0.55040 0.71297 0.40920 0.70089 0.72773
   1  -8  -4 4195.60  482.30   1-0.05389-0.57082 0.76227 0.45642-0.64500-0.68251
  -1   8   4 4062.21  384.91   1 0.09309 0.60958-0.65353-0.34766-0.75115-0.71241
   1  -8  -4 4309.60  360.50   1-0.22089-0.73761 0.97280 0.66668-0.06975-0.10701
  -1   8   4 5381.21  364.05   1-0.64891-0.13297 0.42403 0.73069 0.63174 0.66963
  -1   8   4 5830.03  445.05   1 0.10663 0.62346-0.84012-0.53470 0.53181 0.57042
   1  -8  -4 4733.24  449.63   1 0.01377-0.50313 0.45704 0.15158 0.88933 0.85080
   1  -8  -3  938.87  264.22   1-0.06952-0.57351 0.86452 0.55707-0.49775-0.60062
  -1   8   3  886.26  176.74   1 0.07258 0.57597-0.39161-0.08411-0.91726-0.81312
   1  -8  -3 1007.75  188.83   1-0.22487-0.72874 0.97241 0.66470-0.06194-0.16462
  -1   8   3 1231.28  164.83   1-0.69298-0.19005 0.33481 0.64312 0.63849 0.74180
  -1   8   3 1253.48  225.82   1 0.10528 0.60906-0.90031-0.59333 0.42230 0.52631
   1  -8  -3  888.80  214.33   1 0.04401-0.45969 0.17924-0.12802 0.98281 0.87879
   1  -8  -2 5830.38  440.15   1-0.07970-0.57075 0.92249 0.61340-0.37770-0.54586
  -1   8   2 5079.23  372.20   1 0.04801 0.53855-0.12228 0.18674-0.99133-0.82163
   1  -8  -2 5199.03  603.80   1-0.21109-0.70210 0.97342 0.66410-0.08880-0.25691
  -1   8   2 7155.43  451.75   1-0.73553-0.24563 0.22692 0.53688 0.63834 0.80710
   1  -8  -2 5597.41  546.34   1 0.06602-0.42462-0.06075-0.36965 0.99596 0.82646
   1  -8  -1 4954.65  366.10   1-0.08652-0.56463 0.95567 0.64498-0.28143-0.51495
  -1   8   1 4201.67  340.40   1 0.02547 0.50309 0.10167 0.41220-0.99449-0.75959
  -1   8   1 6586.74  405.78   1-0.77186-0.29497 0.10069 0.41231 0.62776 0.86196
   1  -8  -1 4210.60  428.14   1 0.08040-0.39722-0.24373-0.55417 0.96650 0.73150
   1  -8   014954.30  701.34   1-0.09134-0.55651 0.97509 0.66281-0.20209-0.50097
  -1   8   016163.98  739.55   1-0.79644-0.33256-0.04115 0.27212 0.60331 0.90296
   1  -8   143186.67 1255.13   1-0.09493-0.54716 0.98641 0.67252-0.13407-0.49831
  -1   8  -148535.19 1422.97   1-0.80390-0.35305-0.19309 0.12184 0.56253 0.92763
  -1   8  -143262.14 1132.46   1-0.47858-0.02835-0.66852-0.35458 0.56923 0.93459
   1  -8   2 2886.01  312.02   1-0.09771-0.53701 0.99248 0.67699-0.07368-0.50328
  -1   8  -2 3250.52  252.60   1-0.49334-0.05630-0.72572-0.41022 0.47952 0.91024
   1  -8   3 6348.36  445.57   1-0.09993-0.52630 0.99482 0.67772-0.01855-0.51350
   1  -8   414658.12  827.91   1-0.10172-0.51515 0.99427 0.67557 0.03285-0.52745
   1  -8   5 1689.94  238.93   1-0.10318-0.50367 0.99131 0.67101 0.08156-0.54410
   1  -8   6 1263.79  184.96   1-0.10434-0.49190 0.98623 0.66433 0.12827-0.56275
  -1   8  -6  983.73  153.06   1-0.03711 0.35099-0.99827-0.67746-0.04546 0.64640
   1  -8   7  560.82  214.01   1-0.10526-0.47988 0.97919 0.65569 0.17347-0.58290
  -1   8  -7  830.31  185.58   1-0.08043 0.29481-0.99374-0.67147-0.07742 0.67985
  -1   7  14 1267.13  257.43   1-0.45541 0.15029 0.73856 0.97620 0.49710-0.15629
  -1   7  14 1727.43  248.34   1-0.40746 0.19931 0.73600 0.97347 0.54061-0.11236
  -1   7  13  917.20  154.95   1-0.45282 0.14002 0.74589 0.98513 0.48845-0.09951
  -1   7  13 1170.56  253.82   1-0.40192 0.19183 0.74104 0.98017 0.53787-0.04965
   1  -7 -12  418.41  239.62   1 0.08774-0.49402-0.57962-0.81993-0.81014-0.28920
  -1   7  12  294.43  128.47   1-0.45131 0.12868 0.75006 0.99091 0.48344-0.03910
  -1   7  12  306.51  155.95   1-0.40014 0.18060 0.74265 0.98344 0.53698 0.01490
   1  -7 -11 6334.19  523.43   1 0.08538-0.48330-0.54854-0.79049-0.83175-0.37621
  -1   7  11 5786.13  464.95   1-0.45116 0.11596 0.75046 0.99291 0.48296 0.02584
  -1   7  11 6353.93  591.41   1-0.40259 0.16513 0.74044 0.98289 0.53820 0.08156
   1  -7 -10 4875.01  422.33   1 0.08152-0.47407-0.49946-0.74305-0.86248-0.47235
  -1   7  10 4947.05  315.54   1-0.45276 0.10151 0.74608 0.99013 0.48822 0.09653
  -1   7  10 5538.47  407.63   1-0.40985 0.14484 0.73381 0.97792 0.54178 0.15060
  -1   7  10 4958.24  373.64   1 0.02415 0.57947 0.36746 0.61102 0.92972 0.53931
   1  -7  -912897.84  700.57   1 0.07533-0.46717-0.42405-0.66927-0.90249-0.57776
  -1   7   912930.24  514.59   1-0.45653 0.08487 0.73530 0.98096 0.50089 0.17463
  -1   7   914286.90  614.19   1-0.42256 0.11911 0.72191 0.96768 0.54797 0.22223
  -1   7   913423.81  796.52   1 0.03558 0.57774 0.26200 0.50759 0.96441 0.63919
   1  -7  -8 2753.17  263.86   1-0.09899-0.62810 0.99416 0.74715-0.04295 0.21734
   1  -7  -8 2669.59  418.25   1 0.06540-0.46401-0.30949-0.55635-0.94865-0.68932
  -1   7   8 3144.68  262.51   1-0.46296 0.06558 0.71546 0.96272 0.52323 0.26239
  -1   7   8 3611.13  310.81   1-0.44140 0.08726 0.70356 0.95099 0.55691 0.29662
  -1   7   8 3639.60  399.04   1 0.05093 0.58010 0.10789 0.35503 0.99285 0.73309
   1  -7  -749300.71 1071.70   1-0.10244-0.61862 0.99316 0.74455 0.05592 0.25086
   1  -7  -753503.97 1435.34   1 0.04953-0.46688-0.13809-0.38660-0.98918-0.79533
  -1   7   751497.11 1110.28   1-0.47245 0.04324 0.68194 0.93081 0.55832 0.36292
  -1   7   758481.21 1256.45   1-0.46704 0.04860 0.67713 0.92623 0.56864 0.37380
  -1   7   756739.29 1321.27   1 0.06977 0.58595-0.10589 0.14282 0.99192 0.79765
   1  -7  -620885.46 1016.57   1 0.02538-0.47807 0.10252-0.14751-0.99440-0.86584
  -1   7   620627.67  698.93   1-0.48492 0.01791 0.62648 0.87695 0.61022 0.48024
   1  -7  -618727.03  682.41   1-0.18822-0.69111 0.97316 0.72273-0.13239-0.00244
  -1   7   623461.66  762.01   1-0.49999 0.00263 0.64048 0.89125 0.58290 0.45350
  -1   7   620354.55  822.71   1 0.08883 0.59214-0.36702-0.11680 0.92596 0.79732
   1  -7  -618672.65  804.34   1-0.06604-0.56962 0.95239 0.70267 0.29762 0.42634
   1  -7  -5 9143.50  691.22   1-0.00662-0.49692 0.39252 0.14070-0.91971-0.85631
  -1   7   510386.65  514.40   1-0.49852-0.00854 0.53349 0.78556 0.68326 0.61871
   1  -7  -510783.77  525.92   1-0.20091-0.69094 0.97359 0.72157-0.10835-0.04382
  -1   7   511251.44  537.99   1-0.54044-0.05083 0.59087 0.84329 0.59898 0.53503
  -1   7   511363.11  582.95   1 0.10192 0.59234-0.61381-0.36235 0.78284 0.71960
   1  -7  -5 8593.97  461.30   1-0.03940-0.52999 0.82966 0.57834 0.55686 0.62017
   1  -7  -4 9048.62  664.86   1-0.03902-0.51624 0.65443 0.40095-0.75510-0.75678
  -1   7   4 8243.00  571.61   1 0.09982 0.57690-0.75793-0.50452-0.64464-0.64236
   1  -7  -4 9368.63  531.07   1-0.21121-0.68839 0.97341 0.71979-0.08856-0.08945
  -1   7   410080.54  474.00   1-0.58788-0.11130 0.52496 0.77907 0.61547 0.61696
  -1   7   411063.86  549.61   1 0.10652 0.58388-0.78300-0.52998 0.61282 0.61498
   1  -7  -4 9394.53  625.47   1-0.00046-0.47785 0.57099 0.31794 0.82095 0.81888
   1  -7  -324504.57 1128.41   1-0.06266-0.52710 0.82127 0.56629-0.56707-0.63362
  -1   7   325053.54  843.39   1 0.07905 0.54303-0.46891-0.21387-0.87969-0.81201
   1  -7  -330424.02 1014.76   1-0.21672-0.68104 0.97312 0.71789-0.07787-0.14419
  -1   7   330802.98  786.86   1-0.64050-0.17694 0.43926 0.69504 0.62991 0.69685
  -1   7   332477.20  997.86   1 0.10604 0.57034-0.87725-0.62265 0.46817 0.53573
   1  -7  -327758.24 1269.55   1 0.03881-0.42542 0.23087-0.02399 0.97220 0.90467
   1  -7  -2 1836.43  263.48   1-0.07686-0.52836 0.90716 0.65054-0.41369-0.54554
  -1   7   2 1946.68  239.24   1 0.04887 0.49996-0.13122 0.12537-0.99014-0.85692
   1  -7  -2 1915.21  309.35   1-0.20831-0.65978 0.97351 0.71669-0.09415-0.22589
  -1   7   2 2041.30  237.42   1-0.69482-0.24427 0.33067 0.58810 0.63865 0.77101
   1  -7  -2 1824.37  310.80   1 0.06719-0.38399-0.07460-0.33108 0.99494 0.86193
   1  -7  -159364.74 1183.09   1-0.08534-0.52390 0.95034 0.69212-0.29926-0.49646
  -1   7   158245.36 1364.74   1 0.02057 0.45872 0.14807 0.40617-0.98876-0.79031
  -1   7   164407.93 1231.29   1-0.74519-0.30766 0.19770 0.45678 0.63686 0.83467
   1  -7  -159233.98 1661.29   1 0.08419-0.35396-0.29729-0.55531 0.95106 0.75254
   1  -7   0  594.51  116.46   1-0.09083-0.51646 0.97325 0.71342-0.21102-0.47358
  -1   7   0  425.16  133.14   1-0.00088 0.42413 0.34278 0.60267-0.93941-0.67593
  -1   7   0  709.71  150.17   1-0.78402-0.35950 0.04234 0.30308 0.61928 0.88255
   1  -7   0  426.19  154.62   1 0.09364-0.33149-0.44621-0.70579 0.89001 0.62606
   1  -7   134926.90 1234.87   1-0.09469-0.50738 0.98577 0.72435-0.13884-0.46676
  -1   7  -142544.19 1102.62   1-0.80317-0.39167-0.12884 0.13355 0.58165 0.91036
  -1   7  -142619.14  856.05   1-0.47456-0.06365-0.65479-0.39328 0.58825 0.91721
   1  -7   223326.00  764.44   1-0.09758-0.49734 0.99226 0.72924-0.07667-0.46995
   1  -7   217450.27 1030.12   1-0.38569-0.78567 0.87410 0.61079 0.29526-0.09818
  -1   7  -223537.25  680.57   1-0.49187-0.09416-0.71933-0.45627 0.49052 0.88484
   1  -7   3 1336.93  203.27   1-0.09984-0.48666 0.99478 0.73015-0.02098-0.47961
   1  -7   3 1183.66  239.47   1-0.38026-0.76738 0.88104 0.61613 0.28136-0.17751
  -1   7  -3 1245.65  166.55   1-0.50164-0.11712-0.76929-0.50468 0.39564 0.85531
   1  -7   4   50.68   88.55   1-0.10164-0.47553 0.99435 0.72812 0.03033-0.49366
   1  -7   4   49.43   81.31   1-0.38502-0.75928 0.87498 0.60847 0.29352-0.23077
   1  -7   510086.30  517.57   1-0.10310-0.46404 0.99156 0.72372 0.07858-0.51076
   1  -7   6 3589.73  374.74   1-0.10426-0.45227 0.98670 0.71727 0.12464-0.53006
  -1   7  -6 3217.00  250.32   1-0.03819 0.31036-0.99819-0.72979-0.04626 0.60915
   1  -7   713213.42  666.62   1-0.10518-0.44025 0.97997 0.70893 0.16908-0.55098
  -1   7  -712498.37  678.29   1-0.08232 0.25337-0.99348-0.72362-0.07881 0.64200
  -1   7  -8  729.01  173.92   1-0.12908 0.19375-0.98514-0.71383-0.11324 0.67298
   1  -6 -14 1474.00  326.94   1 0.09599-0.47254-0.69642-0.88100-0.71118-0.02298
  -1   6  14 2076.85  216.26   1-0.44056 0.12561 0.77730 0.96244 0.44911-0.24066
  -1   6  14 1685.48  266.56   1-0.35914 0.20828 0.77766 0.96258 0.51600-0.17336
   1  -6 -1311951.63  765.15   1 0.09608-0.45936-0.69774-0.88396-0.70987-0.08707
  -1   6  1310103.79  498.66   1-0.43587 0.11744 0.78806 0.97480 0.43471-0.18963
  -1   6  1312157.23  687.24   1-0.34924 0.20516 0.78558 0.97216 0.51077-0.11314
   1  -6 -12 8726.13  603.82   1 0.09577-0.44659-0.69296-0.88081-0.71458-0.15719
  -1   6  12 7739.42  436.65   1-0.43202 0.10842 0.79643 0.98478 0.42312-0.13579
  -1   6  12 7697.80  568.43   1-0.34292 0.19846 0.79053 0.97877 0.50740-0.05106
   1  -6 -1110322.15  611.58   1 0.09491-0.43436-0.68004-0.86953-0.72700-0.23501
  -1   6  1110348.24  482.56   1-0.42932 0.09827 0.80211 0.99206 0.41508-0.07840
  -1   6  11 9553.41  760.88   1-0.34072 0.18764 0.79223 0.98214 0.50622 0.01320
  -1   6  11 9739.85  580.75   1-0.00526 0.52375 0.60713 0.79640 0.79457 0.30237
   1  -6 -10   39.19  122.33   1 0.09324-0.42294-0.65559-0.84672-0.74933-0.32274
  -1   6  10  103.06   87.79   1-0.42813 0.08660 0.80455 0.99610 0.41157-0.01648
  -1   6  10   99.41  123.95   1-0.34327 0.17207 0.79025 0.98182 0.50759 0.08001
  -1   6  10   82.31  102.88   1-0.00018 0.51561 0.56891 0.76006 0.82239 0.39552
   1  -6  -9 4838.89  497.51   1 0.09027-0.41283-0.61380-0.80657-0.78427-0.42309
  -1   6   9 4053.11  351.68   1-0.10549 0.39640-0.98978-0.79566-0.09588-0.45801
  -1   6   9 5098.99  369.00   1-0.42896 0.07291 0.80285 0.99601 0.41402 0.05138
  -1   6   9 5008.27  414.02   1-0.35137 0.15095 0.78389 0.97712 0.51190 0.14977
  -1   6   9 4969.92  393.20   1 0.00781 0.51062 0.50598 0.69871 0.86250 0.50105
   1  -6  -8  226.79  125.58   1 0.08505-0.40496-0.54434-0.73874-0.83453-0.53875
  -1   6   8  309.81   91.88   1-0.43247 0.05655 0.79549 0.99025 0.42444 0.12724
  -1   6   8  323.42  146.54   1-0.36593 0.12337 0.77211 0.96700 0.51955 0.22287
  -1   6   8  257.90  129.03   1 0.02009 0.50991 0.40317 0.59749 0.91490 0.61885
   1  -6  -7170581.9 1985.15   1-0.09868-0.57532 0.99383 0.79769-0.05046 0.18078
   1  -6  -7164880.2 2391.82   1 0.07572-0.40120-0.42866-0.62471-0.90028-0.66990
  -1   6   7178040.2 1866.28   1-0.43951 0.03664 0.77975 0.97612 0.44587 0.21409
  -1   6   7171475.1 2084.92   1-0.38800 0.08828 0.75339 0.94995 0.53089 0.29965
  -1   6   7174076.3 2529.53   1 0.03827 0.51497 0.23604 0.43232 0.97098 0.74019
   1  -6  -656185.08 1069.63   1-0.10225-0.56595 0.99352 0.79577 0.04959 0.21549
   1  -6  -654216.54 2060.79   1 0.05865-0.40525-0.23503-0.43271-0.97021-0.80531
  -1   6   658852.73 1162.75   1-0.45113 0.01216 0.75053 0.94850 0.48288 0.31653
   1  -6  -655430.52 1034.37   1-0.17050-0.63385 0.97138 0.77344-0.16536 0.00095
  -1   6   658587.74 1082.92   1-0.41872 0.04455 0.72555 0.92377 0.54611 0.38032
  -1   6   659380.71 1454.86   1 0.06302 0.52673-0.02558 0.17228 0.99768 0.83238
   1  -6  -576976.84 1960.63   1 0.02861-0.42232 0.07158-0.12762-0.99702-0.89741
  -1   6   582940.49 1664.18   1-0.46825-0.01780 0.69750 0.89708 0.54242 0.44149
   1  -6  -580739.58 1775.01   1-0.18225-0.63274 0.97271 0.77318-0.14357-0.04267
  -1   6   589390.10 1917.23   1-0.45908-0.00882 0.68553 0.88541 0.56506 0.46472
  -1   6   583226.65 1929.95   1 0.08933 0.54015-0.37496-0.17560 0.92272 0.82304
   1  -6  -572187.80 1552.54   1-0.06353-0.51457 0.94333 0.74443 0.32569 0.42548
   1  -6  -418449.97 1014.39   1-0.01458-0.45237 0.45990 0.25891-0.88784-0.85341
  -1   6   417840.30  608.46   1-0.48997-0.05238 0.59802 0.79920 0.63426 0.59877
   1  -6  -419544.73  718.60   1-0.19114-0.62877 0.97332 0.77219-0.12689-0.09142
  -1   6   418748.63  729.62   1-0.50963-0.07240 0.62915 0.83069 0.58688 0.55199
  -1   6   420923.31  798.64   1 0.10448 0.54237-0.68607-0.48543 0.71998 0.68569
   1  -6  -417341.79  797.83   1-0.02635-0.46435 0.75204 0.55151 0.65858 0.69296
   1  -6  -3 1082.13  227.60   1-0.05328-0.47818 0.75803 0.55550-0.65003-0.68026
  -1   6   3 1084.03  196.76   1 0.09058 0.51516-0.61809-0.41551-0.78086-0.74963
   1  -6  -3 1465.95  203.54   1-0.19423-0.61901 0.97345 0.77072-0.12104-0.15099
  -1   6   3 1439.12  181.52   1-0.56983-0.14562 0.55114 0.75437 0.60953 0.64008
  -1   6   3 1490.66  193.80   1 0.10651 0.53134-0.85233-0.65012 0.51203 0.54314
   1  -6  -3 1214.83  225.59   1 0.02588-0.39899 0.35191 0.14967 0.93567 0.90465
   1  -6  -2 5744.32  498.16   1-0.07486-0.48682 0.89597 0.69182-0.43774-0.53327
  -1   6   2 5886.46  399.67   1 0.05383 0.46548-0.18338 0.02076-0.98156-0.88481
   1  -6  -2 5861.88  403.55   1-0.18097-0.59289 0.97259 0.76826-0.14597-0.24134
  -1   6   2 6184.60  329.81   1-0.63683-0.22564 0.44577 0.65066 0.62906 0.72506
   1  -6  -2 6304.07  429.36   1-0.26214-0.67333 0.84710 0.64223 0.46226 0.36626
   1  -6  -2 6108.63  526.72   1 0.06635-0.34535-0.06466-0.26874 0.99569 0.89916
   1  -6  -116208.89  642.64   1-0.08547-0.48449 0.95094 0.74518-0.29732-0.45821
  -1   6   115709.70  713.13   1 0.01619 0.41487 0.18896 0.39462-0.98185-0.81984
  -1   6   118989.85  686.60   1-0.70447-0.30629 0.30831 0.51485 0.63926 0.80068
   1  -6  -117436.00  728.63   1-0.33230-0.73048 0.79867 0.59214 0.50168 0.34024
   1  -6  -116664.30  852.33   1 0.08784-0.31086-0.35163-0.55723 0.93200 0.76997
   1  -6   0  482.65  123.71   1-0.09143-0.47751 0.97543 0.76808-0.20039-0.42664
  -1   6   0  331.68  136.61   1-0.01033 0.37523 0.42412 0.63156-0.90554-0.67847
  -1   6   0  399.51  115.27   1-0.76256-0.37740 0.13802 0.34623 0.63201 0.85888
   1  -6   0  406.15  120.83   1-0.40177-0.78693 0.74118 0.53298 0.53779 0.31090
   1  -6   0  431.97  141.33   1 0.09784-0.28781-0.52407-0.73098 0.84603 0.61872
   1  -6   1123095.2 2271.15   1-0.09531-0.46846 0.98741 0.77845-0.12618-0.41778
  -1   6  -1119439.8 2428.30   1-0.02715 0.34545 0.56234 0.77144-0.82645-0.53434
   1  -6   1135008.5 2575.17   1-0.46820-0.84034 0.67589 0.46603 0.56916 0.27682
  -1   6  -1127419.6 2141.11   1-0.47139-0.09980-0.64431-0.43523 0.60220 0.89476
   1  -6   1122294.2 2775.01   1 0.10240-0.27019-0.62587-0.83435 0.77317 0.48046
   1  -6   2  534.70  135.52   1-0.09811-0.45831 0.99308 0.78252-0.06446-0.42142
  -1   6  -2  444.92  151.06   1-0.03771 0.32186 0.64450 0.85522-0.76367-0.40620
   1  -6   2  373.41  132.50   1-0.38659-0.74704 0.87291 0.66211 0.29758-0.05949
   1  -6   2  622.95  135.42   1-0.52896-0.88807 0.60552 0.39400 0.59459 0.23680
  -1   6  -2  400.48  136.02   1-0.49141-0.13302-0.71736-0.50674 0.49385 0.85177
   1  -6   320645.42  662.07   1-0.10024-0.44752 0.99491 0.78274-0.01015-0.43247
   1  -6   316227.22  851.77   1-0.37674-0.72432 0.88534 0.67293 0.27245-0.15004
   1  -6   317667.66  661.27   1-0.58171-0.92781 0.53406 0.32088 0.61349 0.19026
   1  -6   414426.88  626.93   1-0.10194-0.43627 0.99400 0.78024 0.03947-0.44820
   1  -6   414448.13  685.39   1-0.37932-0.71404 0.88220 0.66818 0.27898-0.20894
   1  -6   413175.51  661.63   1-0.62502-0.95810 0.46610 0.25126 0.62616 0.13748
   1  -6   5 2608.25  281.89   1-0.10330-0.42470 0.99092 0.77555 0.08598-0.46705
   1  -6   5 2267.99  265.55   1-0.38622-0.70808 0.87341 0.65779 0.29661-0.25674
   1  -6   6 1813.66  214.01   1-0.10439-0.41286 0.98596 0.76898 0.13032-0.48806
  -1   6  -6 1713.15  178.94   1-0.04699 0.26201-0.99750-0.78151-0.05276 0.56619
   1  -6   6 1663.68  226.26   1-0.39503-0.70403 0.86128 0.64406 0.31959-0.29919
   1  -6   7 9442.08  613.27   1-0.10525-0.40078 0.97925 0.76068 0.17313-0.51061
  -1   6  -711506.25  611.34   1-0.09186 0.20428-0.99206-0.77462-0.08584 0.59851
   1  -6   7 8468.81  651.27   1-0.40476-0.70090 0.84658 0.62776 0.34562-0.33858
  -1   6  -8 2561.09  270.04   1-0.13931 0.14397-0.98285-0.76395-0.12077 0.62900
  -1   6  -910352.99  639.47   1-0.18924 0.08118-0.96922-0.74886-0.15745 0.65772
   1  -6   910612.78  771.07   1-0.07068-0.33975 0.96741 0.74606 0.24313-0.57268
   1  -5 -14 6412.54  513.84   1 0.10033-0.42879-0.76672-0.89884-0.63409 0.09056
  -1   5  14 5928.93  378.87   1-0.42590 0.10073 0.80903 0.94167 0.40504-0.32109
  -1   5  14 5773.93  529.46   1-0.31050 0.21755 0.81470 0.94708 0.48974-0.23601
   1  -5 -13 1897.35  280.94   1 0.10082-0.41522-0.77525-0.90901-0.62355 0.03569
  -1   5  13 1632.18  203.04   1-0.41896 0.09482 0.82232 0.95656 0.38504-0.27566
  -1   5  13 1797.61  231.87   1-0.29570 0.21934 0.82507 0.95911 0.48146-0.17883
  -1   5  13 1839.73  246.68   1-0.02401 0.49146 0.73713 0.87075 0.67531 0.01583
  -1   5  12 5003.33  328.79   1-0.41254 0.08837 0.83372 0.96957 0.36701-0.22827
  -1   5  12 4772.52  463.07   1-0.28416 0.21786 0.83287 0.96858 0.47493-0.11992
  -1   5  12 4373.14  386.79   1-0.02439 0.47808 0.73956 0.87479 0.67264 0.07856
  -1   5  1110681.11  457.16   1-0.40690 0.08116 0.84315 0.98060 0.35145-0.17840
  -1   5  1110543.47  693.69   1-0.27640 0.21260 0.83799 0.97535 0.47050-0.05891
  -1   5  11 9741.77  577.25   1-0.02377 0.46570 0.73558 0.87242 0.67701 0.14833
   1  -5 -10 2103.80  319.32   1 0.10072-0.37606-0.77353-0.91220-0.62570-0.16266
  -1   5  10 2672.72  248.82   1-0.40234 0.07286 0.85037 0.98943 0.33908-0.12534
  -1   5  10 2489.83  307.17   1-0.27307 0.20291 0.84015 0.97918 0.46858 0.00462
  -1   5  10 2637.49  310.92   1-0.02178 0.45469 0.72262 0.86107 0.69089 0.22762
   1  -5  -947784.12 1351.64   1 0.09981-0.36388-0.75771-0.89802-0.64490-0.24727
  -1   5   944608.27 1051.46   1-0.39929 0.06305 0.85502 0.99568 0.33090-0.06809
  -1   5   942177.10 1519.14   1-0.27500 0.18796 0.83890 0.97959 0.46970 0.07118
  -1   5   944049.19 1319.84   1-0.01779 0.44567 0.69601 0.83606 0.71780 0.31994
   1  -5  -8 7958.79  421.08   1-0.09098-0.54101 0.97381 0.83173-0.20835 0.12457
   1  -5  -8 8658.73  630.30   1 0.09795-0.35266-0.72688-0.86883-0.67973-0.34749
  -1   5   8 7035.69  485.78   1-0.16113 0.28834-0.97740-0.83424-0.13681-0.46999
  -1   5   8 9447.69  451.88   1-0.39836 0.05112 0.85641 0.99867 0.32842-0.00515
  -1   5   8 8255.09  518.10   1-0.28327 0.16667 0.83346 0.97582 0.47442 0.14135
  -1   5   8 9095.39  488.48   1-0.01070 0.43976 0.64671 0.78837 0.76265 0.43019
   1  -5  -7  175.88   84.41   1-0.09389-0.53098 0.98349 0.83982-0.15463 0.11293
   1  -5  -7   76.68  119.69   1 0.09421-0.34331-0.66969-0.81327-0.73663-0.46980
  -1   5   7  216.26   85.40   1-0.40043 0.03619 0.85330 0.99717 0.33394 0.06579
  -1   5   7  133.33  151.28   1-0.29921 0.13772 0.82265 0.96667 0.48343 0.21581
  -1   5   7  166.49  100.12   1 0.00149 0.43880 0.55592 0.69942 0.83122 0.56413
   1  -5  -6 9658.83  455.08   1-0.09702-0.52117 0.99125 0.84597-0.08948 0.11272
   1  -5  -6 9216.03  548.06   1 0.08636-0.33806-0.56143-0.70665-0.82300-0.62156
  -1   5   610258.87  434.59   1-0.40681 0.01695 0.84329 0.98876 0.35121 0.14849
   1  -5  -6 9283.57  462.27   1-0.14646-0.57027 0.96687 0.82143-0.20904-0.00636
  -1   5   610577.78  571.06   1-0.32445 0.09945 0.80455 0.95023 0.49741 0.29524
  -1   5   610520.01  545.11   1 0.02221 0.44653 0.38460 0.52968 0.92281 0.72113
   1  -5  -5 3918.14  278.66   1-0.10062-0.51184 0.99492 0.84804 0.00040 0.13725
   1  -5  -5 4049.65  439.33   1 0.06867-0.34267-0.34640-0.49326-0.93556-0.79953
  -1   5   5 3867.83  283.21   1-0.41950-0.00859 0.82130 0.96838 0.38660 0.24931
   1  -5  -5 4161.47  305.62   1-0.15605-0.56700 0.96895 0.82191-0.19177-0.05450
  -1   5   5 3585.26  271.81   1-0.36093 0.04995 0.77620 0.92354 0.51694 0.38021
  -1   5   5 4025.65  381.36   1 0.05570 0.46694 0.05665 0.20366 0.99683 0.86051
   1  -5  -4 3541.83  275.07   1-0.10493-0.50321 0.98217 0.83368 0.15596 0.22746
   1  -5  -4 2890.93  372.30   1 0.02819-0.37020 0.07556-0.07283-0.99674-0.92609
  -1   5   4 3299.85  250.78   1-0.44136-0.04331 0.77539 0.92407 0.45162 0.37976
   1  -5  -4 3121.07  244.50   1-0.16167-0.55976 0.96999 0.82135-0.18155-0.10972
  -1   5   4 3094.70  267.09   1-0.41063-0.01276 0.73309 0.88210 0.54217 0.47088
  -1   5   4 3315.68  315.85   1 0.09424 0.49256-0.45676-0.30826 0.88458 0.81384
   1  -5  -4 3345.71  267.80   1-0.06521-0.46371 0.94949 0.80141 0.30692 0.37777
   1  -5  -385981.99 1938.43   1-0.03618-0.42143 0.63284 0.48265-0.77343-0.76774
  -1   5   378473.64 1267.11   1-0.47485-0.08965 0.67248 0.82276 0.56769 0.56126
   1  -5  -386173.97 1428.34   1-0.15926-0.54449 0.96956 0.81932-0.18595-0.17953
  -1   5   387604.89 1599.02   1-0.47501-0.09016 0.66855 0.81921 0.57218 0.56634
  -1   5   385526.76 1566.55   1 0.10671 0.49206-0.82534-0.67552 0.55445 0.54911
   1  -5  -380389.03 1701.41   1-0.00656-0.39202 0.61672 0.46701 0.78715 0.79260
   1  -5  -234856.34 1012.85   1-0.07528-0.44769 0.89833 0.74664-0.43280-0.49202
  -1   5   224483.92 1255.03   1 0.06797 0.44006-0.33844-0.18667-0.93852-0.87834
   1  -5  -230554.57  930.01   1-0.13476-0.50714 0.96384 0.81200-0.22987-0.28888
  -1   5   232108.43  778.63   1-0.55365-0.18182 0.57342 0.72578 0.60385 0.66346
   1  -5  -232666.75 1031.51   1-0.20706-0.57889 0.87903 0.72670 0.42945 0.36983
   1  -5  -233551.91 1273.11   1 0.06077-0.31146 0.00020-0.15145 0.99815 0.93810
   1  -5  -115036.36  579.81   1-0.08820-0.44767 0.96288 0.80959-0.25508-0.37966
  -1   5   115520.31  664.43   1 0.01281 0.37202 0.22009 0.37333-0.97539-0.84983
  -1   5   115534.87  562.14   1-0.64158-0.28277 0.43733 0.59134 0.63015 0.75521
   1  -5  -116352.75  670.77   1-0.28835-0.64717 0.83007 0.67608 0.47731 0.35225
   1  -5  -113677.63  678.69   1 0.09146-0.26777-0.40929-0.56248 0.90780 0.78224
   1  -5   029745.08  917.16   1-0.09380-0.44034 0.98322 0.82833-0.15643-0.34636
  -1   5   029842.85  884.34   1-0.02172 0.32438 0.51872 0.67371-0.85466-0.66399
  -1   5   032145.70  840.05   1-0.72631-0.38051 0.25286 0.40852 0.63916 0.82964
   1  -5   032785.94  933.11   1-0.37276-0.71856 0.76642 0.61077 0.52309 0.33259
   1  -5   031740.22 1095.02   1 0.10189-0.24429-0.61304-0.76756 0.78344 0.59259
   1  -5   1 7512.01  509.71   1-0.09712-0.43072 0.99143 0.83494-0.08727-0.34255
  -1   5  -1 7932.03  416.90   1-0.04026 0.29287 0.66370 0.82035-0.74690-0.49115
  -1   5  -1 9177.09  491.19   1-0.78724-0.45445 0.02404 0.18136 0.61617 0.87210
   1  -5   1 9237.75  507.62   1-0.45697-0.78975 0.68771 0.53039 0.56410 0.30815
   1  -5   1 8358.67  603.35   1 0.10528-0.22784-0.71518-0.87127 0.69095 0.43469
   1  -5   2  322.06  100.40   1-0.09945-0.42011 0.99455 0.83645-0.03127-0.35192
  -1   5  -2  393.40   98.29   1-0.05046 0.26964 0.73823 0.89649-0.67265-0.35154
   1  -5   2  261.75   91.44   1-0.40634-0.72725 0.84405 0.68574 0.34994 0.02923
  -1   5  -2  344.05  132.77   1-0.80286-0.48309-0.22614-0.06716 0.55160 0.87298
   1  -5   2  306.26   99.53   1-0.53604-0.85580 0.59654 0.43756 0.59732 0.27592
  -1   5  -2  439.31  105.59   1-0.49249-0.17342-0.72198-0.56379 0.48598 0.80750
   1  -5   2  335.62  123.42   1 0.10635-0.21371-0.76931-0.92697 0.62995 0.30829
   1  -5   335359.24 1132.21   1-0.10123-0.40896 0.99470 0.83500 0.01787-0.36813
   1  -5   335370.30 1206.85   1-0.38529-0.69333 0.87463 0.71472 0.29421-0.09191
   1  -5   336431.52 1056.47   1-0.60471-0.91145 0.49917 0.33853 0.62059 0.23375
   1  -5   411012.95  498.28   1-0.10265-0.39745 0.99271 0.83141 0.06305-0.38830
   1  -5   4 9094.33  571.23   1-0.38250-0.67769 0.87822 0.71671 0.28707-0.16448
   1  -5   410708.76  550.49   1-0.65943-0.95315 0.40423 0.24194 0.63382 0.18153
   1  -5   5 8056.24  542.45   1-0.10381-0.38567 0.98895 0.82605 0.10575-0.41096
   1  -5   5 7835.34  506.02   1-0.38625-0.66858 0.87337 0.71025 0.29668-0.22029
   1  -5   5 7024.39  548.09   1-0.69960-0.98031 0.31974 0.15579 0.63899 0.12127
   1  -5   6 8655.64  465.89   1-0.10474-0.37366 0.98360 0.81909 0.14681-0.43526
  -1   5  -6 8392.62  398.54   1-0.06571 0.20374-0.99561-0.83204-0.06657 0.51593
   1  -5   6 8482.63  507.32   1-0.39301-0.66248 0.86416 0.69944 0.31427-0.26814
  -1   5  -7 5276.40  398.62   1-0.11103 0.14556-0.98877-0.82375-0.09996 0.54794
   1  -5   7 5052.52  411.88   1-0.40131-0.65793 0.85195 0.68562 0.33632-0.31151
  -1   5  -8  739.86  139.61   1-0.15890 0.08483-0.97799-0.81151-0.13517 0.57814
   1  -5   8  655.18  199.26   1-0.41044-0.65419 0.83730 0.66937 0.36118-0.35208
  -1   5  -9 5697.89  471.17   1-0.20918 0.02170-0.96261-0.79467-0.17207 0.60664
   1  -5   9 5463.51  505.06   1-0.41997-0.65087 0.82043 0.65090 0.38794-0.39075
   1  -5   9 5449.72  433.42   1-0.06985-0.29936 0.96488 0.79595 0.25319-0.52614
  -1   5 -10 1454.45  256.01   1-0.26177-0.04374-0.94187-0.77247-0.21059 0.63353
   1  -5  10 1861.56  302.61   1-0.06655-0.28307 0.95417 0.78363 0.29176-0.55298
  -1   4  14 6890.09  395.75   1-0.41202 0.07508 0.83462 0.91476 0.36556-0.39694
  -1   4  14 6079.59  692.24   1-0.26239 0.22631 0.84694 0.92679 0.46241-0.29973
  -1   4  14 7234.32  522.68   1-0.03364 0.45528 0.79662 0.87625 0.60353-0.15778
  -1   4  13 4920.56  333.57   1-0.40278 0.07146 0.84969 0.93143 0.34027-0.35681
  -1   4  13 4930.85  438.26   1-0.24227 0.23341 0.85921 0.94072 0.45060-0.24608
  -1   4  13 4256.37  433.74   1-0.03592 0.44000 0.80993 0.89117 0.58541-0.11050
  -1   4  12  169.96  134.52   1-0.39372 0.06766 0.86315 0.94650 0.31613-0.31551
  -1   4  12  119.44  144.34   1-0.22496 0.23770 0.86921 0.95238 0.44028-0.19096
  -1   4  12  116.36  145.85   1-0.03773 0.42519 0.82028 0.90312 0.57071-0.05980
  -1   4  11 1792.68  178.53   1-0.38499 0.06353 0.87502 0.95997 0.29344-0.27277
  -1   4  11 1811.65  336.79   1-0.21091 0.23873 0.87696 0.96179 0.43179-0.13400
  -1   4  11 1560.96  213.29   1-0.03896 0.41096 0.82719 0.91163 0.56056-0.00455
  -1   4  10  772.09  154.01   1-0.37680 0.05887 0.88527 0.97183 0.27259-0.22820
  -1   4  10  569.57  163.77   1-0.20069 0.23593 0.88239 0.96888 0.42555-0.07479
  -1   4  10  580.29  145.55   1-0.03942 0.39750 0.82978 0.91582 0.55669 0.05697
  -1   4   917620.17  606.32   1-0.36941 0.05339 0.89383 0.98199 0.25415-0.18121
  -1   4   916301.45 1033.57   1-0.19509 0.22852 0.88530 0.97345 0.42211-0.01279
  -1   4   917329.92  693.76   1-0.03881 0.38511 0.82637 0.91402 0.56178 0.12746
  -1   4   8 1591.26  172.22   1-0.36324 0.04670 0.90052 0.99028 0.23897-0.13096
  -1   4   8 1478.56  295.03   1-0.19514 0.21545 0.88527 0.97509 0.42214 0.05268
  -1   4   8 1498.33  190.00   1-0.03656 0.37437 0.81362 0.90287 0.58023 0.21132
   1  -4  -720197.68  692.13   1-0.08839-0.48593 0.96367 0.87245-0.25204 0.05184
  -1   4   719326.31  849.75   1-0.28179 0.11528-0.93266-0.84046-0.22523-0.52946
  -1   4   722668.65  675.26   1-0.35890 0.03819 0.90499 0.99636 0.22840-0.07611
  -1   4   723483.64  875.87   1-0.20225 0.19532 0.88158 0.97305 0.42651 0.12249
  -1   4   721262.97  791.74   1-0.03157 0.36636 0.78428 0.87514 0.61959 0.31607
   1  -4  -6  559.34   98.19   1-0.09059-0.47520 0.97237 0.87956-0.21511 0.02341
  -1   4   6  453.77  108.33   1-0.08674 0.29747-0.99284-0.89918-0.08207-0.32089
  -1   4   6  646.18  118.28   1-0.35733 0.02689 0.90656 0.99953 0.22462-0.01446
  -1   4   6  511.59  133.55   1-0.21832 0.16623 0.87292 0.96606 0.43628 0.19771
  -1   4   6  499.22  122.29   1-0.02145 0.36347 0.72045 0.81291 0.69317 0.45504
   1  -4  -5  150.38   74.58   1-0.09277-0.46444 0.98001 0.88559-0.17597-0.00280
   1  -4  -5   66.43  105.71   1 0.09709-0.27485-0.71328-0.80768-0.69411-0.52163
  -1   4   5   46.20   65.48   1-0.36019 0.01118 0.90368 0.99826 0.23154 0.05788
   1  -4  -5   86.18   62.52   1-0.12315-0.49456 0.96030 0.86575-0.25028-0.07665
  -1   4   5  150.57  116.15   1-0.24591 0.12561 0.85704 0.95185 0.45276 0.27964
  -1   4   5  108.80   77.10   1-0.00019 0.37161 0.56899 0.66325 0.82234 0.64961
   1  -4  -4  275.95   81.18   1-0.09508-0.45381 0.98681 0.89079-0.13100-0.02318
   1  -4  -4  244.29  112.25   1 0.08084-0.27801-0.49103-0.58706-0.86738-0.76030
  -1   4   4  297.49   79.25   1-0.37046-0.01194 0.89265 0.98883 0.25674 0.14851
   1  -4  -4  247.61   73.62   1-0.12413-0.48268 0.96062 0.86447-0.24857-0.14037
  -1   4   4  321.61  120.16   1-0.28838 0.07013 0.83004 0.92651 0.47733 0.36966
  -1   4   4  296.20   98.91   1 0.04680 0.40556 0.15094 0.24706 0.98743 0.88004
   1  -4  -3  388.22  121.91   1-0.09835-0.44415 0.99342 0.89580-0.05856-0.01611
   1  -4  -3  266.83  233.26   1 0.01522-0.33064 0.19792 0.10034-0.98009-0.93840
  -1   4   3  312.82   74.85   1-0.39408-0.04841 0.86264 0.96043 0.31708 0.27427
   1  -4  -3  356.34   84.09   1-0.11425-0.45994 0.95724 0.85949-0.26575-0.22297
  -1   4   3  286.63  108.17   1-0.34979-0.00429 0.78514 0.88327 0.51106 0.46884
  -1   4   3  321.84  117.39   1 0.10661 0.45250-0.79283-0.69541 0.60003 0.55824
  -1   4   275858.16 1397.88   1-0.44329-0.11048 0.77073 0.87012 0.45765 0.48028
  -1   4   277720.23 1531.24   1-0.43403-0.10155 0.71085 0.81063 0.55344 0.57667
   1  -4  -271863.96 2236.83   1 0.03549-0.29729 0.26284 0.16363 0.96418 0.94066
   1  -4  -1370262.9 4048.36   1-0.21020-0.52966 0.87734 0.77589 0.43136 0.34269
   1  -4  -1347605.8 4046.57   1 0.09540-0.22436-0.47767-0.57844 0.87334 0.78426
   1  -4   013602.36  581.74   1-0.09880-0.40579 0.99396 0.89153-0.04759-0.20121
  -1   4   014315.02  569.58   1-0.03698 0.26971 0.63892 0.74150-0.76837-0.61435
  -1   4   014593.79  584.13   1-0.66243-0.35600 0.39843 0.50156 0.63436 0.78847
   1  -4   014337.75  666.58   1-0.31114-0.61758 0.81424 0.71113 0.49009 0.33597
   1  -4   014411.91  741.37   1 0.10545-0.20125-0.72208-0.82420 0.68372 0.52931
   1  -4   1 7079.29  392.37   1-0.10039-0.39444 0.99492 0.89089-0.00622-0.22519
  -1   4  -1 7299.65  366.57   1-0.05618 0.23782 0.77806 0.88207-0.62566-0.40666
  -1   4  -1 8114.78  455.51   1-0.76524-0.47181 0.12774 0.23252 0.63093 0.85048
   1  -4   1 7781.94  454.48   1-0.42020-0.71362 0.72415 0.61937 0.54683 0.32727
  -1   4  -1 7043.31  330.67   1-0.47112-0.17818-0.64346-0.53925 0.60331 0.82307
   1  -4   1 7224.05  505.26   1 0.10671-0.18694-0.81347-0.91717 0.57172 0.35191
   1  -4   2   29.52   81.82   1-0.10169-0.38281 0.99430 0.88867 0.03190-0.25241
  -1   4  -2   52.38   70.32   1-0.06476 0.21630 0.83479 0.94040-0.54673-0.26237
   1  -4   2   31.63   61.08   1-0.43949-0.72086 0.77980 0.67400 0.44580 0.16147
  -1   4  -2   93.19   84.87   1-0.80391-0.52350-0.19275-0.08631 0.56264 0.84763
   1  -4   2   36.77   74.54   1-0.52896-0.80936 0.60551 0.49907 0.59459 0.30958
  -1   4  -2  -30.66   58.01   1-0.49569-0.21594-0.73656-0.63080 0.46016 0.74528
   1  -4   2    6.27  110.78   1 0.10649-0.17410-0.85339-0.95866 0.51026 0.22505
   1  -4   3 4363.14  331.69   1-0.10282-0.37100 0.99232 0.88509 0.06867-0.28101
  -1   4  -3 4670.98  304.73   1-0.06884 0.19927 0.86034 0.96755-0.50504-0.15533
   1  -4   3 4858.02  330.32   1-0.40446-0.67298 0.84705 0.73964 0.34482-0.00493
   1  -4   3 4887.06  363.08   1-0.62421-0.89159 0.46747 0.35937 0.62595 0.27550
   1  -4   3 4124.34  395.07   1 0.10617-0.16137-0.87176-0.97860 0.47828 0.12767
   1  -4   429304.36 1009.58   1-0.10378-0.35903 0.98906 0.88023 0.10474-0.31029
   1  -4   429429.45  976.65   1-0.39389-0.64954 0.86291 0.75390 0.31658-0.09860
   1  -4   429246.43  968.43   1-0.69545-0.94983 0.32923 0.21948 0.63870 0.22281
   1  -4   573498.15 1506.31   1-0.10461-0.34692 0.98454 0.87410 0.14043-0.33996
  -1   4  -572497.83 1155.73   1-0.05517 0.18759-0.99674-0.88704-0.05879 0.42184
   1  -4   571634.33 1493.89   1-0.39286-0.63566 0.86436 0.75374 0.31389-0.16672
   1  -4   580188.50 1502.36   1-0.74153-0.98289 0.20905 0.09764 0.63751 0.15617
   1  -4   635862.28 1020.04   1-0.10530-0.33467 0.97875 0.86671 0.17590-0.36985
  -1   4  -638874.54  994.89   1-0.09743 0.13247-0.99116-0.88001-0.08995 0.45609
   1  -4   634280.95  816.88   1-0.39644-0.62637 0.85924 0.74702 0.32331-0.22272
   1  -4   630770.45 1044.06   1-0.76822-0.99655 0.11589 0.00282 0.62960 0.08282
  -1   4  -724874.10  796.43   1-0.14254 0.07450-0.98209-0.86948-0.12314 0.48830
   1  -4   721115.38  767.48   1-0.40249-0.61957 0.85013 0.73631 0.33950-0.27197
  -1   4  -8  595.35  126.40   1-0.19022 0.01396-0.96891-0.85484-0.15816 0.51868
   1  -4   8  442.03  157.37   1-0.40996-0.61418 0.83810 0.72267 0.35986-0.31703
   1  -4   8  546.47  124.48   1-0.07128-0.27425 0.96916 0.85425 0.23585-0.44162
  -1   4  -9  103.90   97.74   1-0.24025-0.04892-0.95095-0.83542-0.19484 0.54741
   1  -4   9   74.90  104.55   1-0.41824-0.60960 0.82362 0.70659 0.38302-0.35930
   1  -4   9   91.61  126.98   1-0.06828-0.25824 0.95993 0.84342 0.27176-0.47111
  -1   4 -10  399.42  137.97   1-0.29250-0.11403-0.92742-0.81044-0.23306 0.57460
   1  -4  10  509.57  129.30   1-0.42697-0.60547 0.80691 0.68827 0.40815-0.39960
   1  -4  10  281.05  163.80   1-0.06515-0.24211 0.94925 0.83113 0.30768-0.50059
   1  -4  11 1214.17  193.45   1-0.43588-0.60153 0.78802 0.66778 0.43475-0.43842
   1  -4  11 1388.79  241.98   1-0.06188-0.22585 0.93706 0.81733 0.34363-0.53004
  -1   3  14 3448.50  377.91   1-0.21568 0.23367 0.87437 0.90167 0.43468-0.36384
  -1   3  14 3053.53  340.18   1-0.04246 0.40691 0.84638 0.87360 0.53087-0.26691
  -1   3  13 7809.43  451.69   1-0.38790 0.04680 0.87117 0.90042 0.30096-0.43249
  -1   3  13 8564.20  639.95   1-0.18999 0.24634 0.88790 0.91686 0.41896-0.31412
  -1   3  13 9061.14  614.41   1-0.04557 0.39080 0.86276 0.89157 0.50355-0.22883
  -1   3  1214617.58  619.30   1-0.37625 0.04559 0.88592 0.91677 0.27123-0.39679
  -1   3  1213519.45  637.94   1-0.04841 0.37496 0.87711 0.90753 0.47783-0.18915
  -1   3  11 3099.08  280.34   1-0.36448 0.04450 0.89920 0.93166 0.24201-0.36058
  -1   3  11 3675.86  319.21   1-0.05093 0.35944 0.88943 0.92145 0.45421-0.14737
  -1   3  1015788.04  610.43   1-0.35266 0.04348 0.91109 0.94515 0.21340-0.32370
  -1   3  1014183.38  638.13   1-0.05310 0.34428 0.89960 0.93322 0.43346-0.10271
  -1   3   9 2009.76  195.60   1-0.34090 0.04238 0.92159 0.95726 0.18559-0.28609
  -1   3   9 1961.20  215.98   1-0.05480 0.32958 0.90735 0.94258 0.41679-0.05399
  -1   3   811944.31  446.12   1-0.32932 0.04110 0.93076 0.96802 0.15881-0.24744
  -1   3   8 9533.53  618.79   1 0.10452 0.47622-0.91631-0.87912 0.38658-0.01865
  -1   3   811874.40  530.20   1-0.05586 0.31551 0.91208 0.94891 0.40618 0.00079
   1  -3  -7 5919.34  350.87   1-0.08245-0.44045 0.93652 0.89777-0.34076-0.00056
  -1   3   7 6270.02  348.30   1-0.31813 0.03943 0.93860 0.97746 0.13346-0.20737
  -1   3   7 5421.60  384.38   1 0.10401 0.46265-0.92491-0.88616 0.36566 0.02582
  -1   3   7 6429.13  392.96   1-0.05596 0.30242 0.91249 0.95093 0.40523 0.06524
   1  -3  -648023.22  894.15   1-0.08367-0.42873 0.94246 0.90211-0.32367-0.04882
  -1   3   642482.60 1087.97   1-0.49455-0.14988-0.78174-0.74049-0.37985-0.65513
  -1   3   651005.68  948.30   1-0.30767 0.03704 0.94509 0.98555 0.11017-0.16524
  -1   3   648216.86 1094.80   1-0.05436 0.29102 0.90539 0.94543 0.42108 0.14649
   1  -3  -530427.69  744.72   1-0.08417-0.41629 0.94486 0.90291-0.31645-0.10696
  -1   3   527965.88  885.02   1-0.23127 0.10053-0.95449-0.91179-0.18826-0.39814
  -1   3   530440.47  733.36   1-0.29848 0.03337 0.95015 0.99221 0.09004-0.11994
   1  -3  -529559.62  661.93   1-0.08471-0.41657 0.94496 0.90289-0.31602-0.10603
  -1   3   530375.25  877.60   1-0.04925 0.28313 0.88129 0.92293 0.47000 0.26081
   1  -3  -4  862.96  134.55   1-0.08307-0.40226 0.93957 0.89601-0.33212-0.18799
  -1   3   4  845.34  119.48   1-0.09950 0.21944-0.99082-0.94666-0.09147-0.23594
  -1   3   4  830.76  110.77   1-0.29165 0.02735 0.95355 0.99721 0.07526-0.06930
   1  -3  -4  919.80  119.12   1-0.08033-0.39933 0.94286 0.89920-0.32333-0.17876
  -1   3   4  834.45  157.81   1 0.10459 0.42405-0.91511-0.87165 0.38940 0.24576
  -1   3   4  759.23  128.93   1-0.03438 0.28500 0.80099 0.84424 0.59767 0.45389
   1  -3  -313914.58  597.71   1-0.07587-0.38212 0.90165 0.85649-0.42575-0.34697
   1  -3  -312239.62  718.28   1 0.09751-0.20884-0.72000-0.76521-0.68708-0.60895
  -1   3   313041.69  467.18   1-0.28950 0.01663 0.95456 0.99982 0.07065-0.00849
  -1   3   313619.64  565.78   1-0.19096 0.11518 0.88741 0.93299 0.41956 0.34095
  -1   3   312919.73 1417.46   1 0.10643 0.41284-0.77508-0.73005 0.62282 0.54458
  -1   3   255343.91  949.27   1-0.29833-0.00504 0.95023 0.99709 0.08971 0.07598
  -1   3   259600.19 1175.87   1-0.26596 0.02716 0.84470 0.89195 0.46448 0.45131
  -1   3   1   91.57   97.47   1 0.03192 0.31216 0.03940 0.08783-0.99871-0.94595
  -1   3   1  134.03   53.97   1-0.34331-0.06288 0.91954 0.96799 0.19125 0.24294
  -1   3   1  169.25  107.02   1-0.38027-0.10017 0.76006 0.80897 0.52695 0.57923
   1  -3  -1  102.22   80.29   1 0.10101-0.17928-0.59200-0.64017 0.79957 0.74701
   1  -3  -1  111.38   68.62   1-0.06745-0.34785 0.95720 0.90914 0.28142 0.22901
  -1   3   064281.62 1116.84   1-0.06127 0.20615 0.81217 0.86212-0.58019-0.46287
  -1   3   070730.75 1156.39   1-0.54020-0.27312 0.59118 0.64176 0.59889 0.71662
   1  -3   072980.07 1374.14   1 0.10635-0.16088-0.86243-0.91216 0.49487 0.37691
   1  -3   1100662.7 1776.16   1-0.10469-0.35919 0.98402 0.93246 0.14399-0.03866
  -1   3  -198530.22 1680.92   1-0.07595 0.17855 0.90211 0.95367-0.42476-0.24211
  -1   3  -1101605.2 1757.27   1-0.71665-0.46258 0.27831 0.33055 0.63949 0.82264
   1  -3   1101670.1 1964.15   1-0.32597-0.58004 0.80342 0.75118 0.49824 0.31507
  -1   3  -1101149.5 1692.14   1-0.47760-0.22397-0.66511-0.61334 0.57403 0.75739
   1  -3   1100777.6 1936.32   1 0.10452-0.14966-0.91632-0.96763 0.38654 0.20318
   1  -3   253378.82 1201.37   1-0.10456-0.34613 0.98488 0.93171 0.13806-0.10994
  -1   3  -257441.26 1149.89   1-0.08047 0.16109 0.92650 0.97966-0.36759-0.11957
   1  -3   256444.84 1257.40   1-0.47414-0.71597 0.67534 0.62203 0.56489 0.31692
  -1   3  -262244.16 1355.14   1-0.80405-0.56300-0.17048-0.11658 0.56958 0.81818
  -1   3  -258798.65 1195.19   1-0.50115-0.26072-0.76609-0.71276 0.40242 0.65113
   1  -3   3115566.4 1601.97   1-0.10480-0.33344 0.98319 0.92842 0.14950-0.16386
  -1   3  -3111218.7 1510.66   1-0.08190 0.14673 0.93378 0.98855-0.34832-0.03495
  -1   3  -3110828.1 1437.46   1-0.03661 0.19232-0.99831-0.94394-0.04509 0.26827
   1  -3   3116308.8 1731.07   1-0.43104-0.66002 0.79852 0.74361 0.42019 0.10680
   1  -3   427952.41  795.66   1-0.10518-0.32088 0.97998 0.92361 0.16902-0.20970
  -1   3  -426006.42  637.51   1-0.08197 0.13372 0.93414 0.99052-0.34734 0.03138
  -1   3  -428783.13  695.11   1-0.06908 0.14699-0.99521-0.93939-0.06905 0.30972
   1  -3   429150.17  770.44   1-0.41216-0.62827 0.83439 0.77788 0.36593-0.01287
   1  -3   430015.83  866.82   1-0.73628-0.95130 0.22473 0.16752 0.63825 0.25875
  -1   3  -514508.61  531.46   1-0.10591 0.09730-0.98971-0.93243-0.09619 0.34799
   1  -3   514636.39  652.35   1-0.40536-0.60862 0.84562 0.78750 0.34727-0.09697
   1  -3   512710.89  729.37   1-0.78240-0.98440 0.05094-0.00792 0.62067 0.17572
  -1   3  -612983.88  492.95   1-0.14637 0.04398-0.98117-0.92244-0.12596 0.38362
   1  -3   612452.42  568.72   1-0.40489-0.59529 0.84637 0.78665 0.34598-0.16368
   1  -3   610596.89  647.69   1-0.79906-0.98804-0.06662-0.12715 0.59754 0.08714
  -1   3  -715441.98  551.55   1-0.18994-0.01244-0.96900-0.90880-0.15796 0.41702
   1  -3   712821.24  502.20   1-0.40800-0.58554 0.84135 0.78003 0.35446-0.22063
   1  -3   711702.82  641.93   1-0.80353-0.97949-0.13925-0.20143 0.57874 0.00289
   1  -3   712495.91  588.29   1-0.07116-0.24757 0.96880 0.90791 0.23738-0.33822
  -1   3  -8 1800.08  215.95   1-0.23622-0.07158-0.95256-0.89090-0.19189 0.44850
   1  -3   8 1597.52  176.71   1-0.41325-0.57794 0.83250 0.76957 0.36898-0.27153
   1  -3   8 1731.53  207.64   1-0.06858-0.23200 0.96092 0.89842 0.26818-0.37282
  -1   3  -9 1024.28  172.85   1-0.28491-0.13313-0.93116-0.86805-0.22751 0.47829
   1  -3   9  763.61  185.49   1-0.41982-0.57165 0.82071 0.75617 0.38752-0.31843
   1  -3   9 1305.04  172.91   1-0.06584-0.21626 0.95172 0.88763 0.29979-0.40661
  -1   3 -10 1347.83  189.20   1-0.33579-0.19686-0.90399-0.83942-0.26464 0.50656
   1  -3  10 1261.13  172.59   1-0.42721-0.56618 0.80642 0.74028 0.40886-0.36251
   1  -3  10 1464.32  207.41   1-0.06295-0.20037 0.94116 0.87546 0.33202-0.43978
  -1   3 -11 3031.60  304.13   1-0.38869-0.26265-0.87006-0.80400-0.30316 0.53346
   1  -3  11 4157.82  380.98   1-0.43507-0.56118 0.78984 0.72209 0.43227-0.40453
   1  -3  11 3882.74  337.18   1-0.05989-0.18432 0.92917 0.86186 0.36476-0.47244
   1  -3  12  375.56  198.49   1-0.44316-0.55641 0.77105 0.70170 0.45725-0.44498
   1  -3  12  880.75  189.61   1-0.05668-0.16811 0.91567 0.84676 0.39790-0.50470
  -1   2  13 1944.27  202.67   1-0.37476 0.02041 0.88769 0.86443 0.26749-0.50233
  -1   2  13 2659.58  308.94   1-0.05324 0.34358 0.90026 0.87665 0.43208-0.33677
  -1   2  12 4091.71  301.27   1-0.36069 0.02162 0.90317 0.88152 0.23275-0.47164
  -1   2  12 4529.23  398.56   1-0.05676 0.32707 0.91598 0.89398 0.39717-0.30628
  -1   2  1118746.27  654.80   1-0.34606 0.02339 0.91713 0.89711 0.19772-0.44117
  -1   2  1119533.40  762.82   1-0.06011 0.31071 0.93006 0.90966 0.36244-0.27560
  -1   2  10 7739.68  399.24   1-0.33084 0.02575 0.92962 0.91119 0.16231-0.41116
  -1   2  10 8079.58  506.41   1-0.06332 0.29450 0.94257 0.92378 0.32793-0.24472
  -1   2   914651.08  504.37   1-0.31495 0.02879 0.94065 0.92383 0.12634-0.38170
  -1   2   914550.25  680.00   1-0.06638 0.27845 0.95359 0.93640 0.29369-0.21356
  -1   2   8 2645.16  224.16   1-0.29827 0.03261 0.95026 0.93504 0.08959-0.35303
  -1   2   8 2592.28  260.23   1-0.06929 0.26254 0.96317 0.94758 0.25979-0.18205
  -1   2   7 1358.29  143.76   1-0.28061 0.03741 0.95842 0.94480 0.05170-0.32550
  -1   2   7  887.84  151.08   1 0.10570 0.42487-0.88895-0.90259 0.44562 0.06934
  -1   2   613903.36  488.07   1-0.10509 0.20041 0.98077 0.96866 0.16442-0.14673
   1  -2  -615210.74  540.56   1-0.07664-0.38216 0.90597 0.91809-0.41633-0.10517
  -1   2   614131.04  465.75   1-0.26167 0.04350 0.96508 0.95305 0.01212-0.29966
  -1   2   612762.76  564.50   1 0.10569 0.41180-0.88928-0.90135 0.44497 0.13408
  -1   2   5218408.9 2395.60   1-0.10440 0.18817 0.98589 0.97538 0.13081-0.11498
   1  -2  -5237867.4 2577.45   1-0.07584-0.36842 0.90149 0.91201-0.42608-0.18028
  -1   2   5231433.6 3412.99   1-0.72002-0.42777-0.43541-0.44510-0.54034-0.78669
  -1   2   5221553.8 2352.77   1-0.24091 0.05140 0.97007 0.95965-0.03009-0.27645
  -1   2   5224263.9 2994.04   1 0.10595 0.39901-0.88050-0.89100 0.46203 0.21654
  -1   2   452076.35 1135.56   1-0.10361 0.17603 0.98980 0.98089 0.09768-0.08275
   1  -2  -454519.26 1155.02   1-0.07264-0.35232 0.88313 0.89205-0.46346-0.28304
  -1   2   450486.94 1149.17   1-0.44604-0.16664-0.82593-0.83418-0.34477-0.52570
  -1   2   455946.33 1113.23   1-0.21734 0.06211 0.97307 0.96425-0.07667-0.25761
  -1   2   448486.14 1277.08   1 0.10653 0.38653-0.85009-0.85902 0.51573 0.33564
  -1   2   341203.08  953.48   1-0.10273 0.16397 0.99253 0.98522 0.06571-0.04937
   1  -2  -344334.76  948.51   1-0.06288-0.32961 0.82269 0.83001-0.56498-0.44992
  -1   2   340447.42  869.79   1-0.27892-0.01238-0.93402-0.94082-0.22313-0.33865
  -1   2   340525.44  776.18   1-0.18886 0.07773 0.97320 0.96597-0.13117-0.24669
  -1   2   342223.76 1191.34   1 0.10588 0.37282-0.74171-0.74907 0.66230 0.54761
  -1   2   2  528.82  158.70   1-0.10191 0.15185 0.99404 0.98833 0.03858-0.01114
   1  -2  -2  541.59  158.69   1-0.02220-0.27604 0.52261 0.52821-0.85228-0.80298
  -1   2   2  498.01  106.86   1-0.18241 0.07126-0.97133-0.97667-0.15243-0.20255
  -1   2   2  579.25   98.67   1-0.15030 0.10343 0.96775 0.96212-0.20214-0.25224
  -1   2   2  529.40  154.05   1 0.06214 0.31597-0.01547-0.02104 0.99794 0.94853
  -1   2   181832.45 1179.83   1-0.12959 0.11122-0.98503-0.98891-0.11362-0.09833
  -1   2   179285.57 1144.11   1-0.08506 0.15581 0.94512 0.94109-0.31543-0.30010
  -1   2   0264362.2 2897.64   1 0.09922 0.32691-0.74768-0.75001-0.65660-0.57497
  -1   2   0251378.7 1926.78   1-0.10499 0.12296-0.98987-0.99229-0.09551-0.01482
  -1   2   0265344.6 2417.20   1-0.29259-0.06487 0.82719 0.82523 0.47971 0.56105
   1  -2   0248786.4 2310.10   1-0.04446-0.27231 0.85698 0.85974 0.51341 0.43207
  -1   2  -1 1243.10  144.85   1-0.09735 0.11760 0.99186 0.99097-0.08195 0.06438
  -1   2  -1 1086.14  144.12   1-0.09950 0.11560-0.99082-0.99179-0.09147 0.05463
  -1   2  -1 1032.29  160.15   1-0.42234-0.20718 0.81597 0.81518 0.39472 0.54088
  -1   2  -1 1038.71  139.15   1-0.57454-0.35983 0.54444 0.54414 0.61112 0.75790
  -1   2  -1  891.81  128.69   1-0.49258-0.27827-0.72236-0.72302 0.48533 0.63229
   1  -2   1 1162.40  165.86   1-0.06309-0.27795 0.94171 0.94286 0.33043 0.18369
  -1   2  -220339.41  634.89   1-0.09589 0.10612 0.98883 0.98954-0.11401 0.09767
  -1   2  -218592.44  578.66   1-0.10750 0.09474-0.98942-0.98893-0.09736 0.11414
   1  -2   221492.99  715.76   1-0.49742-0.69973 0.54364 0.54283 0.67603 0.46443
  -1   2  -217528.26  635.10   1-0.28966-0.08735 0.95449 0.95525 0.07098 0.28258
  -1   2  -220454.76  702.35   1-0.80394-0.60225-0.19056-0.18920 0.56334 0.77556
   1  -2   220295.08  809.01   1-0.30530-0.50698 0.81839 0.81703 0.48684 0.27461
   1  -2   221261.06  665.65   1-0.06881-0.27066 0.96164 0.96119 0.26552 0.05338
  -1   2  -385645.32 1451.58   1-0.09429 0.09479 0.98464 0.98695-0.14690 0.13014
  -1   2  -379057.11 1442.57   1-0.12539 0.06399-0.98593-0.98398-0.11053 0.16638
   1  -2   388018.63 1560.24   1-0.45955-0.64899 0.72624 0.72383 0.51125 0.23423
  -1   2  -384344.88 1325.31   1-0.22809-0.03864 0.97205 0.97441-0.05559 0.22142
   1  -2   384148.75 2033.35   1-0.63303-0.82170 0.45241 0.44940 0.62816 0.35049
   1  -2   392913.29 1690.82   1-0.48473-0.67264-0.69076-0.69320 0.53654 0.25887
   1  -2   384782.42 1572.37   1-0.07062-0.25947 0.96722 0.96516 0.24392-0.03362
  -1   2  -412801.78  464.66   1-0.09255 0.08359 0.97928 0.98319-0.18010 0.16230
  -1   2  -414386.80  532.58   1-0.15077 0.02575-0.98009-0.97668-0.12919 0.21312
   1  -2   414966.76  571.16   1-0.43490-0.61149 0.79020 0.78619 0.43177 0.08933
  -1   2  -413990.52  481.74   1-0.18926-0.01266 0.97322 0.97718-0.13043 0.21200
   1  -2   412640.36  577.59   1-0.78529-0.96095 0.03527 0.03060 0.61811 0.27499
   1  -2   414245.36  599.18   1-0.49379-0.66850-0.72772-0.73172 0.47600 0.13298
   1  -2   413419.32  583.57   1-0.07073-0.24659 0.96756 0.96390 0.24252-0.10041
  -1   2  -5  202.78  101.02   1-0.18196-0.01829-0.97146-0.96660-0.15210 0.25561
   1  -2   5  135.26   66.93   1-0.42251-0.58623 0.81565 0.81003 0.39520-0.01266
  -1   2  -5  174.43   69.06   1-0.15914 0.00459 0.96954 0.97510-0.18616 0.22169
   1  -2   5  179.71   94.20   1-0.80373-0.96637-0.20164-0.20797 0.55978 0.15121
   1  -2   5   95.69   78.11   1-0.49755-0.65907-0.74573-0.75127 0.44308 0.03469
   1  -2   5  150.84   78.46   1-0.06993-0.23280 0.96516 0.95989 0.25213-0.15620
  -1   2  -615353.05  583.73   1-0.21780-0.06699-0.95954-0.95322-0.17839 0.29473
   1  -2   614903.10  561.58   1-0.41763-0.56850 0.82473 0.81751 0.38129-0.09200
  -1   2  -613299.97  510.48   1-0.13305 0.01782 0.96335 0.97051-0.23290 0.24038
   1  -2   614007.79  553.06   1-0.06857-0.21843 0.96086 0.95400 0.26838-0.20535
  -1   2  -7 4931.35  336.88   1-0.25743-0.11948-0.94377-0.93599-0.20741 0.33111
   1  -2   7 4854.11  307.29   1-0.41736-0.55537 0.82523 0.81641 0.38051-0.15821
   1  -2   7 5335.29  367.38   1-0.06679-0.20366 0.95500 0.94653 0.28896-0.25018
  -1   2  -8  433.54  128.86   1-0.30021-0.17512-0.92352-0.91428-0.23869 0.36525
   1  -2   8  273.97  110.20   1-0.41998-0.54513 0.82042 0.80999 0.38797-0.21618
   1  -2   8  472.55  141.61   1-0.06471-0.18858 0.94770 0.93763 0.31251-0.29203
  -1   2  -932512.58  906.39   1-0.34566-0.23343-0.89811-0.88740-0.27184 0.39751
   1  -2   933074.30 1034.10   1-0.42448-0.53678 0.81183 0.79980 0.40091-0.26866
   1  -2   932526.66 1097.90   1-0.06238-0.17325 0.93900 0.92732 0.33820-0.33173
  -1   2 -10 7833.85  459.28   1-0.39347-0.29410-0.86669-0.85452-0.30663 0.42813
   1  -2  10 8363.50  516.44   1-0.43021-0.52964 0.80027 0.78663 0.41771-0.31730
   1  -2  10 8263.71  437.68   1-0.05983-0.15770 0.92889 0.91560 0.36548-0.36985
  -1   2 -11 6142.13  424.89   1-0.44336-0.35686-0.82818-0.81455-0.34283 0.45733
   1  -2  11 6529.63  421.46   1-0.43672-0.52330 0.78614 0.77090 0.43731-0.36312
   1  -2  11 7076.68  497.63   1-0.05707-0.14194 0.91733 0.90245 0.39400-0.40673
   1  -2  12  140.83  119.70   1-0.44373-0.51744 0.76966 0.75281 0.45904-0.40682
   1  -2  12  169.54  154.74   1-0.05412-0.12599 0.90428 0.88779 0.42348-0.44265
  -1   1  13   43.92  127.75   1-0.36370-0.00805 0.90004 0.82428 0.24008-0.56611
  -1   1  13  -35.10  166.61   1-0.05923 0.29804 0.92643 0.85041 0.37177-0.43355
  -1   1  12 5862.78  384.36   1-0.34742-0.00465 0.91592 0.84181 0.20093-0.53974
  -1   1  12 5362.90  429.08   1-0.06316 0.28111 0.94198 0.86756 0.32967-0.41025
  -1   1  11 1904.09  188.20   1-0.33023-0.00031 0.93008 0.85757 0.16090-0.51436
  -1   1  11 2013.47  256.10   1-0.06701 0.26426 0.95574 0.88293 0.28646-0.38806
  -1   1  10 5402.37  326.15   1-0.31196 0.00509 0.94252 0.87161 0.11967-0.49016
  -1   1  10 5119.14  380.33   1-0.07080 0.24748 0.96775 0.89654 0.24175-0.36737
  -1   1   928553.24  888.90   1-0.10533 0.19944 0.97843 0.90904 0.17768-0.36586
  -1   1   928794.21  925.68   1-0.29239 0.01180 0.95320 0.88388 0.07687-0.46754
  -1   1   844407.52  935.99   1-0.10437 0.18746 0.98607 0.91829 0.12948-0.34871
  -1   1   846282.74  894.82   1-0.27121 0.02013 0.96198 0.89427 0.03192-0.44706
  -1   1   725276.06  766.36   1-0.10306 0.17584 0.99166 0.92548 0.07733-0.33550
  -1   1   724688.71  716.11   1-0.24792 0.03056 0.96864 0.90253-0.01596-0.42953
  -1   1   6 3862.01  288.43   1-0.10127 0.16469 0.99467 0.93009 0.01914-0.32832
   1  -1  -6 3919.73  292.54   1-0.06970-0.33575 0.86561 0.93019-0.49583-0.14838
  -1   1   6 3544.25  221.99   1-0.22175 0.04387 0.97272 0.90820-0.06806-0.41621
  -1   1   6 3401.16  301.22   1 0.10657 0.37321-0.84688-0.91135 0.52098 0.17364
  -1   1   558408.58 1112.96   1-0.09875 0.15427 0.99391 0.93093-0.04887-0.33099
   1  -1  -556539.35 1090.11   1-0.06802-0.32112 0.85533 0.91830-0.51359-0.23149
  -1   1   559211.58 1045.00   1-0.19141 0.06135 0.97333 0.91042-0.12638-0.40910
  -1   1   551213.03 1291.88   1 0.10668 0.36026-0.83248-0.89537 0.54368 0.26174
  -1   1   494187.10 1683.53   1-0.09491 0.14518 0.98637 0.92500-0.13437-0.35113
   1  -1  -496578.11 1637.70   1-0.06385-0.30399 0.82899 0.89037-0.55559-0.33885
   1  -1  -496748.93 1813.25   1-0.12039-0.36024-0.98695-0.92628-0.10685 0.11053
  -1   1   495043.54 1545.21   1-0.15464 0.08527 0.96867 0.90735-0.19432-0.41163
  -1   1   492612.12 1936.11   1 0.10664 0.34716-0.79686-0.85819 0.59466 0.37812
  -1   1   3 5275.21  313.13   1-0.08822 0.13893 0.96300 0.90323-0.25463-0.40604
   1  -1  -3 5221.68  305.66   1-0.05430-0.28149 0.76512 0.82490-0.64158-0.49019
  -1   1   3 5647.49  315.32   1-0.65219-0.42520-0.57607-0.63525-0.49272-0.64470
   1  -1  -3 5599.70  319.01   1-0.18401-0.41100-0.97084-0.91163-0.15361-0.00163
  -1   1   3 4988.13  268.10   1-0.10711 0.11994 0.95457 0.89485-0.27806-0.42994
  -1   1   3 5018.13  376.51   1 0.10513 0.33260-0.70916-0.76892 0.69715 0.54602
  -1   1   256827.91 1048.82   1-0.07347 0.14076 0.88798 0.82980-0.45397-0.54000
   1  -1  -266200.04 1153.64   1-0.03071-0.24506 0.59047 0.64850-0.80646-0.72068
  -1   1   261586.57 1020.00   1-0.49680-0.28267-0.77952-0.83727-0.38148-0.46805
   1  -1  -260387.72 1026.98   1-0.19365-0.40778-0.96782-0.91006-0.16068-0.07411
   1  -1  -263988.48 1192.11   1 0.10652-0.10788-0.85145-0.79326 0.51349 0.59923
  -1   1   260113.44 1376.82   1 0.09463 0.30905-0.46381-0.52185 0.88086 0.79508
  -1   1   1   18.30   72.49   1-0.02945 0.17186 0.58059 0.52418-0.81365-0.83408
   1  -1  -1    2.36   88.92   1 0.02885-0.17248 0.06920 0.12570-0.99718-0.97695
  -1   1   1    7.65   74.03   1-0.38524-0.18396-0.87246-0.92875-0.30065-0.32181
   1  -1  -1    7.88   64.60   1-0.17813-0.37940-0.97261-0.91631-0.14929-0.12812
   1  -1  -1  -19.48   79.75   1 0.09069-0.11069-0.39669-0.34021 0.91346 0.93381
  -1   1   1    7.33   91.33   1 0.04307 0.24442 0.18872 0.13228 0.98108 0.96060
  -1   1   0 6585.65  419.08   1 0.05832 0.24659-0.23140-0.28624-0.97110-0.92588
   1  -1   0 6593.13  482.94   1 0.09363-0.09465-0.66132-0.60653-0.74422-0.78940
  -1   1   0 6203.63  305.21   1-0.31525-0.12684-0.91557-0.97041-0.24967-0.20543
   1  -1   0 6043.02  335.09   1-0.14819-0.33660-0.98073-0.92589-0.12729-0.17153
   1  -1   0 5999.47  466.92   1 0.01715-0.17114 0.42848 0.48352 0.90338 0.85843
  -1   1   0 6154.33  334.46   1-0.03024 0.15804 0.77624 0.72107 0.62971 0.67458
  -1   1  -115171.83  651.08   1 0.09671 0.27191-0.70739-0.76055-0.70017-0.58959
  -1   1  -115237.82  495.58   1-0.27634-0.10078-0.93524-0.98862-0.22125-0.11160
   1  -1   114356.63  525.42   1-0.10910-0.28465-0.98913-0.93575-0.09854-0.20818
   1  -1   115662.53  599.67   1-0.03001-0.20531 0.77483 0.82838 0.63145 0.52117
  -1   1  -115369.73  536.77   1-0.06171 0.11359 0.93638 0.88282 0.34549 0.45576
  -1   1  -2 1216.98  142.27   1-0.25972-0.09703-0.94277-0.99469-0.20909-0.03404
   1  -1   2 1233.55  133.80   1-0.06386-0.22656-0.99582-0.94389-0.06520-0.24025
  -1   1  -2 1170.43  145.67   1-0.44686-0.28409 0.76179 0.71009 0.46902 0.64424
   1  -1   2 1220.39  156.80   1-0.50082-0.66261-0.76407-0.71253 0.40663 0.23072
   1  -1   2 1518.14  177.22   1-0.04868-0.21099 0.87845 0.93042 0.47533 0.29966
  -1   1  -320702.22  604.08   1-0.10363 0.04591 0.98972 0.93956 0.09854 0.33928
  -1   1  -319244.86  549.92   1-0.25913-0.10929-0.94303-0.99350-0.20866 0.03179
   1  -1   319560.05  681.31   1-0.48380-0.63371 0.63218 0.68227 0.60520 0.36455
  -1   1  -319374.57  562.39   1-0.36447-0.21456 0.89921 0.84912 0.24198 0.48263
   1  -1   321568.58  633.72   1-0.05664-0.20595 0.91547 0.96583 0.39836 0.15729
  -1   1  -4 1356.31  151.05   1-0.10115 0.03545 0.99474 0.94619 0.01556 0.32165
  -1   1  -4 1260.04  153.09   1-0.27026-0.13328-0.93805-0.98706-0.21680 0.08905
   1  -1   4 1126.10  160.29   1-0.45873-0.59578 0.72875 0.77723 0.50841 0.20233
  -1   1  -4 1220.68  129.36   1-0.30216-0.16510 0.94819 0.89967 0.09806 0.40414
   1  -1   4 1272.72  193.76   1-0.06014-0.19645 0.93017 0.97893 0.36216 0.05569
  -1   1  -520216.93  601.18   1-0.09867 0.02499 0.99382 0.94686-0.05080 0.32064
  -1   1  -521482.33  644.45   1-0.29017-0.16605-0.92858-0.97614-0.23135 0.13991
   1  -1   521292.64  662.22   1-0.44241-0.56660 0.77287 0.81975 0.45490 0.08339
  -1   1  -522138.91  587.82   1-0.25471-0.13052 0.96701 0.92008-0.00216 0.36933
   1  -1   522462.54  670.45   1-0.06144-0.18475 0.93534 0.98250 0.34834-0.02352
  -1   1  -610975.87  469.80   1-0.31678-0.20552-0.91474-0.96083-0.25078 0.18588
   1  -1   610592.06  474.91   1-0.43354-0.54487 0.79318 0.83846 0.42766-0.00926
  -1   1  -610592.26  395.35   1-0.21617-0.10484 0.97315 0.92782-0.07894 0.35797
   1  -1   611578.81  504.37   1-0.06148-0.17180 0.93551 0.98106 0.34788-0.08938
  -1   1  -725162.63  777.10   1-0.34862-0.25023-0.89631-0.94093-0.27400 0.22808
   1  -1   722186.06  860.81   1-0.42984-0.52832 0.80102 0.84470 0.41663-0.08572
   1  -1   722883.68  789.73   1-0.06073-0.15804 0.93252 0.97647 0.35596-0.14670
  -1   1  -816352.01  549.73   1-0.38467-0.29914-0.87285-0.91601-0.30024 0.26725
   1  -1   816114.37  695.13   1-0.42966-0.51528 0.80141 0.84348 0.41607-0.15170
   1  -1   817265.66  668.81   1-0.05941-0.14373 0.92720 0.96955 0.36980-0.19826
  -1   1  -924799.53  797.08   1-0.42412-0.35145-0.84376-0.88547-0.32889 0.30400
   1  -1   927292.41  782.47   1-0.43186-0.50462 0.79679 0.83726 0.42262-0.21059
   1  -1   927154.18 1002.31   1-0.05768-0.12900 0.91996 0.96070 0.38772-0.24575
  -1   1 -10 2016.02  232.86   1-0.46639-0.40657-0.80822-0.84847-0.35950 0.33880
   1  -1  10 1664.32  182.51   1-0.43570-0.49560 0.78844 0.82730 0.43418-0.26445
   1  -1  10 2114.47  242.49   1-0.05562-0.11394 0.91100 0.95014 0.40862-0.29025
  -1   1 -11 5586.16  429.58   1-0.51101-0.46405-0.76512-0.80391-0.39172 0.37198
   1  -1  11 6198.09  426.89   1-0.44065-0.48770 0.77707 0.81433 0.44941-0.31465
   1  -1  11 6109.13  438.07   1-0.05327-0.09859 0.90040 0.93793 0.43177-0.33249
   1  -1  12 1734.56  229.56   1-0.44636-0.48055 0.76307 0.79872 0.46741-0.36208
   1  -1  12 2355.97  277.52   1-0.05067-0.08300 0.88818 0.92411 0.45668-0.37299
   1  -1  1317475.75  647.00   1-0.45255-0.47388 0.74664 0.78069 0.48755-0.40736
   1  -1  1315564.53  809.64   1-0.04785-0.06718 0.87432 0.90865 0.48296-0.41210
  -1   0  1316646.05  611.91   1-0.35493-0.03881 0.90892 0.78066 0.21882-0.62374
  -1   0  1314838.15  691.03   1-0.06382 0.25390 0.94442 0.81598 0.32247-0.51932
  -1   0  12 3126.89  245.87   1-0.33673-0.03350 0.92502 0.79842 0.17589-0.60115
  -1   0  12 2212.72  303.52   1-0.06800 0.23672 0.95903 0.83220 0.27499-0.50139
  -1   0  1114267.02  745.63   1-0.31730-0.02692 0.93914 0.81414 0.13159-0.58003
  -1   0  1021010.97  730.97   1-0.10503 0.17313 0.98129 0.85784 0.16134-0.48387
  -1   0  1021382.78  682.13   1-0.29640-0.01888 0.95122 0.82782 0.08553-0.56067
  -1   0   935571.96 1039.78   1-0.10387 0.16135 0.98869 0.86684 0.10812-0.47174
  -1   0   932627.02  856.40   1-0.27372-0.00906 0.96109 0.83928 0.03717-0.54361
  -1   0   8   68.88  104.24   1-0.10229 0.15000 0.99345 0.87320 0.05081-0.46369
  -1   0   8  207.20   74.77   1-0.24878 0.00301 0.96845 0.84824-0.01422-0.52958
  -1   0   736028.07  987.03   1-0.10017 0.13918 0.99489 0.87625-0.01216-0.46131
   1   0  -734829.34 1913.86   1-0.62472-0.86359-0.62111-0.50365-0.47321-0.02312
  -1   0   734458.90  929.31   1-0.22091 0.01802 0.97279 0.85419-0.06970-0.51964
  -1   0   6  163.89   95.78   1-0.09729 0.12912 0.99176 0.87471-0.08331-0.46711
   1   0  -6  184.29   86.48   1-0.66871-0.89472-0.54626-0.43026-0.50439-0.11973
  -1   0   6  197.95   73.84   1-0.18907 0.03701 0.97321 0.85620-0.13079-0.51530
  -1   0   5125465.1 1678.90   1-0.09327 0.12021 0.98158 0.86614-0.16667-0.48511
   1   0  -5129215.5 1722.46   1-0.06069-0.27424 0.80838 0.92382-0.58551-0.26709
   1   0  -5128297.5 2022.44   1-0.67270-0.88586-0.53870-0.42416-0.50721-0.18795
  -1   0   5134045.8 1927.64   1-0.15162 0.06160 0.96803 0.85263-0.19977-0.51886
  -1   0   5119264.7 1928.45   1 0.10655 0.32066-0.78639-0.90168 0.60845 0.29007
  -1   0   4 9345.85  409.98   1-0.08732 0.11322 0.95916 0.84532-0.26903-0.52211
   1   0  -4 9376.40  419.52   1-0.05614-0.25674 0.77778 0.89161-0.62602-0.37295
   1   0  -410097.58  488.57   1-0.65632-0.85663-0.56883-0.45575-0.49564-0.24180
  -1   0   4 8097.92  377.73   1-0.10587 0.09449 0.95409 0.84028-0.28018-0.53385
  -1   0   4 9404.59  589.61   1 0.10604 0.30709-0.74972-0.86343 0.65320 0.40021
  -1   0   362196.45 1051.78   1-0.07780 0.10981 0.91230 0.80007-0.40204-0.58976
   1   0  -362429.11 1056.59   1-0.04732-0.23523 0.71575 0.82785-0.69674-0.50923
   1   0  -363126.75 1054.62   1-0.62401-0.81146-0.62221-0.51060-0.47271-0.28427
   1   0  -362489.93 1348.81   1 0.10528-0.08271-0.90034-0.78820 0.42224 0.60983
  -1   0   360697.97 1415.73   1 0.10416 0.29215-0.67564-0.78779 0.72982 0.54224
  -1   0   2 3025.93  237.62   1-0.06092 0.11377 0.80989 0.69926-0.58339-0.70575
   1   0  -2 2740.42  236.37   1-0.03016-0.20504 0.58618 0.69666-0.80961-0.68747
  -1   0   2 3024.75  230.36   1-0.76176-0.58717-0.30984-0.41999-0.56895-0.69197
   1   0  -2 2890.18  248.94   1-0.57814-0.75273-0.68716-0.57701-0.43996-0.31693
   1   0  -2 2736.35  258.04   1 0.10646-0.06847-0.77756-0.66698 0.61973 0.74191
  -1   0   2 2511.26  271.39   1 0.09769 0.27263-0.52114-0.63172 0.84785 0.72566
  -1   0   1196884.4 2011.54   1-0.02861 0.13323 0.57391 0.46504-0.81841-0.87520
   1   0  -1202249.5 2102.24   1 0.00284-0.15903 0.30995 0.41883-0.95074-0.89402
  -1   0   1208257.1 2043.20   1-0.67153-0.50979-0.54093-0.64961-0.50639-0.56401
   1   0  -1208705.9 1977.49   1-0.52136-0.68310-0.75421-0.64552-0.39918-0.34156
   1   0  -1195626.7 2335.39   1 0.09639-0.06549-0.49594-0.38693 0.86298 0.91977
  -1   0   1201503.7 2416.03   1 0.07756 0.23945-0.20525-0.31408 0.97562 0.91870
  -1   0   0297475.0 4011.43   1 0.02456 0.17337 0.11041 0.00309-0.99358-0.98485
   1   0   0290537.6 4025.62   1 0.05212-0.09669-0.16528-0.05800-0.98486-0.99362
  -1   0   0300611.9 3807.26   1-0.58165-0.43276-0.68256-0.78978-0.44247-0.43468
   1   0   0279781.0 2371.18   1-0.45673-0.60560-0.81677-0.70952-0.35251-0.36030
   1   0   0274311.5 2822.15   1 0.06028-0.08860 0.00570 0.11298 0.99816 0.98963
  -1   0   0271647.0 2902.58   1 0.03369 0.18257 0.27992 0.17262 0.95943 0.96791
  -1   0  -1523472.9 6353.21   1 0.07214 0.20794-0.38643-0.49204-0.91949-0.84537
   1   0   1571318.1 7280.87   1 0.08968-0.04611-0.60569-0.50008-0.79062-0.86474
  -1   0  -269249.70 1352.61   1 0.09390 0.21661-0.66517-0.76915-0.74076-0.60123
   1   0   268717.03 1107.28   1-0.31339-0.43653-0.91658-0.81224-0.24831-0.38690
  -1   0  -269537.47 1173.68   1-0.49824-0.37500 0.53619 0.43199 0.68136 0.82021
  -1   0  -279454.64 2659.86   1-0.74897-0.62599 0.18558 0.08186 0.63607 0.77551
   1   0   272011.85 1325.52   1-0.01917-0.14193 0.70536 0.80973 0.70858 0.56937
  -1   0  -270558.51 1128.83   1-0.04405 0.07869 0.85484 0.75046 0.51700 0.65620
  -1   0  -3208952.3 1800.71   1-0.43912-0.32883-0.83170-0.93457-0.33976-0.13575
   1   0   3211039.1 2141.93   1-0.23829-0.34858-0.95173-0.84885-0.19340-0.39740
   1   0   3197551.8 2200.00   1-0.49955-0.60992 0.52323 0.62582 0.69041 0.48613
  -1   0  -3205875.7 1713.33   1-0.44618-0.33580 0.76354 0.66095 0.46681 0.67109
   1   0   3193001.3 3124.43   1-0.76602-0.87599 0.12466 0.22673 0.63060 0.42570
   1   0   3199149.8 2094.18   1-0.03607-0.14583 0.81080 0.91358 0.58420 0.37959
  -1   0  -3213123.5 1981.27   1-0.06167 0.04808 0.93626 0.83348 0.34584 0.55045
  -1   0  -4 2908.61  218.34   1-0.42901-0.33158-0.83990-0.94131-0.33243-0.06302
   1   0   4 2960.63  238.14   1-0.16237-0.25979-0.97707-0.87564-0.13771-0.40712
   1   0   4 2936.94  222.32   1-0.47995-0.57747 0.65059 0.75157 0.58853 0.31882
  -1   0  -4 2950.72  201.11   1-0.38573-0.28821 0.87405 0.77307 0.29535 0.56506
   1   0   4 2912.81  275.55   1-0.51102-0.60795 0.62750 0.72790 0.58745 0.31710
   1   0   4 2864.77  256.83   1-0.04491-0.14168 0.85935 0.96052 0.50941 0.23940
  -1   0  -537037.93  925.50   1-0.10429-0.02016 0.98653 0.88711 0.12596 0.46110
  -1   0  -533317.01  820.25   1-0.43144-0.34687-0.83795-0.93790-0.33419 0.00061
   1   0   534642.85  868.95   1-0.08621-0.17078-0.99292-0.89295-0.08168-0.41649
   1   0   535404.16  912.28   1-0.46270-0.54736 0.71631 0.81569 0.52230 0.18716
  -1   0  -532794.44  796.74   1-0.33262-0.24797 0.92826 0.82884 0.16639 0.50152
   1   0   529518.54 1191.10   1-0.34999-0.43390 0.78498 0.88372 0.51117 0.17537
   1   0   533581.71  914.09   1-0.04954-0.13330 0.88267 0.98225 0.46735 0.13195
  -1   0  -625069.09  651.82   1-0.44355-0.37184-0.82802-0.92652-0.34297 0.05725
   1   0   623653.49  767.51   1-0.45109-0.52289 0.75064 0.84842 0.48274 0.08218
  -1   0  -623569.66  600.37   1-0.28743-0.21563 0.95551 0.85768 0.06620 0.46676
   1   0   621828.51 1111.53   1-0.27585-0.34675 0.83834 0.93541 0.47018 0.06894
   1   0   624489.33  737.16   1-0.05178-0.12255 0.89345 0.99142 0.44615 0.04535
  -1   0  -754214.76  991.61   1-0.46314-0.40429-0.81113-0.90817-0.35715 0.10847
   1   0   752032.54  942.29   1-0.44446-0.50340 0.76786 0.86403 0.46134-0.00464
   1   0   743110.78 1528.28   1-0.24529-0.30317 0.85741 0.95282 0.45239-0.01429
   1   0   754609.34 1286.03   1-0.05257-0.11033 0.89714 0.99351 0.43859-0.02760
  -1   0  -811818.72  459.62   1-0.48859-0.44260-0.78755-0.88313-0.37554 0.15548
   1   0   811192.21  462.94   1-0.44158-0.48767 0.77486 0.86943 0.45231-0.07910
   1   0   811800.65  737.96   1-0.23802-0.28288 0.86171 0.95546 0.44809-0.08404
   1   0   812995.01  671.53   1-0.05239-0.09716 0.89631 0.99107 0.44031-0.09128
   1   0   957178.01 1066.56   1-0.44145-0.47468 0.77517 0.86813 0.45190-0.14493
   1   0   961363.91 1301.15   1-0.05153-0.08330 0.89225 0.98540 0.44858-0.14841
  -1   0 -10 1174.11  179.13   1-0.55224-0.53189-0.71934-0.81193-0.42139 0.24049
   1   0  10 1155.22  194.58   1-0.44330-0.46367 0.77070 0.86206 0.45770-0.20456
   1   0  10  653.12  187.96   1-0.26002-0.27884 0.84842 0.93885 0.46103-0.20199
   1   0  10 1205.68  179.26   1-0.05015-0.06892 0.88565 0.97720 0.46162-0.20077
  -1   0 -1116646.52  802.19   1-0.58888-0.58139-0.67292-0.76405-0.44764 0.27964
   1   0  1118097.40  730.24   1-0.44657-0.45408 0.76253 0.85229 0.46808-0.25961
   1   0  1115655.49  793.55   1-0.28179-0.28759 0.83445 0.92321 0.47358-0.25489
   1   0  1119606.22  656.39   1-0.04836-0.05414 0.87689 0.96684 0.47824-0.24955
   1   0  12  542.10  143.83   1-0.45085-0.44550 0.75130 0.83945 0.48194-0.31118
   1   0  12  631.85  178.37   1-0.04624-0.03901 0.86616 0.95451 0.49760-0.29559
   1   0  13 3020.02  313.21   1-0.45582-0.43762 0.73737 0.82392 0.49850-0.36005
   1   0  13 3358.13  317.12   1-0.04381-0.02359 0.85357 0.94031 0.51912-0.33947
  -1  -1  12  812.93  162.79   1-0.32877-0.06508 0.93116 0.75208 0.15756-0.65584
  -1  -1  12  862.16  189.92   1-0.07158 0.19359 0.97003 0.79078 0.23218-0.58067
  -1  -1  11 3206.84  284.60   1-0.10517 0.14638 0.98006 0.80254 0.16854-0.57835
  -1  -1  11 3816.36  271.52   1-0.30746-0.05663 0.94521 0.76772 0.10972-0.63827
  -1  -1  10 2185.14  220.20   1-0.10401 0.13461 0.98804 0.81212 0.11379-0.56774
  -1  -1  10 2314.82  234.85   1-0.28438-0.04641 0.95684 0.78095 0.05971-0.62285
  -1  -1   9  199.81  153.64   1-0.10243 0.12324 0.99318 0.81887 0.05559-0.56059
  -1  -1   9  104.07   78.96   1-0.25916-0.03404 0.96580 0.79151 0.00695-0.61019
  -1  -1   8 6986.27  380.71   1-0.10035 0.11239 0.99492 0.82221-0.00714-0.55797
   1   1  -8 4675.53  384.92   1-0.78698-0.99916-0.19445-0.02310-0.58552-0.03357
  -1  -1   8 7095.68  372.82   1-0.23124-0.01898 0.97164 0.79894-0.04937-0.60110
  -1  -1   713051.78  486.15   1-0.09762 0.10219 0.99232 0.82121-0.07592-0.56139
  -1  -1   714755.60  556.59   1-0.19986-0.00046 0.97358 0.80249-0.11035-0.59666
  -1  -1   6  198.02  109.38   1-0.09398 0.09289 0.98375 0.81425-0.15292-0.57303
  -1  -1   6  143.39   71.27   1-0.16388 0.02265 0.97037 0.80087-0.17751-0.59839
  -1  -1   520222.12  657.90   1-0.08904 0.08489 0.96635 0.79845-0.24128-0.59604
  -1  -1   521205.17  670.52   1-0.12162 0.05206 0.95980 0.79190-0.25296-0.60842
  -1  -1   520006.36  741.94   1 0.10588 0.28052-0.74152-0.90919 0.66252 0.30768
  -1  -1   4 4280.06  295.82   1-0.08210 0.07890 0.93478 0.76848-0.34559-0.63498
   1   1  -4 4373.90  298.46   1-0.04909-0.21055 0.72845 0.89461-0.68333-0.39411
  -1  -1   4 4065.12  286.99   1-0.50156-0.33925-0.76879-0.93450 0.39671 0.10768
  -1  -1   4 4331.25  359.30   1 0.10503 0.26661-0.70542-0.87153 0.70095 0.41152
  -1  -1   312935.91  521.56   1-0.07188 0.07622 0.87867 0.71398-0.47197-0.69600
   1   1  -314160.28  538.09   1-0.04109-0.18952 0.66992 0.83447-0.74129-0.51742
   1   1  -314311.90  556.30   1-0.78434-0.93224-0.20963-0.04560-0.58383-0.35894
  -1  -1   313237.77  535.08   1-0.49798-0.34886-0.74798-0.91215 0.43877 0.21510
   1   1  -313432.84  591.89   1 0.10626-0.04226-0.86752-0.70299 0.48590 0.70994
  -1  -1   314143.91  754.60   1 0.10297 0.25149-0.64094-0.80547 0.76065 0.53661
  -1  -1   242715.20  930.55   1-0.05611 0.07904 0.77756 0.61447-0.62629-0.78496
   1   1  -245929.51 1002.02   1-0.02745-0.16286 0.56474 0.72768-0.82481-0.66630
   1   1  -243496.28  922.13   1-0.76667-0.90172-0.29112-0.12855-0.57224-0.41275
  -1  -1   241522.10  891.29   1-0.48719-0.35126-0.70017-0.86278 0.52191 0.36360
   1   1  -242589.74  957.75   1 0.10614-0.02931-0.75577-0.59280 0.64617 0.80481
  -1  -1   244908.95 1203.71   1 0.09793 0.23340-0.52598-0.68894 0.84483 0.68620
  -1  -1   149202.77 1047.14   1-0.03120 0.09117 0.59431 0.43299-0.80362-0.89677
   1   1  -149483.32 1015.95   1-0.00481-0.12723 0.37696 0.53830-0.92621-0.83308
   1   1  -153226.82 1002.75   1-0.73667-0.85886-0.39086-0.22975-0.55185-0.45777
   1   1  -145553.12  974.55   1-0.50131-0.62404-0.76712-0.60606 0.40025 0.49321
   1   1  -149391.19 1127.05   1 0.09937-0.02303-0.55557-0.39417 0.82551 0.91874
  -1  -1   148403.65 1255.60   1 0.08609 0.20855-0.32522-0.48653 0.94170 0.84840
  -1  -1   0274252.7 2557.05   1 0.00516 0.11450 0.28929 0.12954-0.95722-0.98493
   1   1   0279473.9 2671.23   1 0.02849-0.08085 0.07275 0.23251-0.99694-0.96922
  -1  -1   0279239.5 2239.76   1-0.76411-0.65476-0.30106-0.46070-0.57052-0.59918
   1   1   0281286.5 2764.10   1 0.07975-0.02966-0.23475-0.07505 0.96877 0.99673
  -1  -1   0285359.4 3961.39   1 0.06189 0.17131-0.01254-0.17223 0.99800 0.97004
  -1  -1  -111697.46  544.42   1 0.04550 0.14182-0.09646-0.25457-0.99429-0.95659
   1   1   112235.65  576.96   1 0.06458-0.03180-0.30030-0.14223-0.95165-0.98932
  -1  -1  -111431.48  485.81   1-0.71493-0.61844-0.44800-0.60618-0.53680-0.50006
   1   1   111898.96  496.76   1-0.63211-0.72860-0.60950-0.45132-0.47847-0.51521
   1   1   112243.56  569.10   1 0.04692-0.04947 0.14963 0.30778 0.98762 0.95016
  -1  -1  -111635.75  517.75   1 0.02607 0.12235 0.35018 0.19193 0.93631 0.97375
  -1  -1  -2 9651.26  488.83   1 0.07509 0.15840-0.42118-0.57762-0.90386-0.80079
   1   1   211129.45  596.63   1 0.08976 0.00646-0.60687-0.45044-0.78970-0.89278
   1   1   211104.79  486.10   1-0.55950-0.64313-0.71061-0.55389-0.42660-0.52875
   1   1   210145.85  493.23   1-0.80389-0.88751-0.19386-0.03760 0.56229 0.45923
  -1  -1  -211164.80  456.49   1-0.76081-0.67718 0.14457-0.01168 0.63266 0.73571
   1   1   2 9951.84  544.64   1 0.01378-0.06949 0.45694 0.61361 0.88938 0.78654
  -1  -1  -210397.44  448.63   1-0.00911 0.07410 0.63529 0.47850 0.77221 0.87495
  -1  -1  -358288.67 1231.20   1 0.09079 0.16101-0.62106-0.77586-0.77848-0.61000
  -1  -1  -358403.42 1058.79   1-0.62823-0.55745-0.61563-0.77089-0.47571-0.30815
   1   1   359162.72 1103.66   1-0.47744-0.54818-0.79812-0.64282-0.36749-0.53503
  -1  -1  -361224.14 1003.73   1-0.48520-0.41435 0.62502 0.46993 0.61149 0.77940
   1   1   358784.23 1179.23   1-0.75641-0.82701 0.16042 0.31503 0.63411 0.46561
  -1  -1  -357160.02 1066.37   1-0.54006-0.46946 0.59137 0.43677 0.59884 0.76735
   1   1   358285.14 1263.85   1-0.01001-0.08022 0.64176 0.79695 0.76683 0.59869
  -1  -1  -356640.69  984.13   1-0.03542 0.03478 0.80706 0.65186 0.58940 0.75753
  -1  -1  -416916.02  652.61   1 0.09815 0.15528-0.73014-0.88330-0.67620-0.44232
  -1  -1  -417590.16  548.27   1-0.60199-0.54407-0.65477-0.80857-0.45701-0.22404
   1   1   416998.70  572.71   1-0.38894-0.44682-0.86988-0.71605-0.30334-0.53629
   1   1   418621.21  629.28   1-0.49563-0.55362 0.55866 0.71215 0.66500 0.43166
  -1  -1  -418866.40  549.43   1-0.43994-0.38196 0.77874 0.62525 0.44722 0.68055
   1   1   416712.07  660.82   1-0.63080-0.68838 0.45627 0.60921 0.62761 0.39366
  -1  -1  -417883.41  659.02   1-0.23766-0.18009 0.86192 0.70898 0.44787 0.68183
   1   1   419039.09  675.25   1-0.02491-0.08212 0.74292 0.89649 0.66891 0.43536
  -1  -1  -416778.75  524.94   1-0.05333 0.00387 0.90069 0.74710 0.43116 0.66469
  -1  -1  -5131457.9 2139.52   1-0.58787-0.54280-0.67428-0.82661-0.44692-0.14854
   1   1   5135799.9 2127.02   1-0.29689-0.34191-0.92522-0.77283-0.23626-0.53462
   1   1   5136115.6 2129.06   1-0.48090-0.52603 0.64622 0.79810 0.59255 0.29378
  -1  -1  -5137718.5 1948.62   1-0.39080-0.34568 0.86723 0.71535 0.30850 0.60727
   1   1   5135414.9 2418.98   1-0.50739-0.55194 0.63181 0.78309 0.58596 0.28656
   1   1   5142730.6 2208.91   1-0.03383-0.07805 0.79777 0.94976 0.60200 0.30306
  -1  -1  -5125609.9 1955.45   1-0.06566-0.02144 0.95107 0.79908 0.30190 0.60083
  -1  -1  -624983.01  719.49   1-0.58438-0.55216-0.67895-0.82982-0.44442-0.08063
   1   1   624268.09  708.49   1-0.20318-0.23534-0.96467-0.81375-0.16767-0.53143
   1   1   624873.70  754.23   1-0.46853-0.50079 0.69652 0.84679 0.54345 0.17925
  -1  -1  -623334.38  615.42   1-0.34489-0.31264 0.91817 0.76786 0.19495 0.55914
   1   1   621180.62  764.71   1-0.42135-0.45289 0.72306 0.87267 0.54738 0.18253
   1   1   625350.18  786.31   1-0.03907-0.07029 0.82784 0.97822 0.55960 0.19526
  -1  -1  -722025.93  651.97   1-0.58975-0.57039-0.67174-0.82114-0.44827-0.01907
   1   1   718539.07  664.09   1-0.10910-0.12840-0.98913-0.83966-0.09854-0.52770
   1   1   720561.35  668.02   1-0.45995-0.47936 0.72500 0.87367 0.51264 0.08302
   1   1   719969.70  790.62   1-0.36941-0.38793 0.76922 0.91717 0.52136 0.09106
   1   1   719226.46  632.28   1-0.04199-0.06021 0.84384 0.99262 0.53494 0.10521
  -1  -1  -812259.69  488.60   1-0.60233-0.59582-0.65430-0.80224-0.45725 0.03735
   1   1   811055.49  516.42   1-0.45487-0.46143 0.74010 0.88717 0.49530 0.00025
   1   1   811946.83  661.08   1-0.34181-0.34730 0.79139 0.93768 0.50680 0.01106
   1   1   811680.67  507.08   1-0.04337-0.04859 0.85125 0.99843 0.52296 0.02782
  -1  -1  -940479.62  898.18   1-0.62066-0.62701-0.62734-0.77382-0.47032 0.08969
   1   1   942240.29  876.53   1-0.45262-0.44632 0.74645 0.89191 0.48779-0.07268
   1   1   942487.57 1170.06   1-0.33093-0.32341 0.79971 0.94433 0.50094-0.06025
   1   1   943902.55 1014.16   1-0.04370-0.03592 0.85296 0.99853 0.52014-0.04039
  -1  -1 -1019314.86  727.74   1-0.64353-0.66273-0.59085-0.73587-0.48658 0.13885
   1   1  1017429.89  605.46   1-0.45255-0.43338 0.74666 0.89052 0.48753-0.13836
   1   1  1017327.75  813.70   1-0.33176-0.31122 0.79908 0.94204 0.50139-0.12524
   1   1  1018216.71  667.94   1-0.04325-0.02247 0.85057 0.99454 0.52407-0.10185
  -1  -1 -11 9207.86  481.41   1-0.66987-0.70193-0.54407-0.68762-0.50522 0.18561
   1   1  11 9866.76  520.82   1-0.45411-0.42209 0.74227 0.88453 0.49274-0.19858
   1   1  11 7823.77  734.90   1-0.34110-0.30754 0.79194 0.93324 0.50642-0.18565
   1   1  1110094.77  494.76   1-0.04220-0.00843 0.84499 0.98736 0.53310-0.15823
   1   1  12 7545.66  481.63   1-0.45690-0.41202 0.73422 0.87487 0.50214-0.25461
   1   1  12 7055.92  552.70   1-0.35687-0.31029 0.77949 0.91913 0.51481-0.24272
   1   1  12 8417.27  551.80   1-0.04069 0.00608 0.83676 0.97753 0.54604-0.21069
   1   1  1310688.12  517.18   1-0.46057-0.40283 0.72306 0.86211 0.51481-0.30736
   1   1  1311357.78  665.37   1-0.03878 0.02098 0.82619 0.96535 0.56204-0.26008
   1   1  14  174.44  132.34   1-0.46488-0.39428 0.70914 0.84659 0.53009-0.35752
  -1  -2  12   77.87   99.66   1-0.32363-0.09949 0.93486 0.70328 0.14587-0.70390
  -1  -2  11  405.86  142.50   1-0.10453 0.10748 0.98510 0.75512 0.13650-0.64670
  -1  -2  11  543.67  123.97   1-0.30079-0.08951 0.94893 0.71895 0.09509-0.68927
  -1  -2  10 2949.66  263.83   1-0.10310 0.09596 0.99154 0.76316 0.07881-0.63904
  -1  -2  10 2736.99  252.34   1-0.27598-0.07755 0.96024 0.73186 0.04191-0.67702
  -1  -2   9 1535.92  220.89   1-0.10122 0.08491 0.99470 0.76792 0.01761-0.63488
  -1  -2   9 1795.79  184.34   1-0.24876-0.06319 0.96845 0.74167-0.01425-0.66777
  -1  -2   8 3169.66  293.72   1-0.09878 0.07441 0.99394 0.76877-0.04803-0.63518
  -1  -2   8 3544.47  247.81   1-0.21859-0.04588 0.97298 0.74780-0.07423-0.66233
  -1  -2   786774.51 1573.14   1-0.09564 0.06462 0.98822 0.76465-0.11941-0.64119
  -1  -2   783572.68 1342.71   1-0.18466-0.02481 0.97291 0.74932-0.13906-0.66173
  -1  -2   6 7807.24  386.81   1-0.09156 0.05577 0.97587 0.75390-0.19818-0.65461
  -1  -2   6 7556.68  372.06   1-0.14588 0.00111 0.96673 0.74474-0.21009-0.66734
  -1  -2   563934.38 1164.21   1-0.08618 0.04820 0.95417 0.73379-0.28658-0.67765
  -1  -2   559185.34  955.43   1-0.10067 0.03346 0.95199 0.73161-0.28907-0.68090
  -1  -2   4 2485.84  226.48   1-0.07895 0.04250 0.91852 0.69975-0.38740-0.71311
  -1  -2   4 2260.93  235.84   1-0.48443-0.36144-0.68962-0.90777 0.53827 0.21283
   1   2  -4 2470.01  242.26   1 0.10466-0.01744-0.91367-0.69517 0.39274 0.71862
  -1  -2   4 2221.89  286.06   1 0.10372 0.22583-0.66232-0.88082 0.74200 0.41611
  -1  -2   3 1350.13  163.10   1-0.06897 0.03959 0.86114 0.64399-0.50365-0.76400
   1   2  -3 1379.02  172.30   1-0.03520-0.14416 0.62529 0.84230-0.77959-0.51936
  -1  -2   3 1300.70  153.58   1-0.47454-0.36474-0.65472-0.87132 0.58834 0.32826
   1   2  -3 1413.20  203.25   1 0.10650-0.00254-0.85275-0.63582 0.51134 0.77183
  -1  -2   3 1116.13  195.09   1 0.10156 0.21061-0.60498-0.82191 0.78973 0.52924
  -1  -2   2 3679.44  278.29   1-0.05486 0.04075 0.76899 0.55344-0.63688-0.83188
   1   2  -2 3883.14  285.76   1-0.02383-0.11984 0.53578 0.75119-0.84401-0.64911
   1   2  -2 3998.22  306.93   1 0.10614 0.01015-0.75562-0.54026 0.64634 0.84143
  -1  -2   2 4210.78  379.87   1 0.09724 0.19323-0.51222-0.72758 0.85332 0.65824
  -1  -2   134561.67  906.75   1-0.03482 0.04808 0.62239 0.40862-0.78192-0.91143
   1   2  -132777.00  877.41   1-0.00661-0.08957 0.39244 0.60623-0.91975-0.79022
   1   2  -134835.26  886.66   1-0.48263-0.56604-0.68298-0.46949 0.54825 0.67762
   1   2  -132352.97  822.92   1 0.10148 0.01854-0.60295-0.38916 0.79129 0.92097
  -1  -2   131835.51  973.68   1 0.08875 0.17174-0.36574-0.57947 0.92647 0.79669
  -1  -2   0155730.9 1871.75   1-0.00768 0.06221 0.40164 0.18947-0.91576-0.97991
   1   2   0156493.9 2034.13   1 0.01758-0.05229 0.17609 0.38828-0.98421-0.92005
   1   2   0150555.3 1910.22   1 0.08949 0.01952-0.37742-0.16526 0.92170 0.98605
  -1  -2   0152584.2 2132.38   1 0.07316 0.14311-0.14815-0.36025 0.98625 0.92180
  -1  -2  -274897.17 1380.77   1 0.05372 0.09752-0.18220-0.39113-0.98179-0.91515
   1   2   278267.89 1542.50   1 0.07297 0.02907-0.39622-0.18733-0.91524-0.98186
  -1  -2  -276914.78 1338.46   1-0.78091-0.73682-0.22778-0.43693-0.58162-0.51592
   1   2   278673.75 1227.84   1-0.71809-0.76218-0.44023-0.23108-0.53900-0.60470
   1   2   272890.02 1320.86   1-0.80178-0.84605-0.10169 0.10710 0.58889 0.52223
  -1  -2  -281835.39 1257.86   1-0.75597-0.71170 0.16197-0.04683 0.63424 0.70091
   1   2   279565.30 1640.66   1 0.04192-0.00201 0.20024 0.40924 0.97884 0.91242
  -1  -2  -275577.65 1327.89   1 0.01898 0.06274 0.41277 0.20369 0.91063 0.97702
  -1  -2  -3 4309.88  360.34   1 0.07480 0.10561-0.41770-0.62496-0.90549-0.77347
   1   2   3 4048.29  357.99   1 0.09123 0.06042-0.62714-0.41989-0.77353-0.90556
  -1  -2  -3 4478.90  298.81   1-0.75786-0.72663-0.32391-0.53159-0.56631-0.43520
   1   2   3 5095.05  290.33   1-0.66037-0.69160-0.56159-0.35391-0.49851-0.62962
  -1  -2  -3 4471.63  271.72   1-0.50041-0.46910 0.51387 0.30628 0.69679 0.82833
   1   2   3 4789.96  350.36   1-0.76198-0.79323 0.14022 0.34736 0.63223 0.50012
  -1  -2  -3 4469.23  289.41   1-0.63258-0.60133 0.45318 0.24604 0.62805 0.76016
   1   2   3 3971.78  321.01   1 0.01715-0.01361 0.42848 0.63597 0.90338 0.77158
  -1  -2  -3 4503.92  336.52   1-0.00919 0.02147 0.63590 0.42829 0.77171 0.90338
  -1  -2  -4 7085.09  423.06   1 0.08740 0.10513-0.57509-0.78071-0.81340-0.61597
  -1  -2  -4 7243.34  373.24   1-0.73580-0.71742-0.39333-0.59955-0.55125-0.35473
   1   2   4 7039.19  363.11   1-0.58712-0.60550-0.67528-0.46906-0.44639-0.64291
  -1  -2  -4 7065.42  334.67   1-0.47142-0.45297 0.68586 0.47988 0.55438 0.75134
   1   2   4 7452.11  430.87   1-0.68432-0.70255 0.35378 0.55926 0.63760 0.44004
  -1  -2  -4 6651.09  393.81   1-0.44777-0.42955 0.69716 0.49168 0.55988 0.75744
   1   2   4 6436.94  398.69   1-0.00179-0.01957 0.58112 0.78702 0.81381 0.61660
  -1  -2  -4 6921.73  383.64   1-0.03184-0.01418 0.78594 0.57993 0.61747 0.81454
  -1  -2  -5 3846.81  336.35   1 0.09439 0.09903-0.67240-0.87638-0.73413-0.47131
  -1  -2  -5 4272.82  281.39   1-0.71849-0.71296-0.43925-0.64401-0.53928-0.27735
   1   2   5 3798.48  260.08   1-0.50114-0.50662-0.77519-0.57040-0.38461-0.64651
   1   2   5 3890.70  328.34   1-0.49492-0.50052 0.56419 0.76857 0.66085 0.39846
  -1  -2  -5 4053.46  260.68   1-0.43107-0.42547 0.79846 0.59408 0.42026 0.68266
   1   2   5 3158.05  321.71   1-0.59715-0.60236 0.51093 0.71476 0.61834 0.35534
  -1  -2  -5 4216.73  324.87   1-0.25142-0.24623 0.85372 0.64990 0.45600 0.71902
   1   2   5 4038.87  290.75   1-0.01480-0.01947 0.67554 0.87993 0.73717 0.47469
  -1  -2  -6 6145.75  410.86   1 0.09822 0.08977-0.73132-0.93367-0.67491-0.34668
  -1  -2  -6 5802.20  335.93   1-0.70762-0.71496-0.46533-0.66862-0.53171-0.20438
   1   2   6 5710.88  354.38   1-0.40540-0.39801-0.85804-0.65470-0.31529-0.64260
   1   2   6 6637.48  421.11   1-0.48404-0.47678 0.63097 0.83375 0.60627 0.27845
  -1  -2  -6 6788.17  320.81   1-0.38866-0.39592 0.87015 0.66738 0.30292 0.63074
   1   2   6 6459.33  378.08   1-0.52220-0.51438 0.61392 0.81608 0.59194 0.26347
   1   2   6 6904.75  411.96   1-0.02340-0.01507 0.73319 0.93598 0.67961 0.35173
  -1  -2  -6 6174.46  321.95   1-0.06130-0.06963 0.93478 0.73197 0.34989 0.67776
  -1  -2  -777602.41 1486.39   1 0.10033 0.07880-0.76675-0.96746-0.63405-0.24041
  -1  -2  -785454.03 1332.98   1-0.70353-0.72371-0.47470-0.67653-0.52885-0.13611
   1   2   781258.42 1314.64   1-0.30316-0.28291-0.92199-0.72011-0.24084-0.63355
   1   2   785024.25 1353.59   1-0.47495-0.45483 0.67207 0.87324 0.56810 0.17485
   1   2   782528.26 1464.82   1-0.46686-0.44602 0.67732 0.87781 0.56856 0.17465
   1   2   782024.26 1341.63   1-0.02888-0.00755 0.76790 0.96908 0.63990 0.24662
  -1  -2  -810001.42  448.95   1-0.70573-0.73877-0.46970-0.67007-0.53039-0.07223
   1   2   8 9234.15  483.02   1-0.19693-0.16383-0.96675-0.76632-0.16309-0.62120
   1   2   8 9732.86  469.44   1-0.46850-0.43552 0.69661 0.89618 0.54334 0.08467
   1   2   8 9573.74  524.00   1-0.43011-0.39625 0.71466 0.91349 0.55159 0.09223
   1   2   8 9440.45  540.25   1-0.03221 0.00210 0.78816 0.98776 0.61462 0.15595
  -1  -2  -946192.00  922.34   1-0.71338-0.75927-0.45174-0.65065-0.53573-0.01216
   1   2   944894.11 1100.62   1-0.08857-0.04261-0.99256-0.79360-0.08342-0.60694
   1   2   952435.04 1021.05   1-0.46459-0.41874 0.71012 0.90808 0.52903 0.00493
   1   2   950071.54 1138.93   1-0.40858-0.36170 0.73498 0.93214 0.54116 0.01635
   1   2   951630.85 1205.93   1-0.03404 0.01328 0.79900 0.99699 0.60036 0.07629
  -1  -2 -1013490.20  521.30   1-0.72549-0.78424-0.42138-0.61882-0.54413 0.04483
   1   2  1015954.63  658.37   1-0.46283-0.40413 0.71589 0.91225 0.52275-0.06677
   1   2  1011572.65  636.11   1-0.39895-0.33905 0.74371 0.93922 0.53639-0.05385
   1   2  1016029.28  647.12   1-0.03477 0.02555 0.80326 0.99966 0.59460 0.00513
  -1  -2 -1110579.02  521.87   1-0.74099-0.81260-0.37827-0.57425-0.55482 0.09956
   1   2  1110997.77  488.61   1-0.46281-0.39125 0.71596 0.91072 0.52267-0.13228
   1   2  11 8025.19  536.14   1-0.39856-0.32564 0.74406 0.93790 0.53619-0.11950
   1   2  1111115.97  517.85   1-0.03467 0.03864 0.80269 0.99748 0.59538-0.05948
   1   2  12 1115.76  152.60   1-0.46414-0.37972 0.71159 0.90475 0.52744-0.19294
   1   2  12  589.27  180.87   1-0.40544-0.31950 0.73785 0.93003 0.53961-0.18153
   1   2  12  971.21  228.73   1-0.03393 0.05239 0.79832 0.99151 0.60126-0.11899
   1   2  13 5677.31  430.63   1-0.46651-0.36924 0.70358 0.89513 0.53602-0.24978
   1   2  13 4607.91  435.86   1-0.41816-0.31921 0.72607 0.91659 0.54584-0.24074
   1   2  13 5870.43  424.48   1-0.03266 0.06665 0.79082 0.98240 0.61117-0.17448
   1   2  14 6103.70  476.12   1-0.46966-0.35952 0.69243 0.88237 0.54768-0.30356
   1   2  14 6135.20  488.16   1-0.03096 0.08137 0.78060 0.97052 0.62425-0.22686
  -1  -3  11 7321.80  499.62   1-0.10402 0.06844 0.98799 0.70555 0.11418-0.70534
  -1  -3  11 5815.75  413.41   1-0.29731-0.12556 0.95076 0.66829 0.08750-0.73322
  -1  -3  10 3824.72  340.10   1-0.10241 0.05711 0.99323 0.71239 0.05471-0.69945
  -1  -3  10 3724.25  310.69   1-0.27115-0.11227 0.96200 0.68113 0.03180-0.72349
  -1  -3   9 3224.82  286.28   1-0.10032 0.04627 0.99492 0.71567-0.00808-0.69689
  -1  -3   9 2810.86  249.12   1-0.24246-0.09643 0.96978 0.69051-0.02698-0.71686
  -1  -3   843679.52  941.46   1-0.09766 0.03599 0.99238 0.71474-0.07499-0.69845
  -1  -3   844772.93  897.33   1-0.21067-0.07750 0.97343 0.69576-0.08961-0.71407
  -1  -3   720941.09  685.03   1-0.09428 0.02643 0.98462 0.70858-0.14702-0.70512
  -1  -3   721710.34  722.77   1-0.17502-0.05470 0.97196 0.69588-0.15702-0.71606
  -1  -3   6 7753.82  435.93   1-0.08999 0.01778 0.97009 0.69566-0.22540-0.71814
  -1  -3   6 8442.90  436.33   1-0.13449-0.02703 0.96376 0.68928-0.23036-0.72398
  -1  -3   516865.93  648.84   1-0.08450 0.01034 0.94643 0.67360-0.31163-0.73902
  -1  -3   514719.48  528.44   1-0.08772 0.00687 0.94635 0.67348-0.31097-0.73917
  -1  -3   460882.91 1256.79   1-0.07737 0.00453 0.90997 0.63874-0.40737-0.76940
   1   3  -467745.32 1245.33   1 0.10503 0.02239-0.90620-0.63531 0.40959 0.77193
  -1  -3   352695.07 1130.37   1-0.06798 0.00103 0.85507 0.58546-0.51402-0.81070
   1   3  -352869.67 1105.36   1 0.10654 0.03696-0.84950-0.58018 0.51670 0.81364
  -1  -3   2 4873.27  334.35   1-0.05548 0.00059 0.77326 0.50524-0.63165-0.86297
   1   3  -2 4595.07  318.90   1-0.01973-0.07629 0.50248 0.77033-0.86436-0.63305
   1   3  -2 4400.46  306.29   1-0.49625-0.55354-0.73929-0.47180 0.45516 0.68628
   1   3  -2 4093.55  294.21   1 0.10630 0.04978-0.76587-0.49812 0.63413 0.86567
  -1  -3   2 4514.23  400.75   1 0.09605 0.15261-0.48965-0.75735 0.86661 0.63492
  -1  -3   162051.58 1341.21   1-0.03885 0.00458 0.65315 0.38692-0.75622-0.92210
   1   3  -160362.45 1301.64   1-0.00582-0.04932 0.38567 0.65191-0.92261-0.75668
   1   3  -158386.52 1150.97   1-0.47095-0.51503-0.64289-0.37696 0.60406 0.76982
   1   3  -160646.55 1325.61   1 0.10310 0.05963-0.64451-0.37833 0.75760 0.92374
  -1  -3   162164.69 1702.93   1 0.08925 0.13278-0.37361-0.63975 0.92327 0.75701
  -1  -3   042921.53 1086.57   1-0.01744 0.01299 0.48367 0.21904-0.87507-0.97562
   1   3   043344.36 1034.07   1 0.01291-0.01749 0.21920 0.48383-0.97559-0.87498
  -1  -3   049499.58 1104.84   1-0.80396-0.77301-0.15863-0.42329 0.57313 0.47251
   1   3   042972.86 1106.24   1 0.09528 0.06478-0.47554-0.21096 0.87451 0.97534
  -1  -3   041267.91 1009.78   1 0.07789 0.10837-0.20966-0.47417 0.97466 0.87373
  -1  -3  -1  495.74  152.63   1 0.00797 0.02532 0.26405 0.00104-0.96447-0.99967
   1   3   1  587.64  143.55   1 0.03574 0.01832 0.00186 0.26485-0.99935-0.96411
  -1  -3  -1  476.07  124.40   1-0.79123-0.77330-0.00124-0.26424 0.61151 0.57634
   1   3   1  568.00  157.77   1 0.08147 0.06400-0.25860 0.00441 0.96253 0.99794
  -1  -3  -1  459.76  147.13   1 0.06045 0.07793 0.00381-0.25914 0.99816 0.96268
  -1  -3  -2  851.19  166.61   1 0.03414 0.03849 0.01769-0.24368-0.99926-0.96909
   1   3   2 1072.21  197.23   1 0.05940 0.05490-0.24317 0.01817-0.96816-0.99832
   1   3   2 1077.98  164.44   1-0.78403-0.78857-0.21132 0.05024-0.58363-0.61288
   1   3   2  879.14  156.82   1-0.80011-0.80502-0.07860 0.18273 0.59467 0.56440
  -1  -3  -2 1064.49  155.16   1-0.74693-0.74202 0.19218-0.06915 0.63651 0.66679
   1   3   2 1013.21  184.38   1 0.06227 0.05779-0.01693 0.24446 0.99791 0.96793
  -1  -3  -2 1278.28  197.69   1 0.03744 0.04189 0.24407-0.01732 0.96903 0.99897
  -1  -3  -337331.29  995.84   1 0.05663 0.04791-0.21319-0.47295-0.97536-0.87978
   1   3   339229.91 1139.91   1 0.07939 0.08798-0.47308-0.21336-0.87743-0.97300
   1   3   339819.87  849.93   1-0.75642-0.74810-0.32896-0.06886-0.56533-0.65999
   1   3   341843.29 1040.30   1-0.77009-0.76198 0.10818 0.36786 0.62869 0.53296
  -1  -3  -338374.08  856.70   1-0.66062-0.66873 0.40194 0.14225 0.63404 0.72976
   1   3   341236.69 1074.31   1 0.04096 0.04950 0.20970 0.46956 0.97690 0.88150
  -1  -3  -341729.20 1022.09   1 0.01212 0.00337 0.47077 0.21087 0.88217 0.97750
  -1  -3  -412813.01  620.03   1 0.07302 0.05134-0.39671-0.65479-0.91503-0.75406
   1   3   412835.55  663.70   1 0.09323 0.11491-0.65544-0.39737-0.74946-0.91043
   1   3   412559.47  463.78   1-0.71297-0.69180-0.45273-0.19409-0.53544-0.69550
  -1  -3  -410183.20  422.40   1-0.48821-0.50929 0.60849 0.35001 0.62560 0.78620
   1   3   412417.29  691.03   1-0.71680-0.69568 0.27792 0.53595 0.63948 0.47831
  -1  -3  -412598.40  495.80   1-0.53558-0.55673 0.59712 0.33910 0.59714 0.75832
   1   3   412552.90  541.38   1 0.02151 0.04325 0.39076 0.64907 0.92023 0.75949
  -1  -3  -413524.50  522.20   1-0.01146-0.03333 0.65210 0.39368 0.75803 0.91864
  -1  -3  -5  161.09  131.50   1 0.08372 0.04896-0.52727-0.78371-0.84555-0.61918
   1   3   5  322.01  111.69   1-0.65250-0.61848-0.57553-0.31835-0.49294-0.71841
  -1  -3  -5  162.18   72.79   1-0.45721-0.49115 0.73329 0.47641 0.50321 0.72924
   1   3   5  315.57  108.03   1-0.65342-0.61928 0.41564 0.67202 0.63266 0.40605
  -1  -3  -5  219.13   99.12   1-0.38920-0.42336 0.75234 0.49599 0.53149 0.75812
   1   3   5  322.25  124.96   1 0.00596 0.04068 0.52085 0.77758 0.85362 0.62746
  -1  -3  -5  308.39   95.75   1-0.03121-0.06609 0.78210 0.52527 0.62236 0.84835
  -1  -3  -640904.90 1086.28   1 0.09036 0.04250-0.61500-0.86981-0.78332-0.49155
  -1  -3  -641784.05  896.83   1-0.78212-0.82900-0.22153-0.47724-0.58241-0.29152
   1   3   640932.12  936.37   1-0.57558-0.52870-0.69046-0.43475-0.43812-0.72901
   1   3   641863.82  935.14   1-0.49609-0.44929 0.55499 0.81027 0.66773 0.37628
  -1  -3  -640192.89  847.21   1-0.42039-0.46719 0.81965 0.56437 0.38913 0.68059
   1   3   639195.78  943.53   1-0.59255-0.54538 0.51795 0.77266 0.61693 0.32487
  -1  -3  -641880.32  994.26   1-0.24118-0.28836 0.85986 0.60516 0.44996 0.74203
   1   3   641085.37  954.64   1-0.00545 0.04241 0.60858 0.86379 0.79347 0.50206
  -1  -3  -639834.40  862.80   1-0.04683-0.09471 0.86921 0.61399 0.49221 0.78360
  -1  -3  -717745.73  752.21   1 0.09440 0.03346-0.67248-0.92565-0.73406-0.37688
  -1  -3  -718245.11  604.15   1-0.77731-0.83704-0.24537-0.49962-0.57928-0.22299
   1   3   716059.75  540.47   1-0.48431-0.42452-0.79165-0.53735-0.37246-0.72871
   1   3   716694.05  545.28   1-0.48808-0.42843 0.60919 0.86287 0.62501 0.26813
   1   3   717128.20  642.93   1-0.54152-0.48131 0.58948 0.84251 0.59938 0.24186
   1   3   717386.12  679.30   1-0.01352 0.04734 0.66666 0.92026 0.74523 0.38841
  -1  -3  -845646.20 1345.44   1 0.09685 0.02282-0.70952-0.96105-0.69799-0.27541
  -1  -3  -846824.78 1140.09   1-0.77562-0.84820-0.25323-0.50602-0.57817-0.15647
   1   3   843828.46 1109.65   1-0.38108-0.30843-0.87532-0.62248-0.29762-0.71928
   1   3   844792.28 1265.83   1-0.48134-0.40883 0.64415 0.89622 0.59444 0.17213
   1   3   844540.48 1221.73   1-0.50288-0.42966 0.63712 0.88849 0.58410 0.16113
   1   3   848399.98 1179.65   1-0.01900 0.05486 0.70421 0.95620 0.70973 0.28751
  -1  -3  -918986.11  722.50   1 0.09831 0.01119-0.73269-0.98259-0.67341-0.18543
  -1  -3  -920998.61  628.18   1-0.77715-0.86260-0.24610-0.49743-0.57918-0.09207
   1   3   916030.04  582.38   1-0.26886-0.18334-0.93869-0.68731-0.21577-0.70283
   1   3   921040.72  714.85   1-0.47647-0.39109 0.66581 0.91628 0.57416 0.08642
   1   3   920504.41  819.09   1-0.47621-0.38997 0.66725 0.91696 0.57270 0.08429
   1   3   919452.74  678.53   1-0.02256 0.06431 0.72773 0.97811 0.68548 0.19786
  -1  -3 -10  230.09  220.35   1 0.09913-0.00106-0.74622-0.99448-0.65827-0.10488
  -1  -3 -10  108.01  105.09   1-0.78156-0.87985-0.22445-0.47431-0.58204-0.02952
   1   3  10   95.99   85.64   1-0.15003-0.05165-0.98027-0.73034-0.12864-0.68111
   1   3  10  136.02  115.59   1-0.47346-0.37523 0.67802 0.92688 0.56223 0.00907
   1   3  10  300.44  136.47   1-0.46003-0.36077 0.68453 0.93258 0.56549 0.01163
   1   3  10   70.27  128.01   1-0.02468 0.07519 0.74144 0.99021 0.67055 0.11753
  -1  -3 -11  -36.95  167.84   1 0.09952-0.01376-0.75277-0.99939-0.65071-0.03192
   1   3  11   17.83  118.06   1-0.47211-0.36102 0.68326 0.93052 0.55700-0.06158
   1   3  11   -1.67  111.26   1-0.45267-0.34039 0.69215 0.93854 0.56213-0.05717
   1   3  11  110.67  105.81   1-0.02571 0.08716 0.74802 0.99518 0.66317 0.04474
  -1  -3 -12  279.41  162.72   1 0.09959-0.02677-0.75404-0.99902-0.64923 0.03496
   1   3  12  206.53  123.81   1-0.47214-0.34819 0.68314 0.92879 0.55713-0.12688
   1   3  12  429.51  132.45   1-0.45264-0.32734 0.69219 0.93691 0.56212-0.12263
   1   3  12  428.21  145.56   1-0.02589 0.09998 0.74919 0.99474 0.66184-0.02198
  -1  -3 -13  689.27  216.62   1 0.09942-0.04003-0.75112-0.99448-0.65262 0.09697
   1   3  13  717.62  159.22   1-0.47329-0.33648 0.67870 0.92275 0.56156-0.18788
   1   3  13  491.80  176.84   1-0.45870-0.32038 0.68592 0.92898 0.56488-0.18531
   1   3  13  656.04  177.19   1-0.02540 0.11347 0.74605 0.98999 0.66540-0.08383
  -1  -3 -14 3354.05  397.28   1 0.09904-0.05350-0.74474-0.98645-0.65995 0.15503
   1   3  14 2770.19  347.25   1-0.47530-0.32563 0.67065 0.91309 0.56948-0.24538
   1   3  14 2626.15  380.68   1-0.46987-0.31854 0.67410 0.91550 0.56990-0.24574
   1   3  14 3584.67  366.79   1-0.02435 0.12752 0.73931 0.98165 0.67291-0.14172
  -1  -4  10 5220.27  409.82   1-0.10195 0.01802 0.99398 0.66067 0.04003-0.75045
  -1  -4  10 4836.09  416.47   1-0.26984-0.15049 0.96246 0.62910 0.02905-0.76261
  -1  -4   921326.95  765.41   1-0.09975 0.00729 0.99473 0.66302-0.02342-0.74855
  -1  -4   919932.36  747.95   1-0.24010-0.13362 0.97022 0.63846-0.03171-0.75796
  -1  -4   8 2701.12  271.04   1-0.09697-0.00286 0.99115 0.66105-0.09056-0.75033
  -1  -4   8 2156.14  263.62   1-0.20723-0.11360 0.97354 0.64338-0.09624-0.75706
  -1  -4   721671.05  695.59   1-0.09351-0.01233 0.98232 0.65382-0.16212-0.75654
  -1  -4   721519.14  620.15   1-0.17052-0.08975 0.97138 0.64281-0.16533-0.76074
  -1  -4   6  252.26  121.91   1-0.08918-0.02094 0.96690 0.64000-0.23902-0.76808
  -1  -4   6  260.34   83.08   1-0.12906-0.06115 0.96217 0.63520-0.23993-0.76991
  -1  -4   5 5561.73  391.76   1-0.08377-0.02846 0.94294 0.61764-0.32223-0.78594
  -1  -4   5 5376.81  351.23   1-0.08171-0.02666 0.94353 0.61816-0.32103-0.78559
  -1  -4   4 2170.72  232.78   1-0.07694-0.03457 0.90758 0.58389-0.41275-0.81109
   1   4  -4 2527.60  237.51   1 0.10508 0.06192-0.90498-0.58170 0.41225 0.81103
  -1  -4   3 2974.12  357.45   1-0.06826-0.03877 0.85677 0.53469-0.51115-0.84415
   1   4  -3 3045.01  286.81   1 0.10649 0.07638-0.85355-0.53184 0.51000 0.84339
  -1  -4   2 7944.64  448.00   1-0.05717-0.04064 0.78482 0.46434-0.61707-0.88472
   1   4  -2 9317.06  461.81   1-0.49097-0.50893-0.71548-0.39557 0.49700 0.76453
   1   4  -2 9500.97  564.85   1 0.10650 0.08945-0.78155-0.46141 0.61467 0.88266
  -1  -4   190366.57 1880.22   1-0.04308-0.03910 0.68469 0.36600-0.72755-0.92978
   1   4  -181136.21 1532.97   1-0.00365-0.00770 0.36694 0.68563-0.93023-0.72790
  -1  -4   191224.39 1758.63   1-0.80386-0.79926-0.15286-0.47171 0.57483 0.37237
   1   4  -187742.72 1633.30   1 0.10437 0.10038-0.68246-0.36388 0.72343 0.92601
  -1  -4   182106.04 1808.83   1 0.08869 0.09276-0.36489-0.68345 0.92681 0.72407
  -1  -4   023207.50  978.54   1-0.02553-0.03459 0.54945 0.23238-0.83513-0.97200
   1   4   022387.30  771.55   1 0.01152 0.02058 0.23184 0.54890-0.97268-0.83563
  -1  -4   021743.07  674.90   1-0.79744-0.80585-0.05026-0.36746 0.60129 0.46429
   1   4   022810.96  786.32   1 0.09911 0.10817-0.55001-0.23301 0.82924 0.96643
  -1  -4  -145850.41 1454.33   1-0.00483-0.02690 0.37711 0.06164-0.92615-0.99773
   1   4   152402.87 1224.90   1 0.03002 0.05214 0.05791 0.37336-0.99787-0.92621
   1   4   147773.61 1133.41   1-0.80233-0.78091-0.23640 0.07913 0.54805 0.61961
  -1  -4  -156605.06 1207.31   1-0.77699-0.79842 0.07771-0.23782 0.62469 0.55313
   1   4   149080.50 1266.00   1 0.08981 0.11180-0.38247-0.06704 0.91959 0.99146
  -1  -4  -151869.45 1318.39   1 0.06640 0.04440-0.06515-0.38052 0.99566 0.92370
  -1  -4  -225646.46  999.31   1 0.01753-0.01765 0.17657-0.13725-0.98413-0.99037
   1   4   225165.54  844.87   1 0.05016 0.08526-0.14469 0.16912-0.98820-0.98189
   1   4   223975.72  795.48   1-0.80043-0.76598-0.08260 0.23127 0.59370 0.59981
  -1  -4  -226217.66  775.29   1-0.73545-0.76989 0.22717-0.08670 0.63836 0.63225
   1   4   228217.39  900.81   1 0.07623 0.11122-0.18772 0.12609 0.97926 0.98576
  -1  -4  -225880.72  887.00   1 0.04855 0.01351 0.13284-0.18096 0.98994 0.98339
  -1  -4  -3 4405.57  366.92   1 0.03891-0.00924-0.02970-0.34190-0.99880-0.93968
   1   4   3 4113.36  346.02   1 0.06922 0.11722-0.35272-0.04055-0.93316-0.99227
   1   4   3 4004.83  319.31   1-0.77830-0.73083 0.07151 0.38373 0.62380 0.56446
  -1  -4  -3 4478.65  317.71   1-0.66793-0.71539 0.38761 0.07538 0.63530 0.69463
   1   4   3 4121.86  322.88   1 0.05956 0.10755 0.01389 0.32616 0.99812 0.93917
  -1  -4  -3 4281.21  337.74   1 0.02735-0.02066 0.33860 0.02634 0.94053 0.99943
  -1  -4  -420727.00  815.84   1 0.05686-0.00435-0.21575-0.52633-0.97478-0.85026
   1   4   419960.96  827.75   1 0.08463 0.14572-0.53894-0.22841-0.83807-0.96259
   1   4   420320.70  634.64   1-0.77315-0.71244-0.26422 0.04684-0.57655-0.70016
  -1  -4  -419930.36  644.27   1-0.49658-0.55719 0.55093 0.23994 0.67072 0.79495
   1   4   418246.30  768.03   1-0.73986-0.67938 0.21410 0.52467 0.63777 0.51298
  -1  -4  -418722.49  612.39   1-0.57498-0.63546 0.54380 0.23323 0.61127 0.73605
   1   4   421215.31  822.32   1 0.04219 0.10321 0.19749 0.50820 0.97939 0.85502
  -1  -4  -419785.21  709.69   1 0.00537-0.05588 0.52550 0.21479 0.85077 0.97505
  -1  -4  -555273.26 1325.33   1 0.07035-0.00381-0.36574-0.67464-0.92805-0.73813
   1   4   557094.19 1493.09   1 0.09540 0.16957-0.68734-0.37845-0.72003-0.90995
   1   4   552508.04 1122.30   1-0.73919-0.66562-0.38357-0.07396-0.55358-0.74260
  -1  -4  -555356.74 1102.79   1-0.47336-0.54684 0.67839 0.36901 0.56186 0.75152
   1   4   554228.18 1214.16   1-0.69238-0.61888 0.33614 0.64504 0.63844 0.44820
  -1  -4  -557818.34 1299.31   1-0.46322-0.53674 0.68118 0.37228 0.56693 0.75717
   1   4   550128.26 1284.98   1 0.02640 0.10065 0.34721 0.65634 0.93741 0.74771
  -1  -4  -553006.73 1174.94   1-0.01494-0.08935 0.67651 0.36727 0.73627 0.92580
  -1  -4  -630994.27  918.81   1 0.07975-0.00749-0.47759-0.78485-0.87495-0.61963
   1   4   630693.76  793.57   1-0.68897-0.60255-0.50625-0.19811-0.51866-0.77309
   1   4   631246.95  921.43   1-0.64357-0.55705 0.43377 0.74102 0.63060 0.37492
  -1  -4  -629964.08  862.68   1-0.34257-0.42911 0.79080 0.48356 0.50721 0.76290
   1   4   632093.44  902.83   1 0.01336 0.10060 0.46048 0.76803 0.88756 0.63245
  -1  -4  -630930.43  831.82   1-0.03239-0.11983 0.78923 0.48159 0.61323 0.86816
  -1  -4  -762384.76 1283.34   1 0.08605-0.01429-0.55731-0.86294-0.82582-0.50510
   1   4   763207.42 1056.49   1-0.62146-0.52219-0.62612-0.31944-0.47090-0.79074
   1   4   762637.10 1203.42   1-0.49814-0.39895 0.53707 0.84325 0.68072 0.36021
   1   4   762529.83 1274.59   1-0.59917-0.49963 0.50783 0.81342 0.61895 0.29783
  -1  -4  -759249.57 1320.10   1-0.22198-0.32153 0.87088 0.56531 0.43849 0.75962
   1   4   764189.30 1181.79   1 0.00328 0.10351 0.54199 0.84796 0.84037 0.51985
  -1  -4  -8  687.98  182.48   1 0.09018-0.02324-0.61263-0.91662-0.78520-0.39907
   1   4   8  589.44  115.80   1-0.53693-0.42480-0.73707-0.43186-0.41038-0.79563
   1   4   8  673.77  124.06   1-0.49232-0.38027 0.58285 0.88742 0.64644 0.26050
   1   4   8  594.47  124.58   1-0.56235-0.44980 0.56157 0.86551 0.60695 0.22038
   1   4   8  818.00  142.59   1-0.00413 0.10928 0.59873 0.90314 0.80094 0.41519
  -1  -4  -9  250.84  173.48   1 0.09286-0.03365-0.65018-0.95254-0.75407-0.30254
   1   4   9   65.56   87.37   1-0.43688-0.31183-0.83353-0.52974-0.33814-0.78875
   1   4   9  202.53   90.28   1-0.48735-0.36244 0.61338 0.91634 0.62149 0.17012
   1   4   9  201.85  101.92   1-0.53415-0.40855 0.59896 0.90121 0.59659 0.14456
   1   4   9  102.38  103.10   1-0.00944 0.11697 0.63766 0.94047 0.77025 0.31910
  -1  -4 -1014320.26  920.98   1 0.09456-0.04504-0.67487-0.97559-0.73184-0.21491
   1   4  1012334.30  539.83   1-0.32294-0.18501-0.91134-0.60899-0.25527-0.77129
   1   4  1014608.62  617.23   1-0.48369-0.34592 0.63277 0.93413 0.60468 0.08788
   1   4  1013919.54  665.48   1-0.51449-0.37588 0.62332 0.92391 0.58885 0.07138
   1   4  1014617.65  621.76   1-0.01305 0.12636 0.66336 0.96456 0.74818 0.23162
  -1  -4 -1151936.68 1408.09   1 0.09558-0.05711-0.69011-0.98919-0.71736-0.13502
   1   4  1148054.69 1418.61   1-0.48141-0.33078 0.64386 0.94362 0.59470 0.01248
   1   4  1147542.20 1318.57   1-0.50258-0.35095 0.63746 0.93639 0.58398 0.00106
   1   4  1149815.87 1261.99   1-0.01534 0.13707 0.67927 0.97886 0.73372 0.15176
  -1  -4 -1222167.97  817.48   1 0.09611-0.06966-0.69821-0.99566-0.70940-0.06166
   1   4  1221252.58  688.21   1-0.48040-0.31691 0.64857 0.94672 0.59039-0.05724
   1   4  1222548.14  928.05   1-0.49750-0.33285 0.64336 0.94063 0.58186-0.06650
   1   4  1220255.77  712.10   1-0.01657 0.14884 0.68777 0.98575 0.72573 0.07837
  -1  -4 -1310385.02  720.53   1 0.09628-0.08258-0.70075-0.99656-0.70687 0.00626
   1   4  13 9816.83  537.77   1-0.48048-0.30414 0.64819 0.94474 0.59074-0.12232
   1   4  1310071.37  655.59   1-0.49834-0.32066 0.64240 0.93800 0.58221-0.13160
   1   4  13 9760.40  551.39   1-0.01697 0.16144 0.69045 0.98682 0.72317 0.01040
  -1  -4 -14 5699.51  491.70   1 0.09615-0.09580-0.69878-0.99295-0.70884 0.06970
   1   4  14 4406.06  428.16   1-0.48146-0.29226 0.64361 0.93855 0.59494-0.18356
   1   4  14 3336.07  371.40   1-0.50429-0.31360 0.63546 0.92940 0.58469-0.19457
   1   4  14 5872.65  445.69   1-0.01667 0.17474 0.68842 0.98318 0.72511-0.05305
  -1  -4 -15 7873.92  524.71   1 0.09577-0.10926-0.69301-0.98555-0.71453 0.12941
   1   4  15 7101.08  443.86   1-0.48315-0.28110 0.63542 0.92876 0.60232-0.24161
   1   4  15 5865.36  577.50   1-0.01579 0.18862 0.68239 0.97555 0.73080-0.11276
  -1  -5   9  442.45  145.26   1-0.09950-0.03199 0.99458 0.61041-0.02998-0.79143
  -1  -5   8 4519.07  314.12   1-0.09670-0.04213 0.99060 0.60803-0.09670-0.79279
  -1  -5   8 4443.02  367.51   1-0.20800-0.15392 0.97352 0.59087-0.09475-0.79194
  -1  -5   7 7342.20  397.41   1-0.09324-0.05161 0.98150 0.60053-0.16719-0.79793
  -1  -5   7 8063.60  405.19   1-0.17075-0.12953 0.97141 0.59035-0.16490-0.79667
  -1  -5   620263.86  767.91   1-0.08899-0.06030 0.96615 0.58679-0.24211-0.80748
  -1  -5   619198.54  615.89   1-0.12897-0.10060 0.96214 0.58268-0.24009-0.80644
  -1  -5   5 3721.06  358.08   1-0.08377-0.06801 0.94298 0.56522-0.32211-0.82212
  -1  -5   5 3032.42  256.62   1-0.08171-0.06620 0.94353 0.56567-0.32104-0.82196
  -1  -5   4 3036.09  291.48   1-0.07734-0.07452 0.90980 0.53364-0.40775-0.84241
   1   5  -4 2972.47  299.68   1 0.10493 0.10124-0.90824-0.53256 0.40507 0.84030
  -1  -5   3 1169.96  208.34   1-0.06938-0.07944 0.86366 0.48912-0.49926-0.86858
   1   5  -3 1110.88  158.34   1-0.50061-0.49245-0.76276-0.38886 0.40935 0.77863
   1   5  -3 1560.00  245.97   1 0.10636 0.11572-0.86222-0.48811 0.49523 0.86506
  -1  -5   244359.10 1185.49   1-0.05952-0.08253 0.80064 0.42770-0.59617-0.90014
   1   5  -245136.87 1141.84   1-0.48814-0.46678-0.70393-0.33158 0.51593 0.81985
   1   5  -247064.29 1166.87   1 0.10666 0.12908-0.80012-0.42759 0.59027 0.89470
  -1  -5   116733.92  647.11   1-0.04738-0.08288 0.71615 0.34500-0.69633-0.93493
   1   5  -117907.22  607.46   1 0.10535 0.14083-0.71776-0.34679 0.68826 0.92730
  -1  -5   055100.48 1385.09   1-0.03265-0.08117 0.60560 0.23607-0.79509-0.96833
   1   5   053773.32 1171.95   1 0.10181 0.15035-0.61106-0.24167 0.78500 0.95863
  -1  -5  -1   53.42  122.99   1-0.01543-0.07696 0.46702 0.09910-0.88411-0.99209
   1   5   1   53.24   97.03   1 0.02741 0.08900 0.08314 0.45102-0.99616-0.88806
   1   5   1  101.66  101.24   1-0.80250-0.74171-0.23339 0.13468 0.54910 0.65705
  -1  -5  -1   53.58  102.68   1-0.76070-0.82149 0.14496-0.22311 0.63270 0.52475
   1   5   1   55.53  121.99   1 0.09543 0.15688-0.47813-0.11028 0.87308 0.98143
  -1  -5  -1  -18.49  122.11   1 0.06923 0.00776-0.09925-0.46703 0.99265 0.88420
  -1  -5  -2  380.50  122.95   1 0.00358-0.07099 0.30333-0.06297-0.95287-0.99548
   1   5   2  291.64  134.34   1 0.04448 0.11903-0.08603 0.28022-0.99529-0.95252
   1   5   2  275.61  101.19   1-0.80167-0.72787-0.09998 0.26643 0.58933 0.63183
  -1  -5  -2  327.82  105.09   1-0.72201-0.79582 0.26438-0.10203 0.63937 0.59687
   1   5   2  384.16  148.65   1 0.08582 0.16031-0.32120 0.04508 0.94311 0.98603
  -1  -5  -2  167.97  111.21   1 0.05494-0.01957 0.06493-0.30127 0.99637 0.95333
  -1  -5  -3 8207.54  480.84   1 0.02288-0.06483 0.12631-0.23833-0.99172-0.96901
   1   5   3 7779.81  456.87   1 0.06167 0.14907-0.26802 0.09659-0.96143-0.98409
   1   5   3 7584.52  439.28   1-0.78579-0.69897 0.03246 0.39722 0.61763 0.59468
  -1  -5  -3 7736.90  402.99   1-0.66580-0.75262 0.39183 0.02706 0.63495 0.65789
   1   5   3 8533.67  538.15   1 0.07333 0.16079-0.15036 0.21430 0.98590 0.96344
  -1  -5  -3 8637.50  525.34   1 0.03744-0.05006 0.24411-0.12054 0.96902 0.99144
  -1  -5  -4 6067.84  539.88   1 0.04066-0.06001-0.04720-0.41023-0.99805-0.91000
   1   5   4 6169.10  433.06   1 0.07699 0.17748-0.44398-0.08098-0.89272-0.98078
  -1  -5  -4 6139.89  326.94   1-0.50051-0.60066 0.51267 0.14919 0.69760 0.78545
   1   5   4 5975.69  362.58   1-0.75751-0.65767 0.15654 0.51964 0.63377 0.54537
  -1  -5  -4 5627.18  317.74   1-0.59191-0.69175 0.51890 0.15580 0.61673 0.70512
   1   5   4 7032.20  426.22   1 0.05909 0.15954 0.01921 0.38233 0.99806 0.91014
  -1  -5  -4 6963.09  428.03   1 0.01808-0.08270 0.42053 0.05742 0.90709 0.99491
  -1  -5  -5 2434.16  264.89   1 0.05554-0.05819-0.20154-0.56295-0.97790-0.82443
   1   5   5 2089.02  264.89   1 0.08908 0.20265-0.59754-0.23619-0.79686-0.95033
   1   5   5 1794.68  203.94   1-0.78008-0.66696-0.23198 0.13004-0.58108-0.73365
  -1  -5  -5 2019.52  181.64   1-0.48292-0.59593 0.63655 0.27467 0.60131 0.75459
   1   5   5 2024.08  216.94   1-0.72129-0.60843 0.26628 0.62773 0.63939 0.48554
  -1  -5  -5 2153.73  222.38   1-0.50309-0.61597 0.63687 0.27543 0.58419 0.73804
   1   5   5 2039.79  232.73   1 0.04471 0.15820 0.17218 0.53375 0.98404 0.83071
  -1  -5  -5 2059.41  233.37   1-0.00132-0.11509 0.57756 0.21603 0.81634 0.96957
  -1  -5  -6157651.6 2001.60   1 0.06706-0.05959-0.32816-0.68788-0.94223-0.72336
   1   5   6150191.1 1735.25   1-0.75155-0.62558-0.34538 0.01518-0.56203-0.78000
   1   5   6140412.3 2362.60   1-0.68216-0.55628 0.35838 0.71817 0.63735 0.41805
   1   5   6150040.3 1923.62   1 0.03159 0.15806 0.29967 0.65969 0.95351 0.73472
  -1  -5  -752226.35 1150.71   1 0.07550-0.06424-0.42602-0.78411-0.90155-0.61728
   1   5   747899.39  936.08   1-0.70806-0.56924-0.46431-0.10521-0.53202-0.81540
   1   5   752629.62 1110.58   1-0.64442-0.50553 0.43223 0.79036 0.63078 0.34605
   1   5   748837.06 1059.86   1 0.02051 0.16026 0.39946 0.75783 0.91651 0.63245
  -1  -5  -814472.63  637.44   1 0.08147-0.07136-0.49886-0.85531-0.86284-0.51316
   1   5   814267.84  546.85   1-0.64770-0.49602-0.58380-0.22616-0.48954-0.83833
   1   5   816155.90  609.99   1-0.50046-0.34888 0.51322 0.87029 0.69723 0.34766
   1   5   813508.29  568.60   1-0.61101-0.45910 0.48917 0.84565 0.62239 0.27221
   1   5   816133.82  682.20   1 0.01164 0.16437 0.47477 0.83155 0.88003 0.53055
  -1  -5  -914350.83  675.08   1 0.08561-0.08030-0.55164-0.90645-0.82967-0.41459
   1   5   912240.60  538.05   1-0.56945-0.40492-0.69827-0.34210-0.43373-0.84794
   1   5   914891.60  631.87   1-0.49634-0.33190 0.55293 0.90840 0.66925 0.25426
   1   5   913144.67  566.64   1-0.58353-0.41861 0.53139 0.88621 0.61408 0.19845
   1   5   914053.03  618.41   1 0.00483 0.17056 0.52979 0.88500 0.84811 0.43322
  -1  -5 -1031687.43 1005.57   1 0.08844-0.09056-0.58893-0.94210-0.80332-0.32284
   1   5  1025574.62  834.30   1-0.47335-0.29589-0.80189-0.44714-0.36454-0.84410
   1   5  1029714.45  948.89   1-0.49273-0.31544 0.58005 0.93391 0.64864 0.16822
   1   5  1026822.18  863.21   1-0.56257-0.38462 0.56127 0.91443 0.60702 0.12595
   1   5  1031342.04  965.63   1-0.00019 0.17852 0.56893 0.92255 0.82238 0.34208
  -1  -5 -1115363.09  673.20   1 0.09031-0.10178-0.61439-0.96593-0.78381-0.23792
   1   5  1116299.12  657.37   1-0.49004-0.29988 0.59757 0.94983 0.63463 0.08878
   1   5  1114539.55  704.04   1-0.54803-0.35707 0.58093 0.93243 0.60180 0.05528
   1   5  1116452.36  692.23   1-0.00372 0.18823 0.59569 0.94770 0.80320 0.25771
  -1  -5 -12 1062.26  187.72   1 0.09149-0.11369-0.63076-0.98066-0.77056-0.15927
   1   5  12  544.16  139.26   1-0.48835-0.28534 0.60765 0.95830 0.62630 0.01502
   1   5  12  543.72  183.23   1-0.53944-0.33543 0.59216 0.94196 0.59860-0.01336
   1   5  12  451.52  133.64   1-0.00607 0.19889 0.61311 0.96352 0.78996 0.17907
  -1  -5 -13 9226.45  546.44   1 0.09215-0.12612-0.64000-0.98826-0.76282-0.08613
   1   5  1310253.83  534.65   1-0.48763-0.27175 0.61180 0.96085 0.62282-0.05388
   1   5  13 7316.34  520.14   1-0.53637-0.31934 0.59611 0.94425 0.59744-0.07997
   1   5  1310975.11  576.64   1-0.00742 0.21054 0.62304 0.97183 0.78215 0.10586
  -1  -5 -1414694.91  677.90   1 0.09239-0.13896-0.64350-0.99013-0.75984-0.01774
   1   5  1415314.16  674.95   1-0.48775-0.25902 0.61110 0.95854 0.62341-0.11871
   1   5  1411456.97  774.15   1-0.53819-0.30814 0.59378 0.94026 0.59813-0.14473
   1   5  1415565.49  718.36   1-0.00795 0.22301 0.62691 0.97409 0.77904 0.03735
  -1  -5 -15  320.71  173.71   1 0.09231-0.15213-0.64226-0.98725-0.76090 0.04659
   1   5  15  486.29  184.93   1-0.48859-0.24699 0.60628 0.95212 0.62744-0.18011
   1   5  15  169.32  136.25   1-0.54441-0.30137 0.58569 0.93057 0.60047-0.20784
   1   5  15  381.43  166.21   1-0.00779 0.23616 0.62575 0.97133 0.77998-0.02712
  -1  -6   9 1890.84  249.25   1-0.09953-0.07158 0.99461 0.55797-0.02900-0.82676
  -1  -6   9 1335.93  237.62   1-0.24653-0.21913 0.96895 0.53220-0.01877-0.81776
  -1  -6   8 2101.87  267.11   1-0.09678-0.08175 0.99076 0.55573-0.09492-0.82733
  -1  -6   8 1815.44  217.82   1-0.21274-0.19820 0.97335 0.53820-0.08561-0.81917
  -1  -6   7 4910.80  343.61   1-0.09341-0.09132 0.98202 0.54858-0.16404-0.83109
  -1  -6   7 5249.97  399.19   1-0.17534-0.17366 0.97200 0.53845-0.15642-0.82456
  -1  -6   6 5229.92  367.34   1-0.08931-0.10016 0.96744 0.53561-0.23681-0.83850
  -1  -6   6 5165.67  357.24   1-0.13367-0.14485 0.96353 0.53158-0.23181-0.83452
  -1  -6   526816.68  779.20   1-0.08436-0.10815 0.94577 0.51554-0.31367-0.85000
  -1  -6   523406.11  669.91   1-0.08694-0.11097 0.94599 0.51565-0.31228-0.84957
  -1  -6   414575.00  595.57   1-0.07836-0.11508 0.91534 0.48672-0.39496-0.86594
   1   6  -414808.05  822.83   1 0.10461 0.14039-0.91458-0.48651 0.39063 0.86231
  -1  -6   3 2701.58  303.77   1-0.07109-0.12069 0.87398 0.44699-0.48071-0.88635
   1   6  -3 2570.13  247.24   1-0.49944-0.45196-0.75592-0.32959 0.42323 0.82891
   1   6  -3 2391.15  244.76   1 0.10612 0.15496-0.87379-0.44729 0.47457 0.88085
  -1  -6   2 3430.27  297.70   1-0.06230-0.12484 0.81892 0.39352-0.57050-0.91079
   1   6  -2 3547.07  256.52   1-0.48734-0.42666-0.70079-0.27601 0.52093 0.86126
   1   6  -2 3190.99  278.87   1 0.10671 0.16861-0.82016-0.39524 0.56208 0.90297
  -1  -6   110287.26  490.70   1-0.05171-0.12668 0.74703 0.32343-0.66276-0.93773
   1   6  -110483.51  501.01   1 0.10606 0.18101-0.75089-0.32753 0.65185 0.92733
  -1  -6   0   35.39  110.22   1-0.03912-0.12711 0.65514 0.23315-0.75449-0.96409
   1   6   0  349.47  167.75   1 0.10375 0.19176-0.66322-0.24143 0.74119 0.95128
  -1  -6  -138249.65  996.37   1-0.02452-0.12554 0.54135 0.12097-0.84043-0.98468
   1   6   143924.10 1101.04   1-0.80193-0.70178-0.24329 0.17732 0.54562 0.68996
   1   6   142409.74 1009.35   1 0.09936 0.20043-0.55535-0.13513 0.82565 0.97034
  -1  -6  -2120569.5 2157.52   1-0.00831-0.12235 0.40696-0.01179-0.91340-0.99241
   1   6   2132915.5 2050.64   1-0.80301-0.68985-0.12501 0.29394 0.58270 0.66158
   1   6   2129689.4 1830.06   1 0.09258 0.20653-0.42806-0.00935 0.89899 0.97839
  -1  -6  -3102015.4 1669.56   1 0.00872-0.11846 0.25732-0.15976-0.96628-0.98002
   1   6   3105694.6 1639.07   1-0.79221-0.66603-0.00805 0.40925 0.61018 0.62362
  -1  -6  -4   11.79  101.09   1 0.02540-0.11484 0.10238-0.31309-0.99441-0.94275
   1   6   4  168.72   98.32   1-0.77142-0.63223 0.10254 0.51818 0.62799 0.57598
   1   6   4   80.77  138.20   1 0.07224 0.21217-0.13653 0.27899 0.98799 0.93655
  -1  -6  -526939.31  878.11   1 0.04047-0.11271-0.04534-0.45919-0.99815-0.88115
   1   6   524243.04  729.23   1-0.74364-0.59142 0.20255 0.61654 0.63715 0.51969
   1   6   525228.20  822.19   1 0.06009 0.21302 0.00790 0.42188 0.99816 0.88126
  -1  -6  -615999.24  665.54   1 0.05317-0.11307-0.17636-0.58860-0.98288-0.80047
   1   6   614527.88  590.26   1-0.71230-0.54707 0.28927 0.70160 0.63948 0.45658
   1   6   616227.44  667.75   1 0.04805 0.21400 0.13806 0.55048 0.98925 0.80694
  -1  -6  -728174.42  963.11   1 0.06327-0.11588-0.28567-0.69621-0.95623-0.70841
   1   6   725424.35  893.53   1-0.68063-0.50239 0.36160 0.77228 0.63715 0.38881
   1   6   726795.10  928.09   1 0.03699 0.21593 0.24846 0.65933 0.96793 0.72016
  -1  -6  -8  230.63  128.56   1 0.07094-0.12129-0.37252-0.78143-0.92530-0.61208
   1   6   8   44.44  109.59   1-0.65114-0.45987 0.41990 0.82892 0.63221 0.31842
   1   6   8  -10.68  116.16   1 0.02747 0.21940 0.33759 0.74692 0.94088 0.62766
  -1  -6  -917863.01  692.86   1 0.07661-0.12871-0.43932-0.84660-0.89505-0.51643
   1   6   914251.87  798.59   1-0.62550-0.42122 0.46529 0.87266 0.62629 0.24705
   1   6   917710.62  678.04   1 0.01966 0.22491 0.40685 0.81445 0.91328 0.53485
  -1  -6 -10 4223.96  324.40   1 0.08070-0.13770-0.48934-0.89497-0.86834-0.42432
   1   6  10 4654.54  365.45   1-0.49985-0.28302 0.51997 0.92633 0.69265 0.24859
   1   6  10 4216.11  335.72   1-0.60464-0.38733 0.49929 0.90500 0.62057 0.17588
   1   6  10 4653.13  373.35   1 0.01349 0.23173 0.45936 0.86538 0.88814 0.44431
  -1  -6 -1121362.52  817.20   1 0.08361-0.14789-0.52579-0.92979-0.84648-0.33705
   1   6  1121561.31  685.56   1-0.49734-0.26765 0.54434 0.94909 0.67552 0.16604
   1   6  1120414.59  784.63   1-0.58889-0.35856 0.52345 0.92750 0.61579 0.10566
   1   6  1121221.49  777.92   1 0.00881 0.24003 0.49793 0.90237 0.86717 0.35792
  -1  -6 -12  973.17  238.19   1 0.08560-0.15899-0.55142-0.95378-0.82982-0.25498
   1   6  12  916.44  155.31   1-0.49543-0.25288 0.56024 0.96340 0.66382 0.08891
   1   6  12  481.08  151.09   1-0.57822-0.33488 0.53915 0.94154 0.61235 0.03677
   1   6  12  798.55  167.99   1 0.00540 0.24962 0.52523 0.92809 0.85093 0.27627
  -1  -6 -13 3201.47  352.79   1 0.08689-0.17078-0.56838-0.96911-0.81815-0.17792
   1   6  13 3351.21  283.29   1-0.49423-0.23883 0.56937 0.97091 0.65692 0.01658
   1   6  13 3117.87  311.74   1-0.57238-0.31602 0.54752 0.94825 0.61040-0.03062
   1   6  13 2972.84  351.23   1 0.00309 0.26030 0.54344 0.94471 0.83943 0.19936
  -1  -6 -14  297.65  223.07   1 0.08764-0.18311-0.57833-0.97742-0.81107-0.10543
   1   6  14  -15.92  118.51   1-0.49375-0.22548 0.57293 0.97288 0.65418-0.05158
   1   6  14   33.01  141.50   1-0.57103-0.30165 0.54944 0.94851 0.60994-0.09653
  -1  -6 -15 1819.31  309.07   1 0.08796-0.19589-0.58247-0.97992-0.80807-0.03703
   1   6  15 1970.64  232.22   1-0.49390-0.21277 0.57183 0.97017 0.65503-0.11615
   1   6  15 1711.56  235.10   1-0.57378-0.29138 0.54553 0.94295 0.61087-0.16105
   1   6  15 2498.58  288.21   1 0.00111 0.28429 0.55884 0.95695 0.82926 0.05836
  -1  -7   8 2698.24  354.01   1-0.09716-0.12168 0.99151 0.50401-0.08635-0.85508
  -1  -7   8 2062.81  257.17   1-0.22120-0.24621 0.97277 0.48513-0.06913-0.83905
  -1  -7   7  -72.12  146.18   1-0.09393-0.13139 0.98360 0.49770-0.15397-0.85733
  -1  -7   7  109.75  130.27   1-0.18397-0.22184 0.97285 0.48682-0.14035-0.84486
  -1  -7   6  226.30  175.38   1-0.09004-0.14044 0.97028 0.48598-0.22460-0.86260
  -1  -7   6  221.93  108.14   1-0.14272-0.19345 0.96596 0.48152-0.21573-0.85481
  -1  -7   5  253.57  108.94   1-0.08539-0.14872 0.95056 0.46787-0.29853-0.87119
  -1  -7   5  191.04  102.97   1-0.09681-0.16039 0.95038 0.46754-0.29563-0.86929
  -1  -7   4   71.98  139.68   1-0.07983-0.15610 0.92317 0.44208-0.37598-0.88328
  -1  -7   322291.25  804.30   1-0.07322-0.16235 0.88649 0.40704-0.45690-0.89886
   1   7  -321675.80  748.31   1-0.49917-0.41237-0.75441-0.27565 0.42623 0.86831
   1   7  -323803.09  839.99   1 0.10576 0.19407-0.88710-0.40822 0.44928 0.89201
  -1  -7   238181.15 1185.33   1-0.06534-0.16743 0.83852 0.36066-0.54093-0.91754
   1   7  -232731.07  899.33   1-0.48801-0.38801-0.70343-0.22622 0.51673 0.89345
   1   7  -236459.48 1095.65   1 0.10663 0.20799-0.84079-0.36347 0.53075 0.90808
  -1  -7   124221.96  844.01   1-0.05603-0.17107 0.77702 0.30076-0.62697-0.93822
   1   7  -122998.54  868.26   1 0.10651 0.22093-0.78209-0.30634 0.61399 0.92592
  -1  -7   030651.98  883.72   1-0.04513-0.17260 0.69981 0.22537-0.71289-0.95886
   1   7   031636.95  854.08   1 0.10513 0.23261-0.70908-0.23490 0.69723 0.94377
  -1  -7  -125294.68  940.95   1-0.03261-0.17310 0.60527 0.13244-0.79535-0.97595
   1   7   122862.36  824.26   1 0.10218 0.24272-0.62034-0.14773 0.77764 0.95877
  -1  -7  -2   -8.77   93.65   1-0.01867-0.17216 0.49376 0.02255-0.86939-0.98480
   1   7   2  -14.09  118.87   1-0.80390-0.65138-0.15486 0.31663 0.57424 0.68952
   1   7   2   14.22  100.13   1 0.09741 0.25101-0.51569-0.04465 0.85121 0.96695
  -1  -7  -3  831.18  158.57   1-0.00371-0.17026 0.36741-0.10217-0.93004-0.98008
   1   7   3  624.36  132.35   1-0.79736-0.63183-0.04957 0.42026 0.60145 0.65127
   1   7   3  595.66  158.67   1 0.09072 0.25716-0.39726 0.07229 0.91320 0.96365
  -1  -7  -4  711.47  171.53   1 0.01143-0.16828 0.23268-0.23522-0.97248-0.95726
   1   7   4  564.42  134.92   1-0.78245-0.60389 0.05071 0.51889 0.62064 0.60502
   1   7   4  547.11  160.85   1 0.08225 0.26172-0.26947 0.19852 0.95948 0.94450
  -1  -7  -5 5085.59  363.22   1 0.02594-0.16683 0.09722-0.36907-0.99492-0.91430
   1   7   5 5082.93  374.12   1-0.76127-0.56969 0.14287 0.60940 0.63249 0.55142
   1   7   5 5137.72  369.40   1 0.07247 0.26487-0.13944 0.32694 0.98757 0.90716
  -1  -7  -6  342.35  155.09   1 0.03896-0.16673-0.03014-0.49482-0.99878-0.85284
   1   7   6  287.65  129.66   1-0.73631-0.53171 0.22467 0.68954 0.63825 0.49173
   1   7   6  268.68  151.00   1 0.06210 0.26750-0.01496 0.44986 0.99795 0.85209
  -1  -7  -7 8260.04  459.93   1 0.05003-0.16873-0.14333-0.60639-0.98840-0.77705
   1   7   7 7935.25  491.83   1-0.71001-0.49240 0.29494 0.75815 0.63944 0.42748
   1   7   7 8247.09  475.90   1 0.05191 0.27034 0.09747 0.56074 0.99388 0.78260
  -1  -7  -8 7877.35  485.37   1 0.05903-0.17260-0.23919-0.70055-0.96917-0.69240
   1   7   8 6549.98  381.99   1-0.68446-0.45383 0.35347 0.81503 0.63762 0.36021
   1   7   8 8465.62  524.55   1 0.04252 0.27393 0.19427 0.65600 0.98002 0.70328
  -1  -7  -9 2673.08  286.96   1 0.06607-0.17865-0.31701-0.77674-0.94611-0.60394
   1   7   9 2400.11  254.35   1-0.66123-0.41759 0.40076 0.86066 0.63415 0.29130
   1   7   9 2659.66  270.95   1 0.03430 0.27870 0.27421 0.73439 0.96105 0.61886
  -1  -7 -10 2087.68  241.10   1 0.07145-0.18636-0.37840-0.83649-0.92287-0.51530
   1   7  10 1791.25  232.14   1-0.64135-0.38470 0.43774 0.89599 0.63010 0.22181
   1   7  10 2032.76  255.79   1 0.02742 0.28481 0.33805 0.79668 0.94072 0.53307
   1   7  11  -50.96  150.85   1-0.62540-0.35572 0.46547 0.92206 0.62626 0.15252
   1   7  11   96.20  115.80   1 0.02188 0.29263 0.38750 0.84434 0.92160 0.44881
  -1  -7 -12  605.25  209.72   1 0.07838-0.20561-0.46071-0.91554-0.88407-0.34570
   1   7  12  645.78  154.37   1-0.61360-0.33090 0.48499 0.93992 0.62311 0.08392
   1   7  12  779.47  195.87   1 0.01757 0.30131 0.42485 0.88011 0.90509 0.36689
  -1  -7 -13 7164.10  463.09   1 0.08043-0.21664-0.48599-0.93918-0.87025-0.26647
   1   7  13 6941.45  517.99   1-0.49978-0.20484 0.52077 0.97481 0.69210 0.08814
   1   7  13 4895.93  425.04   1-0.60594-0.31022 0.49724 0.95052 0.62094 0.01631
   1   7  13 7649.35  484.29   1 0.01438 0.31111 0.45190 0.90557 0.89195 0.28834
  -1  -7 -14 9118.56  594.78   1 0.08181-0.22836-0.50307-0.95462-0.86036-0.19117
   1   7  14 8535.22  565.19   1-0.49899-0.19119 0.52896 0.98140 0.68644 0.01705
   1   7  14 8429.36  544.30   1-0.60227-0.29353 0.50301 0.95462 0.61987-0.05020
   1   7  14 9117.39  634.23   1 0.01217 0.32189 0.47032 0.92241 0.88240 0.21338
  -1  -7 -15 4068.44  391.16   1 0.08262-0.24063-0.51330-0.96321-0.85421-0.11962
   1   7  15 3688.07  342.13   1-0.60236-0.28060 0.50287 0.95283 0.61990-0.11563
   1   7  15 4167.99  358.03   1 0.01082 0.33352 0.48148 0.93199 0.87638 0.14195
  -1  -8   7 2069.22  358.79   1-0.09474-0.17174 0.98589 0.44753-0.13793-0.87761
  -1  -8   7 2027.14  255.24   1-0.19641-0.27382 0.97352 0.43499-0.11691-0.85778
  -1  -8   6  131.14  163.92   1-0.09109-0.18103 0.97419 0.43743-0.20651-0.88084
  -1  -8   6  175.66  122.32   1-0.15580-0.24607 0.96890 0.43197-0.19221-0.86766
  -1  -8   517439.84  713.11   1-0.08676-0.18963 0.95671 0.42155-0.27778-0.88674
  -1  -8   518987.25  719.18   1-0.11088-0.21400 0.95600 0.42067-0.27158-0.88160
  -1  -8   4 8241.03  512.78   1-0.08164-0.19746 0.93248 0.39893-0.35185-0.89546
  -1  -8   326947.94  809.45   1-0.07562-0.20437 0.90027 0.36832-0.42870-0.90695
   1   8  -328471.52  885.34   1-0.49962-0.37349-0.75690-0.22570 0.42127 0.89975
   1   8  -328388.59  949.47   1 0.10524 0.23302-0.90134-0.37006 0.42012 0.89930
  -1  -8   2 4920.98  342.76   1-0.06856-0.21019 0.85865 0.32833-0.50794-0.92087
   1   8  -2 5031.31  321.95   1-0.48967-0.35034-0.71009-0.18044 0.50594 0.91907
   1   8  -2 5194.27  357.69   1 0.10637 0.24721-0.86141-0.33171 0.49662 0.91041
  -1  -8   1   96.76  131.92   1-0.06033-0.21491 0.80596 0.27725-0.58887-0.93645
   1   8  -1  -14.13   92.42   1-0.47397-0.32145-0.65282-0.12472 0.59090 0.93867
   1   8  -1   98.28  121.73   1 0.10670 0.26060-0.81148-0.28334 0.57454 0.92293
  -1  -8   0 8789.07  538.48   1-0.05080-0.21774 0.74063 0.21373-0.66998-0.95231
   1   8   0 9520.55  533.61   1 0.10604 0.27300-0.75017-0.22360 0.65268 0.93566
  -1  -8  -127692.29  843.21   1-0.03994-0.21990 0.66134 0.13606-0.74901-0.96598
   1   8   131032.40  867.94   1 0.10418 0.28419-0.67637-0.15136 0.72915 0.94674
  -1  -8  -2 3966.37  305.79   1-0.02783-0.22082 0.56778 0.04411-0.82270-0.97431
   1   8   2 3579.35  352.44   1-0.80398-0.61210-0.18798 0.33605 0.56415 0.71581
   1   8   2 4388.53  317.78   1 0.10091 0.29398-0.58965-0.06621 0.80132 0.95351
  -1  -8  -3127585.3 1831.25   1-0.01477-0.22078 0.46153-0.06051-0.88700-0.97344
   1   8   3122247.3 1921.88   1-0.80112-0.59623-0.09186 0.43051 0.59140 0.67761
   1   8   3127552.0 1804.37   1 0.09612 0.30202-0.49095 0.03102 0.86586 0.95279
  -1  -8  -4 1284.74  285.66   1-0.00116-0.22023 0.34522-0.17520-0.93851-0.95958
   1   8   4 1137.84  178.56   1-0.79101-0.57310 0.00025 0.52097 0.61180 0.63256
   1   8   4 1131.09  204.59   1 0.08980 0.30873-0.38246 0.13794 0.91959 0.94108
  -1  -8  -5 1649.55  266.19   1 0.01230-0.21994 0.22474-0.29398-0.97433-0.93016
   1   8   5 1776.20  233.59   1-0.77521-0.54428 0.08593 0.60499 0.62583 0.58115
   1   8   5 1795.05  240.80   1 0.08219 0.31415-0.26861 0.25023 0.95973 0.91579
  -1  -8  -6 8709.72  561.74   1 0.02504-0.22027 0.10582-0.41129-0.99406-0.88448
   1   8   6 8041.54  545.07   1-0.75558-0.51163 0.16333 0.68073 0.63436 0.52423
   1   8   6 9615.41  497.33   1 0.07367 0.31854-0.15469 0.36255 0.98521 0.87583
  -1  -8  -711040.96  551.78   1 0.03645-0.22175-0.00518-0.52069-0.99932-0.82443
   1   8   710175.65  543.32   1-0.73402-0.47705 0.23130 0.74706 0.63852 0.46294
   1   8   711308.34  610.71   1 0.06481 0.32268-0.04641 0.46927 0.99681 0.82198
  -1  -8  -812391.22  655.38   1 0.04626-0.22501-0.10424-0.61813-0.99347-0.75317
   1   8   812779.62  577.52   1-0.71224-0.44226 0.28941 0.80351 0.63948 0.39845
   1   8   814490.72  640.67   1 0.05614 0.32701 0.05184 0.56598 0.99707 0.75678
  -1  -8  -932872.18 1073.35   1 0.05437-0.22997-0.18902-0.70129-0.98046-0.67475
   1   8   936562.60 1038.39   1-0.69165-0.40866 0.33776 0.85019 0.63837 0.33190
   1   8   938718.46 1151.75   1 0.04812 0.33200 0.13733 0.64991 0.98935 0.68365
  -1  -8 -10  388.11  162.75   1 0.06088-0.23633-0.25939-0.76994-0.96385-0.59272
   1   8  10  532.63  161.77   1-0.67330-0.37728 0.37681 0.88759 0.63614 0.26423
   1   8  10  627.89  196.13   1 0.04101 0.33789 0.20923 0.72026 0.97700 0.60584
  -1  -8 -11 8983.90  503.39   1 0.06597-0.24434-0.31582-0.82474-0.94651-0.50999
   1   8  11 6730.83  467.16   1-0.65783-0.34880 0.40730 0.91643 0.63352 0.19617
   1   8  11 7335.17  473.38   1 0.03497 0.34483 0.26780 0.77729 0.96283 0.52621
  -1  -8 -12 9356.14  581.87   1 0.06985-0.25354-0.36000-0.86728-0.93033-0.42840
   1   8  12 8585.56  561.73   1-0.64566-0.32361 0.42998 0.93745 0.63105 0.12825
   1   8  12 8958.58  669.18   1 0.03003 0.35288 0.31414 0.82208 0.94889 0.44681
  -1  -8 -13 4924.36  370.02   1 0.07275-0.26373-0.39356-0.89921-0.91641-0.34908
   1   8  13 4810.09  368.57   1-0.63693-0.30186 0.44559 0.95140 0.62909 0.06084
   1   8  13 5134.88  464.46   1 0.02614 0.36238 0.34963 0.85570 0.93652 0.36937
  -1  -8 -14 1932.69  314.57   1 0.07483-0.27474-0.41805-0.92206-0.90533-0.27260
   1   8  14 1518.48  233.67   1-0.63167-0.28358 0.45477 0.95893 0.62783-0.00586
   1   8  14 1627.17  262.68   1 0.02321 0.37244 0.37581 0.88030 0.92640 0.29384
  -1  -9   5 3896.41  349.56   1-0.08838-0.23080 0.96365 0.37602-0.25211-0.89740
  -1  -9   5 2885.06  304.08   1-0.12887-0.27154 0.96211 0.37429-0.24026-0.88666
  -1  -9   4   33.42  177.03   1-0.08370-0.23905 0.94261 0.35659-0.32323-0.90315
  -1  -9   4  -43.67  102.63   1-0.08060-0.23613 0.94300 0.35677-0.32288-0.90385
  -1  -9   3 6717.96  436.05   1-0.07823-0.24653 0.91466 0.33025-0.39655-0.91112
   1   9  -3 6754.23  387.66   1-0.50054-0.33509-0.76235-0.17872 0.41019 0.92507
   1   9  -3 6551.64  494.69   1 0.10454 0.27180-0.91589-0.33222 0.38755 0.90318
  -1  -9   2 7837.17  546.36   1-0.07190-0.25307 0.87876 0.29598-0.47180-0.92105
   1   9  -211020.23  586.65   1-0.49193-0.31328-0.71956-0.13748 0.49012 0.93965
   1   9  -210453.83  629.12   1 0.10592 0.28623-0.88162-0.29952 0.45990 0.91013
  -1  -9   1 1340.32  235.51   1-0.06458-0.25870 0.83366 0.25249-0.54847-0.93237
   1   9  -1 1561.93  245.09   1-0.47845-0.28661-0.66807-0.08754 0.56986 0.95403
   1   9  -1 1879.06  228.98   1 0.10664 0.30001-0.83912-0.25859 0.53338 0.91821
  -1  -9   011514.21  578.27   1-0.05620-0.26327 0.77818 0.19861-0.62551-0.94405
   1   9   011874.03  522.29   1 0.10656 0.31299-0.78739-0.20843 0.60716 0.92660
   1   9   1  -47.37  175.60   1 0.10553 0.32501-0.72558-0.14819 0.67998 0.93402
  -1  -9  -2 1249.36  213.96   1-0.03615-0.26861 0.63262 0.05649-0.77361-0.96158
   1   9   2 1086.88  216.14   1-0.80298-0.57175-0.22349 0.35308 0.55251 0.74055
   1   9   2 1237.23  202.28   1 0.10341 0.33595-0.65324-0.07741 0.75005 0.93869
  -1  -9  -3 8570.32  521.69   1-0.02467-0.27015 0.54253-0.03197-0.83967-0.96228
   1   9   3 9173.33  472.92   1-0.80338-0.55913-0.13478 0.44013 0.57999 0.70260
   1   9   310955.14  532.04   1 0.10007 0.34566-0.57059 0.00366 0.81511 0.93835
  -1  -9  -4 4282.46  379.77   1-0.01259-0.27111 0.44325-0.12963-0.89630-0.95377
   1   9   4 4109.75  320.63   1-0.79734-0.54007-0.04934 0.52391 0.60150 0.65865
   1   9   4 4461.80  445.40   1 0.09547 0.35387-0.47900 0.09382 0.87260 0.93057
  -1  -9  -522445.39  802.41   1-0.00026-0.27184 0.33733-0.23393-0.94138-0.93347
   1   9   520547.28  875.52   1-0.78606-0.51578 0.03088 0.60249 0.61736 0.60907
   1   9   523769.90  821.05   1 0.08970 0.36112-0.38077 0.19050 0.92030 0.91285
  -1  -9  -6  436.75  179.36   1 0.01175-0.27303 0.22983-0.33972-0.97315-0.90002
   1   9   6  321.67  122.03   1-0.77100-0.48769 0.10436 0.67431 0.62822 0.55448
   1   9   6  334.54  150.80   1 0.08296 0.36741-0.27957 0.29013 0.95653 0.88364
  -1  -9  -715285.93  863.06   1 0.02303-0.27481 0.12493-0.44300-0.99189-0.85336
   1   9   714559.72  605.43   1-0.75363-0.45731 0.17002 0.73831 0.63491 0.49572
   1   9   714277.49  643.14   1 0.07559 0.37293-0.17940 0.38869 0.98086 0.84251
  -1  -9  -848659.76 1312.60   1 0.03316-0.27756 0.02732-0.53901-0.99907-0.79525
   1   9   844248.44 1294.12   1-0.73540-0.42606 0.22731 0.79394 0.63836 0.43372
   1   9   850872.01 1390.00   1 0.06802 0.37835-0.08458 0.48196 0.99409 0.79028
  -1  -9  -9   52.80  146.81   1 0.04194-0.28184-0.06016-0.62488-0.99730-0.72806
   1   9   9   96.74  159.83   1-0.71752-0.39516 0.27608 0.84106 0.63948 0.36939
  -1  -9 -10 2797.01  327.57   1 0.04931-0.28754-0.13582-0.69892-0.98950-0.65484
   1   9  10 2208.84  251.97   1-0.70097-0.36559 0.31656 0.87988 0.63908 0.30354
   1   9  10 2332.76  314.37   1 0.05376 0.39012 0.07771 0.64115 0.99552 0.66084
  -1  -9 -1120971.73 1053.71   1 0.05533-0.29459-0.19929-0.76077-0.97837-0.57830
   1   9  1119377.30  926.22   1-0.68646-0.33807 0.34916 0.91082 0.63784 0.23686
   1   9  1123063.91 1141.43   1 0.04762 0.39697 0.14241 0.70430 0.98865 0.58852
  -1  -9 -12 4795.09  435.04   1 0.06015-0.30265-0.25134-0.81107-0.96602-0.50055
   1   9  12 3284.73  366.93   1-0.67448-0.31307 0.37439 0.93440 0.63631 0.16990
   1   9  12 4277.88  477.78   1 0.04235 0.40469 0.19590 0.75624 0.97970 0.51411
  -1  -9 -13 2059.63  274.07   1 0.06388-0.31200-0.29249-0.85059-0.95413-0.42325
   1   9  13 1787.66  258.04   1-0.66529-0.29087 0.39284 0.95120 0.63486 0.10300
   1   9  13 2158.49  294.17   1 0.03799 0.41331 0.23883 0.79763 0.97031 0.43926
  -1  -9 -14   23.84  166.61   1 0.06671-0.32226-0.32414-0.88060-0.94365-0.34737
   1   9  14  -78.42  192.43   1-0.65902-0.27158 0.40502 0.96172 0.63374 0.03644
   1   9  14   71.86  152.01   1 0.03451 0.42282 0.27214 0.82939 0.96163 0.36512
  -1 -10   4 1745.28  321.56   1-0.08592-0.28083 0.95300 0.31451-0.29051-0.90675
  -1 -10   3  192.75  120.80   1-0.08098-0.28882 0.92911 0.29223-0.36080-0.91169
  -1 -10   2  118.29  138.27   1-0.07529-0.29607 0.89839 0.26311-0.43268-0.91821
   1  10  -2   32.64  132.94   1-0.49450-0.27654-0.73099-0.09647 0.47022 0.95614
   1  10  -2  129.92  213.65   1 0.10525 0.32503-0.90109-0.26659 0.42066 0.90734
  -1 -10   1 4468.95  354.46   1-0.06878-0.30244 0.85997 0.22633-0.50568-0.92590
   1  10  -1 4756.44  337.06   1-0.48308-0.25192-0.68463-0.05167 0.54579 0.96636
   1  10  -1 5230.59  388.32   1 0.10631 0.33915-0.86500-0.23208 0.49037 0.91165
  -1 -10   0 1299.91  193.73   1-0.06137-0.30799 0.81288 0.18085-0.57917-0.93404
   1  10   0 1042.91  217.74   1 0.10671 0.35261-0.82131-0.18996 0.56040 0.91628
  -1 -10  -158594.42 1305.96   1-0.05304-0.31260 0.75637 0.12593-0.65198-0.94149
   1  10   152232.59 1303.84   1 0.10635 0.36531-0.76938-0.13959 0.62987 0.92035
  -1 -10  -2 1206.08  205.97   1-0.04379-0.31571 0.68995 0.06137-0.72252-0.94686
   1  10   2 1416.26  193.97   1 0.10512 0.37713-0.70876-0.08055 0.69756 0.92264
  -1 -10  -3 4624.44  417.58   1-0.03370-0.31865 0.61372-0.01324-0.78880-0.94777
   1  10   3 3741.44  337.95   1-0.80405-0.52045-0.17826 0.44920 0.56719 0.72618
   1  10   3 4028.65  350.55   1 0.10291 0.38798-0.63947-0.01283 0.76188 0.92157
  -1 -10  -4 2183.18  284.86   1-0.02299-0.32097 0.52900-0.09632-0.84830-0.94217
   1  10   4 2444.19  250.08   1-0.80157-0.50494-0.09840 0.52739 0.58974 0.68328
   1  10   4 2220.39  235.07   1 0.09968 0.39780-0.56213 0.06294 0.82101 0.91530
  -1 -10  -5 1630.15  255.66   1-0.01186-0.32289 0.43706-0.18665-0.89934-0.92784
   1  10   5 1809.59  302.96   1-0.79421-0.48457-0.02283 0.60131 0.60720 0.63530
   1  10   5 2193.28  296.46   1 0.09543 0.40632-0.47819 0.14549 0.87305 0.90207
  -1 -10  -619028.91  895.34   1-0.00070-0.32479 0.34120-0.28090-0.93998-0.90310
   1  10   621424.44  826.63   1-0.78312-0.46046 0.04714 0.66963 0.62007 0.58271
   1  10   622928.82  761.83   1 0.09026 0.41418-0.38981 0.23231 0.91645 0.88004
  -1 -10  -733818.81 1359.87   1 0.01005-0.32726 0.24529-0.37507-0.96939-0.86730
   1  10   732641.25 1177.84   1-0.76952-0.43384 0.11054 0.73138 0.62897 0.52617
   1  10   733534.00  969.32   1 0.08438 0.42132-0.29999 0.32057 0.95020 0.84836
  -1 -10  -825498.34  865.51   1 0.02012-0.33025 0.15238-0.46638-0.98811-0.82062
   1  10   823298.16  803.38   1-0.75458-0.40589 0.16677 0.78595 0.63465 0.46640
   1  10   823785.97  784.64   1 0.07804 0.42785-0.21169 0.40726 0.97421 0.80689
  -1 -10  -970506.82 1416.98   1 0.02919-0.33424 0.06594-0.55120-0.99739-0.76449
   1  10   964036.40 1506.48   1-0.73938-0.37766 0.21557 0.83308 0.63784 0.40414
   1  10   971021.71 1459.38   1 0.07158 0.43439-0.12831 0.48908 0.98914 0.75637
  -1 -10 -10 2243.54  314.15   1 0.03711-0.33919-0.01172-0.62726-0.99924-0.70105
   1  10  10 1954.77  250.47   1-0.72480-0.35007 0.25694 0.87279 0.63924 0.34010
   1  10  10 1843.27  254.08   1 0.06529 0.44110-0.05207 0.56377 0.99650 0.69827
  -1 -10 -11  -97.66  177.89   1 0.04384-0.34552-0.07950-0.69343-0.99586-0.63227
   1  10  11  131.84  167.33   1-0.71156-0.32381 0.29110 0.90530 0.63947 0.27488
  -1 -10 -12 4502.49  517.10   1 0.04942-0.35301-0.13696-0.74927-0.98934-0.56032
   1  10  12 5457.69  417.41   1-0.70017-0.29941 0.31841 0.93095 0.63903 0.20899
   1  10  12 5301.72  593.21   1 0.05415 0.45597 0.07348 0.68622 0.99582 0.56672
  -1 -10 -13 9982.82  695.09   1 0.05393-0.36156-0.18438-0.79508-0.98137-0.48694
   1  10  13 9599.68  707.45   1-0.69098-0.27720 0.33925 0.95013 0.63831 0.14282
   1  10  1311325.23  752.68   1 0.04959 0.46440 0.12201 0.73320 0.99128 0.49672
  -1 -11   2  618.23  186.12   1-0.07871-0.33903 0.91722 0.22948-0.39050-0.91235
   1  11  -2  895.26  174.63   1-0.49716-0.23987-0.74376-0.05681 0.44681 0.96913
   1  11  -2  669.18  205.51   1 0.10434 0.36359-0.91953-0.23265 0.37890 0.90203
  -1 -11   1   49.59  118.65   1-0.07291-0.34612 0.88472 0.19862-0.46038-0.91692
   1  11  -1  268.43  130.91   1-0.48765-0.21717-0.70200-0.01660 0.51902 0.97599
   1  11  -1  260.36  140.40   1 0.10569 0.37801-0.88908-0.20377 0.44536 0.90309
  -1 -11   021537.75  998.13   1-0.06635-0.35251 0.84491 0.16041-0.53076-0.92195
   1  11   028115.94  915.22   1-0.47426-0.19058-0.65379 0.03005 0.58959 0.98120
   1  11   028638.07 1036.17   1 0.10651 0.39188-0.85228-0.16854 0.51211 0.90444
  -1 -11  -113372.44  857.59   1-0.05901-0.35811 0.79720 0.11430-0.60082-0.92665
   1  11   115303.94  668.69   1 0.10670 0.40512-0.80864-0.12647 0.57853 0.90547
  -1 -11  -210017.29  665.34   1-0.05087-0.36227 0.74112 0.06009-0.66943-0.93013
   1  11   2 9362.78  655.93   1 0.10618 0.41766-0.75780-0.07719 0.64377 0.90531
  -1 -11  -311964.43  692.09   1-0.04199-0.36641 0.67665-0.00277-0.73510-0.93044
   1  11   311267.78  753.69   1-0.80304-0.48007-0.22223 0.45776 0.55293 0.74831
   1  11   311429.14  794.86   1 0.10487 0.42941-0.69966-0.02062 0.70673 0.90287
  -1 -11  -4 5271.16  454.28   1-0.03247-0.36992 0.60421-0.07359-0.79616-0.92614
   1  11   4 4143.11  366.97   1-0.80374-0.46776-0.14714 0.53119 0.57648 0.70641
   1  11   4 3052.21  375.41   1 0.10273 0.44032-0.63449 0.04297 0.76607 0.89680
  -1 -11  -5  989.07  189.24   1-0.02254-0.37303 0.52536-0.15081-0.85057-0.91547
   1  11   5  788.92  221.72   1-0.79986-0.45086-0.07562 0.60106 0.59539 0.65988
   1  11   5  727.04  172.07   1 0.09972 0.45038-0.56310 0.11279 0.82034 0.88568
  -1 -11  -6  143.56  223.35   1-0.01236-0.37591 0.44127-0.23328-0.89728-0.89681
  -1 -11  -7  262.63  143.34   1-0.00226-0.37887 0.35485-0.31809-0.93491-0.86906
   1  11   7  215.76  140.56   1-0.78212-0.40708 0.05244 0.72581 0.62091 0.55450
   1  11   7  177.56  153.29   1 0.09137 0.46777-0.40779 0.26518 0.90848 0.84312
  -1 -11  -840817.50 1317.83   1 0.00739-0.38244 0.26927-0.40191-0.96303-0.83198
   1  11   838684.44 1302.77   1-0.77025-0.38220 0.10749 0.77920 0.62860 0.49674
   1  11   841050.68 1242.84   1 0.08629 0.47573-0.32820 0.34321 0.94065 0.80986
  -1 -11  -915171.28  696.77   1 0.01643-0.38647 0.18674-0.48283-0.98227-0.78581
   1  11   913421.27  657.75   1-0.75765-0.35658 0.15600 0.82606 0.63372 0.43641
   1  11   915043.39  770.98   1 0.08090 0.48336-0.25058 0.41927 0.96470 0.76848
  -1 -11 -10  941.96  247.34   1 0.02460-0.39136 0.10999-0.55797-0.99362-0.73177
   1  11  10  594.57  192.03   1-0.74513-0.33105 0.19788 0.86628 0.63687 0.37411
   1  11  10 1027.17  195.98   1 0.07540 0.49067-0.17691 0.49135 0.98133 0.71958
  -1 -11 -11  510.46  226.26   1 0.03179-0.39724 0.04073-0.62562-0.99866-0.67140
   1  11  11  500.71  159.51   1-0.73336-0.30626 0.23318 0.89992 0.63858 0.31038
   1  11  11  621.81  189.72   1 0.07007 0.49834-0.10961 0.55709 0.99150 0.66429
  -1 -11 -12  323.03  175.79   1 0.03795-0.40393-0.02004-0.68480-0.99907-0.60653
   1  11  12  544.31  191.29   1-0.72287-0.28275 0.26211 0.92719 0.63933 0.24568
   1  11  12  410.57  192.15   1 0.06509 0.50636-0.04969 0.61546 0.99664 0.60398
  -1 -12   0 1477.83  255.31   1-0.07116-0.39685 0.87436 0.13740-0.48002-0.90753
   1  12   0 1242.14  250.38   1-0.48087-0.15787-0.67660 0.05967 0.55764 0.98565
   1  12   0 1728.54  248.44   1 0.10595 0.43079-0.88050-0.14436 0.46204 0.89082
  -1 -12  -1 3840.43  398.58   1-0.06468-0.40332 0.83427 0.09891-0.54754-0.90969
   1  12   1 5035.54  438.51   1 0.10660 0.44450-0.84397-0.10940 0.52568 0.88907
  -1 -12  -2  153.49  183.38   1-0.05751-0.40911 0.78711 0.05335-0.61412-0.91092
   1  12   2  196.31  159.35   1 0.10667 0.45762-0.80141-0.06841 0.58852 0.88651
  -1 -12  -3   93.33  177.23   1-0.04968-0.41358 0.73267 0.00079-0.67876-0.91046
   1  12   3   94.69  133.78   1 0.10609 0.47010-0.75269-0.02126 0.64976 0.88235
  -1 -12  -4 4253.39  379.62   1-0.04126-0.41818 0.67123-0.05902-0.74009-0.90644
   1  12   4 3507.49  402.57   1-0.80386-0.42852-0.19574 0.53514 0.56168 0.72800
   1  12   4 3769.55  344.24   1 0.10482 0.48189-0.69792 0.03193 0.70845 0.87564
  -1 -12  -5  -93.14  203.84   1-0.03237-0.42232 0.60341-0.12523-0.79676-0.89775
   1  12   5   -7.52  181.44   1-0.80312-0.41477-0.12778 0.60144 0.58194 0.68281
   1  12   5  -84.41  202.42   1 0.10284 0.49297-0.63755 0.09074 0.76351 0.86530
  -1 -12  -6 2205.34  338.85   1-0.02321-0.42622 0.53082-0.19618-0.84716-0.88308
   1  12   6 1698.10  220.35   1-0.79880-0.39742-0.06381 0.66375 0.59819 0.63362
   1  12   6 1831.74  226.08   1 0.10015 0.50333-0.57242 0.15429 0.81381 0.85020
  -1 -12  -7 8213.24  643.54   1-0.01393-0.42999 0.45444-0.27095-0.89066-0.86121
   1  12   7 8134.42  573.06   1-0.79172-0.37733-0.00462 0.72128 0.61085 0.58083
   1  12   7 7754.24  481.22   1 0.09680 0.51304-0.50384 0.22131 0.85835 0.82934
  -1 -12  -8   61.37  228.24   1-0.00479-0.43391 0.37679-0.34698-0.92628-0.83145
   1  12   8  -74.41  164.00   1-0.78274-0.35533 0.04917 0.77342 0.62039 0.52492
   1  12   8   17.56  171.19   1 0.09289 0.52179-0.43337 0.29046 0.89641 0.80209
  -1 -12  -9 8962.69  650.73   1 0.00393-0.43823 0.30020-0.42196-0.95386-0.79366
   1  12   9 7446.97  572.60   1-0.77266-0.33223 0.09721 0.81980 0.62732 0.46640
   1  12   9 8326.80  612.90   1 0.08857 0.53050-0.36305 0.35922 0.92754 0.76780
  -1 -12 -10 1441.79  276.92   1 0.01204-0.44339 0.22712-0.49328-0.97379-0.74838
   1  12  10 1034.07  196.20   1-0.76222-0.30878 0.13929 0.86023 0.63214 0.40577
   1  12  10 1416.34  222.65   1 0.08402 0.53897-0.29477 0.42593 0.95186 0.72668
  -1 -12 -11 2888.42  449.47   1 0.01942-0.44907 0.15888-0.55991-0.98710-0.69629
   1  12  11 3435.71  355.29   1-0.75205-0.28559 0.17538 0.89466 0.63533 0.34351
   1  12  11 3201.47  322.89   1 0.07939 0.54714-0.22997 0.48915 0.96995 0.67923
  -1 -13  -3  979.34  177.88   1-0.05688-0.46097 0.78281-0.00179-0.61964-0.88741
   1  13   3  894.47  222.81   1 0.10666 0.51014-0.79965-0.01583 0.59090 0.85994
  -1 -13  -4 1536.39  281.58   1-0.04944-0.46583 0.73093-0.05178-0.68064-0.88335
   1  13   4 1905.05  297.90   1-0.80186-0.38717-0.24431 0.53910 0.54526 0.74797
   1  13   4 2223.60  266.07   1 0.10611 0.52265-0.75383 0.02841 0.64843 0.85207
  -1 -13  -5 2849.03  321.03   1-0.04154-0.47096 0.67330-0.10779-0.73819-0.87554
   1  13   5 2580.07  282.15   1-0.80405-0.37633-0.17954 0.60222 0.56680 0.70405
   1  13   5 2860.54  330.40   1 0.10497 0.53456-0.70308 0.07760 0.70331 0.84155
  -1 -13  -613891.83  662.94   1-0.03329-0.47574 0.61060-0.16887-0.79123-0.86321
   1  13   613380.20  661.05   1-0.80269-0.36196-0.11817 0.66193 0.58455 0.65636
   1  13   615357.08  666.07   1 0.10322 0.54587-0.64791 0.13120 0.75468 0.82752
  -1 -13  -7 1648.04  269.47   1-0.02485-0.48033 0.54401-0.23385-0.83870-0.84533
   1  13   7 1835.78  261.84   1-0.79852-0.34477-0.06093 0.71751 0.59886 0.60522
   1  13   7 2052.58  247.23   1 0.10089 0.55660-0.58915 0.18839 0.80169 0.80913
  -1 -13  -8  237.23  215.03   1-0.01645-0.48503 0.47547-0.30076-0.87957-0.82115
   1  13   8  205.22  160.20   1-0.79226-0.32549-0.00840 0.76838 0.61011 0.55103
   1  13   8  170.23  193.36   1 0.09803 0.56680-0.52795 0.24801 0.84359 0.78563
   1  13   9  -27.37  184.43   1 0.09473 0.57612-0.46557 0.30911 0.87992 0.75665
  -2  11   810396.94  556.23   1-0.61865 0.21644 0.47673 0.82735 0.62449 0.51830
  -2  11   7  740.04  175.80   1-0.06519 0.75759-0.99567-0.64382-0.06618-0.10743
  -2  11   7  616.20  218.51   1-0.64277 0.17930 0.43520 0.78748 0.63042 0.58968
  -2  11   6 4053.60  437.69   1-0.04565 0.76427-0.99761-0.64430-0.05177-0.02761
  -2  11   6 4194.67  345.54   1-0.66972 0.13932 0.38403 0.73796 0.63559 0.66030
  -2  11   5 2423.04  252.45   1-0.03328 0.76378-0.99853-0.64376-0.04264 0.04691
  -2  11   5 2605.54  305.45   1-0.69866 0.09738 0.32191 0.67749 0.63893 0.72905
  -2  11   4 6021.55  500.36   1-0.72829 0.05473 0.24742 0.60466 0.63903 0.79460
  -2  11   3 5177.34  415.89   1-0.75668 0.01333 0.15947 0.51837 0.63403 0.85505
  -2  11   1  -26.56  122.08   1-0.03818 0.70744-0.99819-0.63760-0.04625 0.30492
  -2  11   1   -5.85   99.77   1-0.48050 0.26293-0.67527-0.31421 0.55956 0.91221
  -2  11   0 1785.35  209.73   1-0.05019 0.68257-0.99721-0.63515-0.05512 0.36146
  -2  11   0 1327.53  264.33   1-0.49275 0.23748-0.72313-0.36052 0.48400 0.90201
  -2  10  10  129.31  170.37   1-0.52867 0.29311 0.60588 0.90057 0.59447 0.32101
  -2  10   9 5597.22  467.10   1-0.54520 0.26354 0.58466 0.88107 0.60076 0.39273
  -2  10   816796.16  879.85   1-0.56597 0.22976 0.55655 0.85463 0.60821 0.46562
  -2  10   718982.38  819.71   1-0.08048 0.70275-0.99374-0.69430-0.07745-0.15516
  -2  10   721951.31  880.20   1-0.59102 0.19169 0.52025 0.81998 0.61646 0.53933
  -2  10   610161.53  653.07   1-0.05570 0.71467-0.99669-0.69579-0.05918-0.07148
  -2  10   611904.70  548.37   1-0.62015 0.14954 0.47424 0.77563 0.62489 0.61321
  -2  10   5  880.51  185.02   1-0.03927 0.71824-0.99811-0.69576-0.04706 0.00604
  -2  10   5  965.14  182.76   1-0.65280 0.10387 0.41680 0.71985 0.63254 0.68630
  -2  10   4   40.34  122.88   1-0.68786 0.05581 0.34612 0.65081 0.63800 0.75717
  -2  10   3 2664.71  299.69   1-0.72355 0.00709 0.26028 0.56664 0.63930 0.82393
  -2  10   2 1424.25  192.84   1-0.75713-0.03949 0.15786 0.46587 0.63389 0.88397
  -2  10   119478.91  761.22   1-0.03507 0.67101-0.99841-0.69023-0.04395 0.27077
  -2  10   117805.31  742.81   1-0.78478-0.08015 0.03816 0.34783 0.61859 0.93412
  -2  10   122524.40  782.32   1-0.47307 0.23104-0.64983-0.34120 0.59490 0.91115
  -2  10   026697.84 1002.19   1-0.04590 0.64731-0.99759-0.68795-0.05195 0.32817
  -2  10   024063.20  893.63   1-0.48834 0.20257-0.70472-0.39454 0.51466 0.89626
  -2  10  -1 4503.21  366.59   1-0.06057 0.61979-0.99618-0.68508-0.06277 0.38276
  -2  10  -1 4807.33  371.79   1-0.49850 0.17922-0.75073-0.43900 0.43347 0.88043
  -2  10  -2  757.31  149.41   1-0.07874 0.58876-0.99397-0.68142-0.07617 0.43476
  -2   9  11 8355.71  678.05   1-0.46181 0.33363 0.68266 0.92315 0.56629 0.19100
  -2   9  10 5495.91  485.43   1-0.47192 0.31050 0.67189 0.91404 0.57081 0.26096
  -2   9   9 5941.06  474.82   1-0.48659 0.28281 0.65577 0.89958 0.57722 0.33282
  -2   9   8  504.07  134.33   1-0.15239 0.60415-0.97968-0.73411-0.13038-0.30995
  -2   9   8  660.34  178.53   1-0.50618 0.25020 0.63324 0.87871 0.58547 0.40651
  -2   9   6  870.55  158.82   1-0.07617 0.65465-0.99432-0.74584-0.07428-0.12303
  -2   9   6 1333.40  181.89   1-0.56113 0.16920 0.56325 0.81209 0.60652 0.55844
  -2   9   5 9165.65  563.61   1-0.05432 0.66364-0.99682-0.74689-0.05816-0.04151
  -2   9   5 9727.14  595.63   1-0.59641 0.12091 0.51207 0.76257 0.61812 0.63549
  -2   9   440233.59 1094.73   1-0.04072 0.66439-0.99801-0.74661-0.04813 0.03392
  -2   9   446688.92 1098.16   1-0.63615 0.06815 0.44697 0.69913 0.62890 0.71172
  -2   9   3 8221.10  428.33   1-0.03409 0.65815-0.99848-0.74563-0.04323 0.10422
  -2   9   3 8414.67  421.14   1-0.67887 0.01240 0.36530 0.61912 0.63692 0.78519
  -2   9   2  920.86  162.74   1-0.03347 0.64592-0.99852-0.74421-0.04277 0.17008
  -2   9   2 1026.60  193.62   1-0.72196-0.04368 0.26451 0.51998 0.63937 0.85305
  -2   9   1 1350.98  212.13   1-0.03810 0.62843-0.99820-0.74243-0.04619 0.23207
  -2   9   1 1301.41  211.55   1-0.76135-0.09609 0.14255 0.39968 0.63246 0.91160
  -2   9   0 1174.78  166.60   1-0.04739 0.60628-0.99746-0.74023-0.05305 0.29062
  -2   9   0 1355.66  203.37   1-0.79119-0.13894-0.00096 0.25781 0.61156 0.95615
  -2   9   0 1236.64  193.63   1-0.48372 0.16786-0.68700-0.42926 0.54224 0.88744
  -2   9  -1  683.66  133.81   1-0.06085 0.57995-0.99615-0.73747-0.06298 0.34609
  -2   9  -1  657.03  138.27   1-0.49626 0.14213-0.73932-0.48002 0.45510 0.86566
  -2   9  -210938.26  480.02   1-0.07811 0.54984-0.99406-0.73392-0.07571 0.39877
  -2   9  -3 2340.52  311.09   1-0.09882 0.51627-0.99093-0.72933-0.09097 0.44892
  -2   9  -4 2591.68  255.59   1-0.12273 0.47950-0.98648-0.72342-0.10857 0.49672
  -2   8  11 3377.84  357.18   1-0.44681 0.30880 0.76192 0.94947 0.46885 0.05610
  -2   8  11 4456.67  423.41   1-0.40386 0.35223 0.73929 0.92723 0.53883 0.12714
  -2   8  10 4268.39  342.62   1-0.44828 0.29447 0.75812 0.94728 0.47358 0.12625
  -2   8  10 5011.79  372.61   1-0.41076 0.33230 0.73297 0.92258 0.54223 0.19599
  -2   8   910904.29  546.85   1-0.45208 0.27781 0.74794 0.93870 0.48600 0.20410
  -2   8   911923.19  571.34   1-0.42249 0.30756 0.72198 0.91325 0.54793 0.26714
  -2   8   8 1196.47  244.67   1-0.20977 0.50722-0.96241-0.76926-0.17251-0.38853
  -2   8   8 1449.86  204.47   1-0.45883 0.25821 0.72845 0.92081 0.50875 0.29228
  -2   8   8 2004.14  265.32   1-0.43959 0.27743 0.70536 0.89829 0.55607 0.34072
  -2   8   7 1725.00  216.97   1-0.15214 0.55199-0.97974-0.78513-0.13020-0.28082
  -2   8   7 1613.24  200.94   1-0.46916 0.23502 0.69424 0.88821 0.54580 0.39476
  -2   8   7 2389.53  278.66   1-0.46265 0.24136 0.68178 0.87637 0.56667 0.41677
  -2   8   6   13.14  100.89   1-0.11050 0.58077-0.98887-0.79281-0.09957-0.18478
  -2   8   6   12.81   66.10   1-0.48337 0.20795 0.63436 0.82993 0.60327 0.51765
  -2   8   6   12.72  103.65   1-0.49215 0.19883 0.64949 0.84574 0.57960 0.49515
  -2   8   5   99.87  114.82   1-0.52844 0.14953 0.60617 0.80409 0.59438 0.57538
  -2   8   4 5715.51  355.79   1-0.06193 0.60362-0.99603-0.79706-0.06378-0.01818
  -2   8   4 6118.00  369.60   1-0.57143 0.09351 0.54887 0.74849 0.61008 0.65651
  -2   8   3 2723.01  263.03   1-0.05089 0.60181-0.99715-0.79671-0.05563 0.05536
  -2   8   3 2784.90  214.63   1-0.62025 0.03168 0.47408 0.67536 0.62492 0.73680
  -2   8   2  173.32   97.93   1-0.04682 0.59301-0.99751-0.79562-0.05263 0.12377
  -2   8   2  154.20  117.18   1-0.67282-0.03391 0.37778 0.58071 0.63607 0.81339
  -2   8   1 1001.63  165.62   1-0.04877 0.57821-0.99734-0.79399-0.05407 0.18774
  -2   8   1 1083.24  167.29   1-0.72510-0.09919 0.25614 0.46072 0.63923 0.88198
  -2   8   0  225.10  125.29   1-0.05596 0.55815-0.99666-0.79185-0.05938 0.24783
  -2   8   0   77.44  104.92   1-0.77050-0.15761 0.10646 0.31271 0.62848 0.93667
  -2   8   0  175.48  119.30   1-0.47917 0.13310-0.67059-0.46528 0.56629 0.87509
   2  -8   0  183.63  102.84   1-0.06266-0.67656 0.94006 0.73590 0.33518 0.02662
  -2   8  -1  277.22  109.77   1-0.06780 0.53346-0.99537-0.78910-0.06811 0.30451
  -2   8  -1  414.96  142.65   1-0.79943-0.19956-0.07067 0.13723 0.59658 0.97022
  -2   8  -1  224.61  114.78   1-0.49435 0.10472-0.73031-0.52344 0.47143 0.84559
   2  -8   1  429.04  161.05   1-0.06505-0.66595 0.94890 0.74313 0.30877-0.06518
  -2   8  -2 3446.58  339.82   1-0.08378 0.50462-0.99327-0.78555-0.07989 0.35813
   2  -8   2 2620.48  279.35   1-0.06575-0.65365 0.95138 0.74401 0.30089-0.13846
  -2   8  -313442.68  578.54   1-0.10351 0.47203-0.99013-0.78095-0.09442 0.40901
   2  -8   310566.21  606.53   1-0.06546-0.64037 0.95037 0.74140 0.30413-0.20062
  -2   8  -424211.53  941.49   1-0.12665 0.43604-0.98566-0.77502-0.11145 0.45738
   2  -8   426555.26  969.12   1-0.06452-0.62643 0.94700 0.73641 0.31468-0.25547
  -2   8  -5 1380.51  228.19   1-0.15292 0.39690-0.97954-0.76744-0.13077 0.50347
   2  -8   5 1397.45  232.77   1-0.06310-0.61201 0.94175 0.72956 0.33033-0.30522
  -2   8  -6 -149.57  143.23   1-0.18210 0.35487-0.97142-0.75787-0.15220 0.54744
   2  -8   6  -48.57  124.73   1-0.06131-0.59723 0.93485 0.72106 0.34970-0.35125
  -2   7  12 3867.34  317.05   1-0.42431 0.30462 0.81216 0.94561 0.40042-0.11412
  -2   7  12 4938.46  425.02   1-0.34470 0.38504 0.78914 0.92288 0.50835-0.00516
  -2   7  11 3060.70  296.36   1-0.42094 0.29513 0.81862 0.95366 0.39072-0.05840
  -2   7  11 3427.40  386.97   1-0.34321 0.37352 0.79030 0.92571 0.50755 0.05948
  -2   7  10  999.09  151.60   1-0.41906 0.28415 0.82212 0.95877 0.38535 0.00165
  -2   7  10 1104.95  195.40   1-0.34596 0.35774 0.78815 0.92522 0.50903 0.12640
  -2   7   9  523.21  126.45   1-0.41918 0.27118 0.82190 0.96016 0.38568 0.06741
  -2   7   9  743.27  196.96   1-0.35358 0.33711 0.78213 0.92085 0.51307 0.19589
  -2   7   8 6074.58  393.58   1-0.29584 0.38160-0.92574-0.78501-0.23550-0.48798
  -2   7   8 7269.53  355.32   1-0.42200 0.25550 0.81662 0.95648 0.39375 0.14091
  -2   7   8 8481.94  573.67   1-0.36678 0.31089 0.77141 0.91180 0.51999 0.26826
  -2   7   7 1051.80  161.87   1-0.21913 0.44545-0.95906-0.81687-0.17937-0.36644
  -2   7   7 1326.15  166.32   1-0.42851 0.23613 0.80378 0.94524 0.41269 0.22528
  -2   7   7 1517.75  219.01   1-0.38637 0.27828 0.75481 0.89687 0.53006 0.34377
  -2   7   613867.16  633.12   1-0.16366 0.48807-0.97672-0.83307-0.13866-0.26033
  -2   7   613690.66  585.02   1-0.44009 0.21169 0.77840 0.92147 0.44766 0.32568
  -2   7   615459.55  635.25   1-0.41324 0.23839 0.73068 0.87439 0.54344 0.42260
  -2   7   5 3987.25  302.12   1-0.12404 0.51482-0.98621-0.84110-0.10953-0.16580
  -2   7   5 3673.70  295.35   1-0.45854 0.18039 0.72932 0.87399 0.50776 0.45121
  -2   7   5 4417.91  338.00   1-0.44826 0.19035 0.69666 0.84203 0.56010 0.50471
  -2   7   4  848.30  163.46   1-0.09684 0.52916-0.99126-0.84470-0.08951-0.08037
  -2   7   4  554.51  112.78   1-0.48505 0.14102 0.62578 0.77206 0.61082 0.61969
  -2   7   4  629.11  144.13   1-0.49213 0.13346 0.64951 0.79655 0.57959 0.58964
  -2   7   3 2708.65  233.88   1-0.07970 0.53345-0.99384-0.84582-0.07688-0.00233
  -2   7   3 2572.98  233.86   1-0.54503 0.06754 0.58488 0.73362 0.60070 0.67618
  -2   7   2 9740.50  564.35   1-0.07089 0.52939-0.99499-0.84551-0.07039 0.06955
  -2   7   210835.56  501.51   1-0.60591-0.00635 0.49729 0.64769 0.62094 0.76187
  -2   7   113101.91  550.81   1-0.06913 0.51829-0.99521-0.84427-0.06909 0.13626
  -2   7   114208.38  585.90   1-0.67161-0.08507 0.38024 0.53230 0.63588 0.84227
   2  -7  -110719.88  846.65   1-0.04660-0.63396 0.86804 0.71789 0.49429 0.28760
  -2   7   034453.81 1003.01   1-0.07342 0.50115-0.99467-0.84228-0.07225 0.19850
  -2   7   035080.44 1243.94   1-0.73530-0.16177 0.22759 0.38130 0.63837 0.91018
  -2   7   032920.69 1004.77   1-0.47505 0.09789-0.65646-0.50358 0.58598 0.85838
   2  -7   030265.88 1148.34   1-0.05713-0.63148 0.91758 0.76583 0.39340 0.12131
  -2   7  -1 2742.67  243.66   1-0.08297 0.47874-0.99339-0.83953-0.07929 0.25687
  -2   7  -1 3044.16  308.36   1-0.78518-0.22466 0.03591 0.19127 0.61822 0.95547
  -2   7  -1 2780.86  336.39   1-0.49317 0.06658-0.72499-0.57056 0.48079 0.81855
   2  -7   1 2884.71  304.06   1-0.06151-0.62286 0.93561 0.78226 0.34762 0.01013
  -2   7  -247829.64 1051.38   1-0.09716 0.45169-0.99121-0.83590-0.08974 0.31182
  -2   7  -250655.42 1325.83   1-0.80394-0.25644-0.19081-0.03379 0.56326 0.96596
   2  -7   251519.10 1230.32   1-0.06331-0.61166 0.94252 0.78757 0.32808-0.07480
  -2   7  -3 5619.33  412.64   1-0.11546 0.42053-0.98793-0.83116-0.10322 0.36375
   2  -7   3 5485.23  444.36   1-0.06372-0.59908 0.94405 0.78750 0.32356-0.14472
  -2   7  -4  203.28  114.54   1-0.13747 0.38566-0.98328-0.82505-0.11941 0.41297
   2  -7   4  452.47  170.77   1-0.06326-0.58562 0.94235 0.78419 0.32857-0.20512
  -2   7  -5  265.04  131.46   1-0.16283 0.34745-0.97694-0.81726-0.13805 0.45973
   2  -7   5  155.11  153.03   1-0.06221-0.57157 0.93834 0.77858 0.34004-0.25904
  -2   7  -629398.25  968.20   1-0.19125 0.30616-0.96858-0.80744-0.15892 0.50427
   2  -7   627177.52 1128.48   1-0.06071-0.55707 0.93245 0.77109 0.35613-0.30835
  -2   7  -7 6936.12  550.09   1-0.22250 0.26205-0.95782-0.79522-0.18184 0.54676
   2  -7   7 9482.10  614.40   1-0.05885-0.54222 0.92488 0.76191 0.37565-0.35423
  -2   6  1217173.06  869.47   1-0.40117 0.28823 0.85217 0.93311 0.33594-0.21497
  -2   6  1215578.09  994.83   1-0.28708 0.40330 0.83092 0.91212 0.47659-0.07331
  -2   6  11 7338.42  457.47   1-0.39445 0.28209 0.86211 0.94466 0.31806-0.16742
  -2   6  11 8992.75  575.43   1-0.28083 0.39654 0.83508 0.91794 0.47303-0.01142
  -2   6  10 1826.52  228.17   1-0.38868 0.27500 0.87013 0.95428 0.30297-0.11708
  -2   6  10 2532.97  299.08   1-0.27858 0.38576 0.83656 0.92108 0.47175 0.05273
  -2   6   9 2479.31  225.80   1-0.38425 0.26658 0.87598 0.96174 0.29154-0.06309
  -2   6   9 2748.73  279.10   1-0.28099 0.37034 0.83498 0.92116 0.47312 0.11955
  -2   6   8   18.72   60.04   1-0.42145 0.21643-0.84585-0.75751-0.32695-0.61589
  -2   6   8   81.59   95.44   1-0.38170 0.25626 0.87923 0.96659 0.28503-0.00417
  -2   6   8  249.41  212.80   1-0.28884 0.34947 0.82973 0.91758 0.47759 0.18947
  -2   6   722572.65  879.49   1-0.31747 0.30756-0.91436-0.82458-0.25129-0.47482
  -2   6   722440.71  750.09   1-0.38186 0.24325 0.87903 0.96800 0.28543 0.06165
  -2   6   725662.92 1048.70   1-0.30313 0.32216 0.81991 0.90942 0.48563 0.26295
  -2   6   6108101.9 2594.73   1-0.24247 0.36970-0.95005-0.85882-0.19646-0.35459
  -2   6   6106751.9 2547.76   1-0.38599 0.22626 0.87371 0.96428 0.29601 0.13766
  -2   6   6121153.0 2999.23   1-0.32504 0.28724 0.80411 0.89529 0.49773 0.34050
  -2   6   516829.64  611.24   1-0.18831 0.41101-0.96951-0.87682-0.15676-0.24948
  -2   6   515852.77  524.28   1-0.39616 0.20322 0.85963 0.95181 0.32259 0.22967
  -2   6   518624.27  808.39   1-0.35595 0.24331 0.78023 0.87307 0.51432 0.42254
  -2   6   424296.04  757.40   1-0.15004 0.43641-0.98027-0.88612-0.12866-0.15597
  -2   6   421210.44  658.05   1-0.41606 0.17048 0.82757 0.92135 0.37684 0.34934
  -2   6   424301.28  685.38   1-0.39737 0.18886 0.74512 0.83962 0.53560 0.50926
  -2   6   3 2264.37  210.89   1-0.12437 0.44922-0.98614-0.89053-0.10978-0.07169
  -2   6   3 2146.06  214.94   1-0.45243 0.12125 0.74699 0.84237 0.48714 0.52507
  -2   6   3 2365.74  249.55   1-0.45075 0.12247 0.69413 0.79029 0.56125 0.60036
  -2   6   2 1256.55  160.56   1-0.10893 0.45180-0.98916-0.89210-0.09841 0.00507
  -2   6   2 1329.70  170.26   1-0.51683 0.04336 0.62049 0.71832 0.58980 0.69435
  -2   6   1  519.72  118.18   1-0.10197 0.44590-0.99040-0.89187-0.09329 0.07560
  -2   6   1  314.62   96.80   1-0.59454-0.04736 0.51492 0.61443 0.61755 0.78754
   2  -6  -1  281.28  148.68   1 0.08943-0.45816-0.37651-0.47478 0.92208 0.75144
   2  -6  -1  231.33  125.36   1-0.02797-0.57573 0.76222 0.66445 0.64671 0.47647
  -2   6   0 6448.43  548.63   1-0.01105 0.52332 0.43028 0.53044-0.90262-0.66689
  -2   6   0 7427.08  526.36   1 0.09962 0.63383-0.75454-0.65429-0.64864-0.41248
  -2   6   0 9124.22  484.19   1-0.10217 0.43285-0.99036-0.89038-0.09343 0.14086
  -2   6   0 8506.66  400.41   1-0.67857-0.14441 0.36593 0.46710 0.63688 0.87233
  -2   6   0 8642.49  431.76   1-0.47199 0.06164-0.64627-0.54583 0.59962 0.83562
   2  -6   0 7760.87  670.89   1 0.10229-0.43218-0.62316-0.72263 0.77537 0.53945
   2  -6   0 8376.48  509.82   1-0.04755-0.58236 0.87284 0.77351 0.48566 0.25004
  -2   6  -145315.22 1046.32   1-0.10848 0.41368-0.98924-0.88781-0.09808 0.20162
  -2   6  -148165.41 1227.80   1-0.75581-0.23465 0.16251 0.26533 0.63429 0.93516
  -2   6  -147225.51 1112.05   1-0.49327 0.02716-0.72541-0.62341 0.48006 0.78141
   2  -6   138247.94 1505.70   1 0.10554-0.41587-0.72598-0.82702 0.67956 0.37824
   2  -6   145693.20 1279.50   1-0.05542-0.57722 0.91012 0.80919 0.41060 0.10957
  -2   6  -246142.85 1065.43   1-0.12008 0.38922-0.98702-0.88412-0.10662 0.25849
  -2   6  -247392.96 1289.30   1-0.80159-0.29345-0.09881 0.00566 0.58963 0.95595
   2  -6   240850.94 1333.57   1-0.05903-0.56784 0.92563 0.82310 0.37377 0.00735
  -2   6  -3 3641.19  301.06   1-0.13631 0.36013-0.98354-0.87919-0.11856 0.31196
   2  -6   3 2824.06  337.18   1-0.06054-0.55635 0.93178 0.82765 0.35791-0.07391
  -2   6  -4 6572.56  372.42   1-0.15663 0.32695-0.97859-0.87278-0.13350 0.36242
   2  -6   4 5401.38  435.87   1-0.06082-0.54363 0.93291 0.82716 0.35492-0.14229
  -2   6  -5 9023.54  458.25   1-0.18061 0.29012-0.97187-0.86460-0.15111 0.41022
   2  -6   5 9866.31  570.97   1-0.06030-0.53011 0.93081 0.82347 0.36046-0.20215
  -2   6  -6 1092.69  189.40   1-0.20787 0.24999-0.96307-0.85434-0.17111 0.45562
   2  -6   6  956.71  197.46   1-0.05921-0.51602 0.92635 0.81740 0.37196-0.25605
  -2   6  -7  359.26  144.64   1-0.23812 0.20689-0.95180-0.84162-0.19328 0.49886
   2  -6   7  487.05  180.04   1-0.05767-0.50149 0.91993 0.80938 0.38780-0.30562
  -2   6  -8 1536.91  234.79   1-0.27111 0.16104-0.93766-0.82602-0.21742 0.54013
   2  -6   8 1146.25  291.76   1-0.05579-0.48661 0.91176 0.79960 0.40691-0.35191
  -2   5  12  126.31   94.06   1-0.37875 0.27111 0.88290 0.91134 0.27754-0.30974
  -2   5  12  209.78  170.08   1-0.22940 0.42163 0.86670 0.89536 0.44294-0.14335
  -2   5  11 4090.77  304.37   1-0.36861 0.26840 0.89472 0.92478 0.25215-0.26970
  -2   5  11 4023.13  414.24   1-0.21788 0.42013 0.87316 0.90348 0.43601-0.08483
  -2   5  10 9357.63  583.70   1-0.35881 0.26534 0.90509 0.93674 0.22818-0.22825
  -2   5  1014287.38  879.07   1-0.20994 0.41505 0.87748 0.90947 0.43120-0.02420
  -2   5   9 5935.88  316.40   1-0.34954 0.26177 0.91400 0.94723 0.20595-0.18497
  -2   5   9 6113.14  441.01   1-0.20619 0.40578 0.87949 0.91313 0.42892 0.03896
  -2   5   812952.48  604.99   1-0.59431 0.00402-0.66551-0.62953-0.45153-0.77695
  -2   5   816441.47  580.80   1-0.34114 0.25731 0.92139 0.95622 0.18615-0.13935
  -2   5   817315.35  795.00   1-0.20744 0.39152 0.87883 0.91413 0.42968 0.10516
  -2   5   813979.26  689.05   1-0.01001 0.58921 0.64179 0.67587 0.76681 0.44274
   2  -5  -7 7268.12  693.01   1 0.09807-0.48833-0.72891-0.76525-0.67753-0.41942
  -2   5   710605.20  552.51   1-0.45563 0.12984-0.81773-0.78035-0.35172-0.61171
  -2   5   711287.26  489.62   1-0.33403 0.25157 0.92717 0.96360 0.16963-0.09045
  -2   5   711945.08  612.15   1-0.21468 0.37125 0.87491 0.91188 0.43408 0.17501
  -2   5   710409.44  647.86   1 0.01427 0.60038 0.45282 0.48888 0.89148 0.63287
   2  -5  -631175.13 1620.63   1-0.01156-0.58482 0.43454 0.39651-0.90057-0.70763
   2  -5  -631445.66 1787.43   1 0.08817-0.48515-0.58539-0.62336-0.80594-0.61322
  -2   5   640163.94 1065.98   1-0.35479 0.21783-0.89250-0.85366-0.27849-0.47307
  -2   5   642183.94  812.40   1-0.32889 0.24385 0.93108 0.96911 0.15783-0.03682
  -2   5   645552.91 1117.98   1-0.22926 0.34366 0.86677 0.90541 0.44286 0.24924
  -2   5   5 3062.49  255.91   1-0.28094 0.27883-0.93307-0.89279-0.22461-0.35378
  -2   5   5 2834.99  225.98   1-0.32688 0.23299 0.93255 0.97218 0.15326 0.02402
  -2   5   5 3699.34  302.22   1-0.25286 0.30703 0.85284 0.89314 0.45685 0.32868
  -2   5   417704.27  556.51   1-0.22744 0.31946-0.95596-0.91423-0.18546-0.24923
  -2   5   417341.71  548.39   1-0.33014 0.21688 0.93015 0.97137 0.16069 0.09688
  -2   5   418649.40  679.04   1-0.28766 0.25921 0.83053 0.87249 0.47692 0.41420
  -2   5   315307.17  520.66   1-0.18992 0.34412-0.96901-0.92581-0.15795-0.15631
  -2   5   314551.79  461.75   1-0.34311 0.19105 0.91971 0.96254 0.19077 0.19237
  -2   5   315451.26  593.68   1-0.33629 0.19756 0.79563 0.83925 0.50384 0.50656
  -2   5   233401.06  903.00   1-0.16520 0.35598-0.97630-0.93165-0.13979-0.07276
  -2   5   232370.45  913.82   1-0.37760 0.14368 0.88430 0.92879 0.27462 0.34161
  -2   5   234069.31  972.52   1-0.40168 0.11916 0.74126 0.78655 0.53774 0.60591
  -2   5   1  254.72  103.73   1-0.15093 0.35740-0.98005-0.93394-0.12931 0.00313
  -2   5   1  194.88  117.43   1-0.48615 0.02167 0.65626 0.70321 0.57703 0.71065
   2  -5  -1  127.65   99.88   1 0.09793-0.41013-0.52594-0.57146 0.84485 0.71078
   2  -5  -1  140.03   95.59   1 0.00359-0.50457 0.53960 0.49403 0.84191 0.70804
  -2   5   045552.54 1349.17   1-0.03448 0.46050 0.61979 0.66758-0.78400-0.58503
  -2   5   050638.60 1311.57   1 0.08914 0.58394-0.59838-0.55060-0.79623-0.59652
  -2   5   055250.53  942.49   1-0.14532 0.35015-0.98143-0.93386-0.12518 0.07266
  -2   5   057441.87 1040.52   1-0.58899-0.09418 0.52330 0.57193 0.61582 0.81487
  -2   5   055798.48  994.90   1-0.47105 0.02326-0.64321-0.59520 0.60363 0.80323
   2  -5   052225.26 1563.56   1 0.10628-0.38872-0.76421-0.81129 0.63614 0.43667
   2  -5   046492.02 1370.55   1-0.03213-0.52738 0.78765 0.74074 0.61527 0.41612
  -2   5  -1 2598.17  258.67   1-0.05694 0.42541 0.78325 0.83228-0.61909-0.35541
  -2   5  -1 3482.07  247.64   1-0.14699 0.33562-0.98102-0.93200-0.12641 0.13683
  -2   5  -1 3562.60  306.38   1-0.70014-0.21834 0.31848 0.36876 0.63903 0.90351
  -2   5  -1 3791.07  285.22   1-0.49536-0.01424-0.73497-0.68541 0.46305 0.72801
   2  -5   1 3245.38  339.45   1 0.10665-0.37530-0.83794-0.88659 0.53523 0.27036
   2  -5   1 3714.57  336.50   1-0.04582-0.52807 0.86402 0.81550 0.50136 0.23680
  -2   5  -223218.39  884.37   1-0.06554 0.40386 0.83976 0.89039-0.53898-0.20995
  -2   5  -230030.40  796.69   1-0.15486 0.31489-0.97904-0.92857-0.13220 0.19645
  -2   5  -229020.55  879.45   1-0.78825-0.31947 0.01793 0.06987 0.61508 0.94501
   2  -5   222776.88  980.05   1 0.10623-0.36266-0.86907-0.91929 0.48313 0.15287
   2  -5   229382.53  923.49   1-0.05234-0.52160 0.89607 0.84595 0.44080 0.11085
  -2   5  -3 7068.58  480.91   1-0.06942 0.38703 0.86388 0.91612-0.49887-0.10449
  -2   5  -3 9304.62  527.81   1-0.16806 0.28883-0.97550-0.92357-0.14190 0.25216
   2  -5   3 9919.82  575.85   1-0.05555-0.51181 0.91070 0.85898 0.40930 0.01395
  -2   5  -4 3438.31  256.43   1-0.18589 0.25814-0.97026-0.91687-0.15499 0.30447
   2  -5   4 2996.12  295.28   1-0.05693-0.50019 0.91676 0.86343 0.39535-0.06539
   2  -5   5  130.47  114.62   1-0.05718-0.48745 0.91783 0.86290 0.39281-0.13333
  -2   5  -611687.78  542.91   1-0.23329 0.18503-0.95371-0.89740-0.18974 0.40053
   2  -5   610998.48  520.11   1-0.05666-0.47393 0.91558 0.85905 0.39811-0.19343
  -2   5  -7 1339.78  207.79   1-0.26200 0.14345-0.94177-0.88400-0.21076 0.44492
   2  -5   7 1138.49  218.64   1-0.05558-0.45984 0.91082 0.85268 0.40903-0.24791
  -2   5  -8 9520.14  476.87   1-0.29361 0.09899-0.92687-0.86764-0.23387 0.48722
   2  -5   810590.24  588.77   1-0.05405-0.44532 0.90398 0.84424 0.42413-0.29822
  -2   5  -9 3402.94  378.99   1-0.32786 0.05188-0.90856-0.84788-0.25886 0.52763
   2  -5   9 4699.42  400.18   1-0.05217-0.43044 0.89528 0.83394 0.44242-0.34533
  -2   4  12 5663.09  420.01   1-0.35783 0.25251 0.90607 0.88201 0.22581-0.39784
  -2   4  11 5170.97  336.97   1-0.34437 0.25312 0.91862 0.89617 0.19372-0.36441
  -2   4  10 5534.37  380.07   1-0.33068 0.25395 0.92974 0.90889 0.16192-0.33079
  -2   4  10 5419.15  448.01   1-0.04564 0.54004 0.86309 0.84155 0.50296 0.01164
  -2   4   9 2883.47  232.51   1-0.31677 0.25500 0.93949 0.92023 0.13041-0.29688
  -2   4   9 2375.89  274.26   1-0.04649 0.52619 0.86746 0.84752 0.49531 0.06939
  -2   4   8 4089.23  281.18   1-0.30269 0.25622 0.94790 0.93025 0.09923-0.26264
  -2   4   8 3336.40  348.69   1-0.04599 0.51369 0.86493 0.84659 0.49976 0.13925
   2  -4  -7 5471.84  436.82   1-0.03819-0.58490 0.64813 0.66411-0.76056-0.46565
  -2   4   7 5386.34  359.40   1-0.62926-0.08332-0.61402-0.62901-0.47644-0.77291
  -2   4   7 6119.25  322.89   1-0.28848 0.25757 0.95503 0.93897 0.06846-0.22799
  -2   4   7 4556.76  430.95   1 0.09649 0.64343-0.49796-0.51425 0.86181 0.56703
  -2   4   7 5354.02  398.02   1-0.04294 0.50374 0.84896 0.83223 0.52670 0.23158
   2  -4  -6104711.2 2035.27   1-0.02624-0.55993 0.55511 0.56948-0.83135-0.60179
  -2   4   6100424.6 1452.80   1-0.50405 0.02902-0.77226-0.78584-0.38670-0.61774
  -2   4   699965.40 2406.78   1 0.08426 0.61807-0.29820-0.31257 0.95077 0.72130
  -2   4   6106615.4 1796.13   1-0.03341 0.50028 0.79529 0.78016 0.60530 0.37558
  -2   4   554064.08 1052.30   1-0.40743 0.11278-0.85653-0.86865-0.31677-0.48240
  -2   4   553871.22 1008.40   1-0.26003 0.26030 0.96556 0.95269 0.00874-0.15686
  -2   4   447893.22 1090.43   1-0.33489 0.17247-0.90451-0.91520-0.26399-0.36422
  -2   4   448064.44 1056.42   1-0.24612 0.26136 0.96903 0.95777-0.01961-0.11979
  -2   4   3 1564.83  166.31   1-0.28182 0.21267-0.93264-0.94187-0.22525-0.26008
  -2   4   3 1506.90  165.49   1-0.23289 0.26173 0.97140 0.96174-0.04610-0.08087
  -2   4   3 1478.94  188.02   1-0.20350 0.29100 0.88092 0.87200 0.42727 0.39360
  -2   4   2 2177.12  203.18   1-0.24459 0.23705-0.94919-0.95695-0.19801-0.16743
  -2   4   2 2066.47  186.15   1-0.22124 0.26052 0.97276 0.96470-0.06905-0.03839
  -2   4   2 2146.55  232.99   1-0.25946 0.22202 0.84878 0.84152 0.46070 0.49248
  -2   4   137535.66  850.12   1-0.22026 0.24851-0.95864-0.96495-0.18020-0.08421
  -2   4   137462.39  799.35   1-0.21380 0.25511 0.97329 0.96683-0.08356 0.01252
  -2   4   141331.43  951.89   1-0.33985 0.12861 0.79291 0.78731 0.50575 0.60298
   2  -4  -133105.58 1253.11   1 0.10657-0.36203-0.78777-0.78089 0.60667 0.50905
   2  -4  -130686.96 1439.69   1 0.04310-0.42558 0.18845 0.19498 0.98113 0.88366
  -2   4   0 8126.25  479.58   1-0.06926 0.38650 0.86291 0.85789-0.50057-0.33857
  -2   4   0 8415.83  474.48   1 0.07092 0.52632-0.37234-0.37701-0.92538-0.76212
  -2   4   0 8986.95  407.20   1-0.20657 0.24935-0.96352-0.96837-0.17016-0.00876
  -2   4   0 8755.12  417.37   1-0.22310 0.23295 0.97259 0.96772-0.06541 0.09609
  -2   4   010038.42  484.19   1-0.45137 0.00407 0.69349 0.68956 0.56154 0.72421
  -2   4   0 8270.29  395.57   1-0.47440-0.01940-0.65425-0.65867 0.58898 0.75217
   2  -4   0 8659.87  551.10   1 0.10473-0.35080-0.91239-0.90708 0.39569 0.23267
   2  -4   0 9198.51  593.76   1-0.00974-0.46542 0.63988 0.64536 0.76840 0.60570
  -2   4  -1 3919.50  348.35   1-0.07986 0.36300 0.92330 0.91990-0.37568-0.14836
  -2   4  -1 5317.97  407.92   1 0.09442 0.53673-0.67284-0.67587-0.73373-0.50507
  -2   4  -1 5490.36  322.88   1-0.20171 0.24135-0.96517-0.96856-0.16659 0.06020
  -2   4  -1 5055.18  355.11   1-0.59604-0.15360 0.51263 0.51038 0.61800 0.84611
  -2   4  -1 5288.08  343.50   1-0.50008-0.05828-0.75960-0.76247 0.41583 0.64438
   2  -4   1 5185.88  384.13   1-0.03169-0.47440 0.78500 0.78891 0.61867 0.39058
  -2   4  -289722.85 1702.55   1-0.20426 0.22595-0.96431-0.96624-0.16846 0.12373
  -2   4  -278147.21 1659.37   1-0.74950-0.32007 0.18386 0.18326 0.63595 0.92949
   2  -4   290031.35 1985.10   1-0.04253-0.47224 0.84677 0.84907 0.53025 0.23676
  -2   4  -3  285.06   90.99   1-0.08365 0.33333 0.94238 0.94218-0.32390 0.03413
  -2   4  -3  429.40  108.68   1-0.21309 0.20426-0.96124-0.96172-0.17494 0.18267
   2  -4   3  378.20  111.58   1-0.04827-0.46498 0.87642 0.87711 0.47912 0.12023
  -2   4  -428833.54  756.99   1-0.22729 0.17720-0.95602-0.95504-0.18534 0.23766
   2  -4   425832.75  935.09   1-0.05126-0.45497 0.89100 0.89009 0.45109 0.02680
  -2   4  -531519.56  870.91   1-0.24612 0.14550-0.94855-0.94612-0.19914 0.28927
   2  -4   531510.40 1072.55   1-0.05262-0.44333 0.89737 0.89487 0.43810-0.05157
  -2   4  -6 3884.79  290.89   1-0.26899 0.10977-0.93863-0.93474-0.21587 0.33794
   2  -4   6 3829.86  329.34   1-0.05290-0.43061 0.89867 0.89456 0.43540-0.11967
  -2   4  -710901.76  489.62   1-0.29541 0.07050-0.92596-0.92061-0.23518 0.38404
   2  -4   710344.20  546.81   1-0.05242-0.41714 0.89646 0.89074 0.44001-0.18047
  -2   4  -8 7977.74  478.82   1-0.32496 0.02809-0.91020-0.90339-0.25675 0.42788
   2  -4   8 9778.13  724.10   1-0.49870-0.85188 0.53176 0.52373 0.68448-0.00041
   2  -4   8 8207.68  636.11   1-0.05138-0.40310 0.89155 0.88423 0.44999-0.23589
  -2   4  -9 4470.07  310.12   1-0.35728-0.01710-0.89093-0.88263-0.28031 0.46974
   2  -4   9 3585.78  330.03   1-0.04989-0.38861 0.88440 0.87548 0.46404-0.28724
  -2   4 -10 5955.15  456.94   1-0.39216-0.06484-0.86761-0.85785-0.30568 0.50977
   2  -4  10 6315.49  519.30   1-0.04804-0.37376 0.87527 0.86474 0.48124-0.33544
  -2   3  12 2023.50  231.51   1-0.33893 0.23186 0.92322 0.84668 0.18101-0.47891
  -2   3  11 5696.60  348.25   1-0.32246 0.23548 0.93568 0.86074 0.14321-0.45129
  -2   3  11 5122.20  427.65   1-0.05704 0.50209 0.91720 0.84163 0.39431-0.19886
  -2   3  10 6599.66  444.68   1-0.30521 0.23987 0.94650 0.87315 0.10476-0.42432
  -2   3  10 6388.03  550.00   1-0.06049 0.48564 0.93156 0.85760 0.35849-0.16929
  -2   3   9  130.54   91.57   1-0.28707 0.24515 0.95567 0.88392 0.06544-0.39821
  -2   3   9   65.22  107.44   1-0.06378 0.46935 0.94428 0.87192 0.32289-0.13948
  -2   3   825299.97  821.82   1-0.26787 0.25149 0.96313 0.89298 0.02496-0.37327
  -2   3   824323.94  840.16   1-0.06691 0.45322 0.95541 0.88465 0.28758-0.10940
   2  -3  -715598.83  817.31   1-0.03893-0.54618 0.65373 0.72217-0.75572-0.42444
  -2   3   715836.33  728.29   1-0.78004-0.27364-0.23216-0.29957-0.58106-0.91398
  -2   3   717997.72  582.83   1-0.24736 0.25914 0.96877 0.90022-0.01709-0.34991
  -2   3   714741.48  788.30   1 0.09920 0.60667-0.55198-0.62067 0.82793 0.49670
  -2   3   716789.35  658.21   1-0.06989 0.43724 0.96502 0.89587 0.25267-0.07891
  -2   3   6  188.65   82.79   1-0.10496 0.38890 0.98190 0.91482 0.15763-0.10886
   2  -3  -6  264.19  121.00   1-0.03075-0.52497 0.59079 0.65762-0.80623-0.54031
  -2   3   6  262.55   99.33   1-0.67027-0.17673-0.54331-0.60926-0.50550-0.77301
  -2   3   6  122.86   89.19   1-0.22516 0.26849 0.97238 0.90543-0.06138-0.32877
  -2   3   6  151.89  114.59   1 0.09384 0.58818-0.44977-0.51656 0.88819 0.62225
  -2   3   5  553.83  115.13   1-0.10405 0.37687 0.98780 0.92232 0.11582-0.08531
   2  -3  -5  635.74  153.56   1-0.01607-0.49735 0.47229 0.53755-0.88129-0.68092
  -2   3   5  457.50  106.13   1-0.56222-0.08154-0.70727-0.77176-0.42855-0.63066
  -2   3   5  620.43  104.34   1-0.20065 0.28014 0.97359 0.90824-0.10884-0.31082
  -2   3   5  447.45  138.53   1 0.08094 0.56226-0.25118-0.31640 0.96454 0.76403
  -2   3   4  269.48   82.30   1-0.10280 0.36518 0.99235 0.92848 0.06825-0.06752
   2  -3  -4  236.57  109.88   1 0.01080-0.45747 0.23843 0.30223-0.97109-0.83628
  -2   3   4  173.62   89.73   1-0.47271-0.00489-0.80249-0.86557-0.36407-0.50075
  -2   3   4  150.05   83.20   1-0.17284 0.29509 0.97169 0.90793-0.16104-0.29759
  -2   3   4  233.47  100.12   1 0.04745 0.51561 0.14418 0.08060 0.98841 0.85301
  -2   3   3 6578.38  431.00   1-0.10070 0.35436 0.99491 0.93264 0.00251-0.06790
   2  -3  -3 6430.64  549.38   1 0.05800-0.39719-0.22798-0.16591-0.97193-0.90261
  -2   3   3 6481.24  379.08   1-0.40281 0.05213-0.85994-0.92156-0.31342-0.38469
  -2   3   3 7100.31  348.24   1-0.13999 0.31509 0.96526 0.90310-0.22060-0.29173
  -2   3   3 6651.38  537.38   1-0.03542 0.41975 0.80704 0.74430 0.58942 0.51943
  -2   3   233050.86 1426.93   1-0.09278 0.34934 0.98004 0.91937-0.17578-0.18085
  -2   3   231508.41  744.13   1-0.35064 0.09144-0.89507-0.95523-0.27547-0.28134
  -2   3   233528.47  746.21   1-0.09881 0.34341 0.95122 0.89067-0.29224-0.29794
  -2   3   153555.33 1705.21   1-0.02828 0.40079 0.57133 0.51259-0.82022-0.75934
  -2   3   146754.02 1036.47   1-0.31367 0.11556-0.91643-0.97515-0.24851-0.18898
   2  -3  -139218.13 1517.81   1 0.06879-0.36039-0.09399-0.03511 0.99319 0.93213
  -2   3   0 1843.32  187.31   1-0.10149 0.31476 0.99450 0.93703 0.02561 0.15126
  -2   3   0 1787.13  209.35   1 0.05021 0.46621-0.14518-0.20241-0.98812-0.86120
  -2   3   0 2031.79  188.29   1-0.28939 0.12698-0.92897-0.98624-0.23078-0.10585
  -2   3   0 2352.15  230.89   1-0.25432 0.16176 0.85195 0.79547 0.45770 0.58399
  -2   3   0 1659.47  214.01   1-0.48669-0.07102-0.69825-0.75511 0.52493 0.65173
   2  -3   0 1939.23  245.10   1 0.01690-0.39922 0.43060 0.48826 0.90238 0.77602
  -2   3  -152839.96 1012.51   1-0.09956 0.30375 0.99462 0.93876-0.02834 0.16265
  -2   3  -153629.98 1202.95   1 0.08309 0.48600-0.51931-0.57480-0.85053-0.65833
  -2   3  -155200.01 1194.56   1-0.27574 0.12777-0.93552-0.99133-0.22081-0.03046
  -2   3  -153550.28 1009.29   1-0.49823-0.09459 0.53623 0.48053 0.68132 0.87186
  -2   3  -156385.54 1049.21   1-0.40820-0.00512 0.73533 0.68052 0.54097 0.73270
   2  -3   156245.87 1267.30   1-0.01283-0.41597 0.66182 0.71811 0.74954 0.55791
  -2   3  -211495.75  460.97   1-0.09778 0.29259 0.99258 0.93832-0.07216 0.18419
  -2   3  -213822.50  652.95   1 0.09553 0.48535-0.68938-0.74324-0.71806-0.46046
  -2   3  -213566.50  477.59   1-0.27100 0.11965-0.93772-0.99207-0.21734 0.03840
  -2   3  -212268.59  430.44   1-0.41682-0.02603 0.82621 0.77211 0.37899 0.63495
  -2   3  -213058.60  543.19   1-0.63783-0.24777 0.44401 0.39087 0.62930 0.88646
   2  -3   212721.32  618.48   1-0.02911-0.41924 0.76927 0.82395 0.63825 0.38122
  -2   3  -3 8300.30  391.55   1-0.09599 0.28145 0.98905 0.93639-0.11207 0.20964
  -2   3  -3 9331.96  536.47   1 0.10063 0.47736-0.77200-0.82422-0.62759-0.30459
  -2   3  -310080.79  488.47   1-0.27374 0.10405-0.93645-0.98934-0.21935 0.10180
  -2   3  -3 8653.67  412.57   1-0.32394 0.05399 0.93465 0.88209 0.14656 0.46796
   2  -3   3 8857.98  444.90   1-0.03824-0.41540 0.82315 0.87627 0.56652 0.24411
  -2   3  -430130.16  785.01   1-0.09413 0.27037 0.98418 0.93312-0.15007 0.23700
  -2   3  -438800.48  812.90   1-0.28283 0.08211-0.93216-0.98360-0.22599 0.16056
  -2   3  -431468.47  725.97   1-0.25551 0.10956 0.96680 0.91584-0.00053 0.38629
   2  -3   437607.78  900.36   1-0.04346-0.40762 0.85168 0.90320 0.52224 0.13442
  -2   3  -5 3997.71  268.25   1-0.29730 0.05477-0.92501-0.97498-0.23656 0.21539
  -2   3  -5 2912.65  247.16   1-0.20542 0.14680 0.97357 0.92421-0.09972 0.35252
   2  -3   5 4297.82  367.05   1-0.04633-0.39750 0.86666 0.91656 0.49674 0.04352
  -2   3  -6 1647.26  231.31   1-0.31641 0.02281-0.91494-0.96346-0.25051 0.26685
  -2   3  -6 1304.87  177.40   1-0.16579 0.17357 0.97068 0.92291-0.17402 0.34364
   2  -3   6 2097.12  251.60   1-0.04770-0.38587 0.87360 0.92191 0.48428-0.03432
  -2   3  -715831.13  625.34   1-0.33951-0.01315-0.90180-0.94886-0.26736 0.31541
   2  -3   716621.75  736.91   1-0.04805-0.37322 0.87532 0.92202 0.48114-0.10286
  -2   3  -8 1652.12  220.95   1-0.36607-0.05257-0.88531-0.93089-0.28670 0.36148
   2  -3   8 1761.43  253.52   1-0.49794-0.81158 0.53894 0.58341 0.67940 0.03087
   2  -3   8 2115.29  277.30   1-0.04764-0.35981 0.87329 0.91839 0.48485-0.16456
  -2   3  -9 2091.28  215.10   1-0.39571-0.09507-0.86509-0.90921-0.30826 0.40533
   2  -3   9 2204.98  281.49   1-0.49546-0.79624 0.56003 0.60290 0.66398-0.04997
   2  -3   9 1943.84  238.38   1-0.04667-0.34584 0.86837 0.91186 0.49370-0.22110
  -2   3 -10 9357.16  520.37   1-0.42804-0.14027-0.84067-0.88332-0.33173 0.44727
   2  -3  10 8317.16  574.12   1-0.49419-0.78212 0.56966 0.61092 0.65669-0.12268
   2  -3  10 8883.80  514.09   1-0.04524-0.33141 0.86102 0.90292 0.50653-0.27367
  -2   3 -11 2734.94  282.67   1-0.46277-0.18786-0.81146-0.85266-0.35688 0.48752
   2  -3  11 2618.34  304.58   1-0.04343-0.31660 0.85153 0.89182 0.52249-0.32312
  -2   2  12   90.79  106.55   1-0.32251 0.20875 0.93565 0.80662 0.14331-0.55298
  -2   2  12  115.22  161.87   1-0.06211 0.47047 0.93794 0.80835 0.34119-0.35386
  -2   2  11 1255.49  172.05   1-0.30333 0.21506 0.94755 0.82011 0.10064-0.53023
  -2   2  11  953.57  183.42   1-0.06639 0.45319 0.95362 0.82563 0.29359-0.33606
  -2   2  10  470.76  119.63   1-0.28295 0.22258 0.95745 0.83162 0.05666-0.50878
  -2   2  10  443.00  140.63   1-0.07064 0.43594 0.96729 0.84091 0.24360-0.32064
  -2   2   9  613.72  141.42   1-0.10501 0.38811 0.98148 0.85712 0.16021-0.33866
  -2   2   9  330.22  116.10   1-0.26114 0.23153 0.96523 0.84099 0.01104-0.48899
  -2   2   8 9958.06  564.73   1-0.10379 0.37639 0.98903 0.86628 0.10508-0.32844
  -2   2   810296.68  450.14   1-0.23759 0.24223 0.97066 0.84803-0.03673-0.47134
  -2   2   7 4580.12  302.20   1-0.10208 0.36517 0.99380 0.87265 0.04395-0.32421
  -2   2   7 4691.82  266.13   1-0.21185 0.25511 0.97339 0.85235-0.08733-0.45651
  -2   2   7 3925.67  440.47   1 0.09999 0.56799-0.56896-0.69004 0.81625 0.44858
  -2   2   6 2175.07  206.66   1-0.09964 0.35468 0.99467 0.87513-0.02634-0.32916
   2  -2  -6 2174.21  255.54   1-0.03172-0.48647 0.59838 0.71766-0.80058-0.49829
  -2   2   6 2290.10  226.96   1-0.78695-0.33296-0.19464-0.31302-0.58549-0.88946
  -2   2   6 2221.88  199.29   1-0.18326 0.27084 0.97279 0.85335-0.14168-0.44544
  -2   2   6 1816.57  280.12   1 0.09662 0.55156-0.50041-0.61992 0.86037 0.55810
  -2   2   5 6235.26  356.19   1-0.09601 0.34537 0.98911 0.87117-0.11151-0.34896
   2  -2  -5 6222.38  449.28   1-0.02138-0.46321 0.51598 0.63369-0.85633-0.61956
  -2   2   5 6036.10  385.36   1-0.71068-0.26954-0.45817-0.57508-0.53385-0.77240
  -2   2   5 6300.13  355.54   1-0.15088 0.29037 0.96787 0.85003-0.20111-0.43945
  -2   2   5 5510.49  466.18   1 0.08997 0.53182-0.38508-0.50272 0.91848 0.68149
  -2   2   4 3287.45  272.04   1-0.09019 0.33826 0.97083 0.85449-0.22212-0.39422
   2  -2  -4 3330.64  323.75   1-0.00460-0.43337 0.37511 0.49121-0.92696-0.75557
  -2   2   4 3345.71  254.52   1-0.62359-0.19530-0.62286-0.73831-0.47241-0.64556
  -2   2   4 3489.25  235.50   1-0.11322 0.31517 0.95686 0.84062-0.26754-0.44046
  -2   2   4 3097.44  319.08   1 0.07640 0.50512-0.18995-0.30590 0.97881 0.80701
  -2   2   3 1871.65  189.41   1-0.07969 0.33582 0.92239 0.80766-0.37792-0.48466
   2  -2  -3 2105.41  240.50   1 0.02201-0.39373 0.13457 0.24919-0.99065-0.88480
  -2   2   3 2018.64  198.51   1-0.54496-0.12954-0.72788-0.84186-0.41616-0.52390
   2  -2  -3 1947.85  184.82   1-0.05088-0.46628-0.99715-0.88309-0.05562 0.05211
   2  -2  -3 1956.14  319.00   1 0.10571-0.31005-0.88869-0.77389 0.44615 0.55223
  -2   2   3 2013.57  271.09   1 0.04975 0.46543 0.12035 0.00591 0.99148 0.88506
  -2   2   2 1172.48  150.90   1-0.05848 0.34410 0.79361 0.68046-0.60560-0.64695
   2  -2  -2 1215.28  206.38   1 0.05795-0.34472-0.22743-0.11453-0.97206-0.93168
  -2   2   2 1236.43  142.54   1-0.48052-0.07797-0.79523-0.90781-0.36972-0.41205
   2  -2  -2 1197.83  167.66   1-0.06626-0.46881-0.99555-0.88295-0.06697-0.02464
   2  -2  -2 1146.05  221.55   1 0.10407-0.29863-0.67298-0.55974 0.73230 0.77298
  -2   2   2 1153.45  178.00   1 0.00884 0.41143 0.49762 0.38439 0.86734 0.82641
  -2   2   198716.89 1685.70   1-0.01755 0.37204 0.48460 0.37334-0.87455-0.84982
   2  -2  -199883.04 1998.26   1 0.08960-0.30007-0.60460-0.49338-0.79146-0.81641
  -2   2   196941.46 1536.77   1-0.43072-0.04103-0.83853-0.94965-0.33367-0.31059
   2  -2  -193561.86 1530.81   1-0.06842-0.45811-0.99529-0.88415-0.06857-0.09164
   2  -2  -1100205.0 2158.95   1 0.08044-0.30929-0.24424-0.13285 0.96637 0.94164
  -2   2   194432.53 1581.24   1-0.02954 0.36005 0.77192 0.65999 0.63502 0.65937
  -2   2   0182195.8 2420.93   1 0.03307 0.40962 0.02815-0.08151-0.99905-0.90860
  -2   2   0181355.3 2101.62   1-0.39456-0.01774-0.86591-0.97557-0.30743-0.21894
   2  -2   0171391.7 2216.81   1-0.06047-0.43730-0.99619-0.88651-0.06270-0.15118
   2  -2   0160001.5 2877.63   1 0.04142-0.33530 0.20521 0.31501 0.97783 0.88788
  -2   2   0173569.4 2186.29   1-0.05348 0.32312 0.90135 0.79101 0.42976 0.51951
  -2   2  -111595.94  549.18   1 0.06837 0.43187-0.34305-0.45100-0.93682-0.78107
  -2   2  -112220.37  447.86   1-0.37040-0.00643-0.88248-0.99069-0.28985-0.13596
   2  -2   112179.43  652.80   1 0.00890-0.35471 0.49715 0.60563 0.86761 0.71231
  -2   2  -112080.03  466.01   1-0.06709 0.29651 0.95601 0.84727 0.28554 0.44069
  -2   2  -2  560.06  153.43   1 0.08651 0.43692-0.56338-0.66969-0.82165-0.60050
  -2   2  -2  667.33  125.96   1-0.35654-0.00543-0.89140-0.99815-0.27976-0.06047
  -2   2  -2  594.98  113.01   1-0.49336-0.14210 0.57569 0.46909 0.65205 0.87164
  -2   2  -2  570.62  107.67   1-0.34073 0.00996 0.79223 0.68654 0.50623 0.72702
   2  -2   2  526.00  150.81   1-0.01219-0.36278 0.65731 0.76442 0.75351 0.53295
  -2   2  -3 3043.19  262.84   1-0.10426 0.23363 0.98668 0.88156 0.12479 0.41019
  -2   2  -3 3213.57  325.78   1 0.09519 0.43252-0.68428-0.78896-0.72297-0.43641
  -2   2  -3 2994.47  253.96   1-0.35144-0.01319-0.89458-0.99987-0.27605 0.00865
  -2   2  -3 3143.50  216.54   1-0.43968-0.10128 0.77936 0.67437 0.44639 0.73141
   2  -2   3 2979.48  318.33   1-0.02526-0.36285 0.74513 0.85063 0.66643 0.38046
  -2   2  -4 7179.26  362.62   1-0.10216 0.22279 0.99366 0.89014 0.04673 0.39749
  -2   2  -4 9149.26  524.42   1 0.09945 0.42368-0.75160-0.85464-0.65207-0.30011
  -2   2  -4 9335.51  446.69   1-0.35376-0.02837-0.89314-0.99697-0.27774 0.07236
  -2   2  -4 7995.04  380.52   1-0.37521-0.04967 0.88716 0.78377 0.26860 0.61905
   2  -2   4 8498.48  480.41   1-0.47541-0.79898-0.65766-0.55457 0.58434 0.23252
   2  -2   4 9851.89  497.99   1-0.03324-0.35785 0.79426 0.89819 0.60666 0.25531
  -2   2  -535390.66  810.57   1-0.36239-0.04986-0.88769-0.99006-0.28402 0.13148
  -2   2  -531142.04  789.91   1-0.31670-0.00402 0.93953 0.83768 0.13025 0.54614
   2  -2   533855.29 1055.52   1-0.48607-0.79645-0.69586-0.59433 0.52867 0.11149
   2  -2   536013.14  930.56   1-0.03808-0.34970 0.82227 0.92460 0.56781 0.15106
  -2   2  -647973.00  987.03   1-0.37639-0.07672-0.87850-0.97941-0.29421 0.18670
   2  -2   650403.22 1137.51   1-0.04088-0.33950 0.83781 0.93854 0.54441 0.06226
  -2   2  -736010.57  898.45   1-0.39497-0.10816-0.86562-0.96507-0.30772 0.23860
   2  -2   735786.92 1039.33   1-0.04229-0.32791 0.84546 0.94458 0.53235-0.01519
  -2   2  -8 9005.64  449.07   1-0.41749-0.14354-0.84892-0.94691-0.32408 0.28765
   2  -2   810897.41  628.21   1-0.49847-0.77258 0.53398 0.63095 0.68291 0.07076
   2  -2   8 7662.53  494.52   1-0.04271-0.31533 0.84772 0.94523 0.52872-0.08422
  -2   2  -9   -2.34   84.10   1-0.44342-0.18233-0.82813-0.92467-0.34287 0.33426
   2  -2   9   18.32   91.24   1-0.49572-0.75697 0.55796 0.65333 0.66552-0.01205
  -2   2 -10  872.56  174.54   1-0.47229-0.22406-0.80287-0.89795-0.36377 0.37877
   2  -2  10 1049.33  191.76   1-0.49409-0.74248 0.57043 0.66420 0.65610-0.08690
   2  -2  10  901.55  209.97   1-0.04150-0.28812 0.84117 0.93548 0.53916-0.20457
  -2   2 -11   96.56  118.98   1-0.50371-0.26834-0.77260-0.86622-0.38646 0.42148
   2  -2  11  267.93  156.93   1-0.49354-0.72907 0.57439 0.66655 0.65305-0.15538
   2  -2  11  298.77  132.56   1-0.04013-0.27376 0.83372 0.92642 0.55072-0.25842
  -2   2 -12  804.64  196.92   1-0.53725-0.31464-0.73671-0.82875-0.41062 0.46278
   2  -2  12 1228.83  220.32   1-0.49391-0.71658 0.57174 0.66230 0.65509-0.21876
   2  -2  12 1313.35  205.17   1-0.03838-0.25901 0.82394 0.91505 0.56536-0.30918
  -2   1  12 5650.26  345.67   1-0.30877 0.18294 0.94444 0.76292 0.11260-0.62006
  -2   1  12 5163.65  406.98   1-0.06848 0.42455 0.96059 0.77858 0.26939-0.46212
  -2   1  11 6891.14  354.67   1-0.28727 0.19158 0.95558 0.77565 0.06586-0.60137
  -2   1  10  563.14  136.28   1-0.10447 0.36204 0.98545 0.80703 0.13405-0.46650
  -2   1  10  670.80  118.89   1-0.26423 0.20176 0.96430 0.78597 0.01741-0.58440
  -2   1   926259.73  853.48   1-0.10297 0.35061 0.99192 0.81510 0.07404-0.46116
  -2   1   925008.83  688.22   1-0.23936 0.21377 0.97036 0.79363-0.03320-0.56959
  -2   1   8 5416.04  338.12   1-0.10091 0.33973 0.99485 0.81964 0.00857-0.46126
  -2   1   8 6135.08  320.57   1-0.21226 0.22801 0.97337 0.79824-0.08653-0.55750
  -2   1   718062.71  668.63   1-0.09811 0.32959 0.99309 0.81948-0.06435-0.46884
  -2   1   717738.44  583.62   1-0.18239 0.24502 0.97272 0.79919-0.14330-0.54886
  -2   1   6 8399.87  416.91   1-0.09424 0.32053 0.98451 0.81250-0.14778-0.48691
   2  -1  -6 7934.77  483.74   1-0.10347-0.51790-0.99014-0.81929-0.09439 0.24602
  -2   1   6 8774.49  383.05   1-0.14900 0.26556 0.96746 0.79553-0.20448-0.54461
  -2   1   6 6105.79  421.90   1 0.09751 0.51297-0.51759-0.68949 0.85005 0.51132
  -2   1   520607.37  696.29   1-0.08875 0.31309 0.96515 0.79474-0.24618-0.51995
   2  -1  -520173.30  838.66   1-0.02290-0.42527 0.52829 0.69845-0.84875-0.57558
   2  -1  -522604.96  773.65   1-0.18404-0.58561-0.97083-0.80145-0.15363 0.12137
  -2   1   521396.54  613.67   1-0.11104 0.29067 0.95606 0.78573-0.27130-0.54601
  -2   1   520319.93  936.99   1 0.09311 0.49550-0.43719-0.60724 0.89453 0.62106
  -2   1   426638.52  685.91   1-0.08060 0.30830 0.92714 0.75834-0.36592-0.57433
   2  -1  -429418.04  861.37   1-0.01073-0.40005 0.42758 0.59613-0.90391-0.69611
  -2   1   427258.94  753.67   1-0.74545-0.35671-0.36478-0.53266-0.55787-0.76747
   2  -1  -428656.08  889.69   1-0.22537-0.61408-0.95675-0.78882-0.18394 0.02566
   2  -1  -424063.90  760.39   1 0.10480-0.28455-0.91106-0.74230 0.39871 0.60663
  -2   1   424953.24  932.17   1 0.08507 0.47442-0.31002-0.47851 0.94691 0.73887
  -2   1   3 1704.07  194.25   1-0.06794 0.30804 0.85481 0.68760-0.51446-0.65750
   2  -1  -3 1456.38  183.56   1 0.00741-0.36887 0.26915 0.43621-0.96306-0.82076
  -2   1   3 1823.62  190.72   1-0.68073-0.30485-0.52303-0.68944-0.51287-0.65706
   2  -1  -3 1984.29  209.95   1-0.24385-0.61970-0.94949-0.78302-0.19747-0.05328
   2  -1  -3 1956.97  229.32   1 0.10671-0.26958-0.81416-0.64697 0.57073 0.71326
  -2   1   3 1804.82  255.99   1 0.07085 0.44710-0.11926-0.28607 0.99033 0.84750
  -2   1   2 1021.37  153.68   1-0.04774 0.31541 0.71877 0.55350-0.69360-0.77080
   2  -1  -2 1117.58  173.03   1 0.03230-0.33092 0.03569 0.20104-0.99883-0.92199
  -2   1   2 1272.03  164.13   1-0.61673-0.25371-0.63328-0.79822-0.46753-0.54631
   2  -1  -2 1133.68  153.41   1-0.24685-0.60984-0.94825-0.78324-0.19967-0.12088
   2  -1  -2 1140.00  189.18   1 0.10263-0.26060-0.63179-0.46617 0.76830 0.84543
  -2   1   2  956.10  214.31   1 0.04772 0.41093 0.14139-0.02388 0.98880 0.91135
  -2   1   134057.56  923.07   1-0.01726 0.33287 0.48220 0.31849-0.87589-0.88755
   2  -1  -133480.59 1010.57   1 0.06085-0.28941-0.25900-0.09532-0.96395-0.95244
  -2   1   135784.58  911.00   1-0.56083-0.21066-0.70898-0.87246-0.42755-0.44093
   2  -1  -135425.66 1006.65   1-0.23842-0.58856-0.95168-0.78813-0.19350-0.18011
   2  -1  -132445.13 1240.11   1 0.08695-0.26332-0.33809-0.17428 0.93708 0.94883
  -2   1   133436.42  976.48   1 0.01733 0.36740 0.42693 0.26289 0.90411 0.89213
  -2   1   011223.45  538.63   1 0.01999 0.35708 0.15355-0.00866-0.98793-0.93403
   2  -1   011653.66  634.61   1 0.08488-0.25229-0.54218-0.38013-0.83596-0.88985
  -2   1   010594.14  455.67   1-0.51587-0.17859-0.76004-0.92212-0.39523-0.34320
   2  -1   010988.55  512.42   1-0.22109-0.55837-0.95834-0.79624-0.18080-0.23283
   2  -1   010336.84  711.65   1 0.05964-0.27760 0.01298 0.17513 0.99813 0.94459
  -2   1   011583.77  573.67   1-0.01248 0.32456 0.65935 0.49660 0.75173 0.80501
  -2   1  -145091.03 1066.46   1 0.05287 0.37690-0.17311-0.33360-0.98348-0.86408
   2  -1   147915.48 1383.52   1 0.09898-0.22511-0.74369-0.58328-0.66115-0.78045
  -2   1  -144202.72  915.49   1-0.48203-0.15761-0.79381-0.95444-0.37081-0.25337
   2  -1   146826.39 1114.63   1-0.19658-0.52100-0.96687-0.80623-0.16283-0.28026
   2  -1   141907.26 1463.16   1 0.03022-0.29402 0.31232 0.47297 0.94949 0.83056
  -2   1  -141934.04 1126.71   1-0.03585 0.28820 0.80952 0.64836 0.58599 0.70467
  -2   1  -263642.44 1329.53   1 0.07468 0.38569-0.41636-0.57513-0.90612-0.72142
  -2   1  -261368.09 1115.06   1-0.45873-0.14717-0.81502-0.97419-0.35396-0.17112
   2  -1   259675.90 1270.47   1-0.16614-0.47770-0.97604-0.81685-0.14049-0.32332
   2  -1   260815.36 1354.40   1 0.00672-0.30438 0.51474 0.67404 0.85731 0.67305
  -2   1  -259957.98 1187.06   1-0.05232 0.25874 0.89597 0.73641 0.44102 0.62509
  -2   1  -326767.17  839.23   1 0.08720 0.38511-0.57237-0.72951-0.81533-0.56523
  -2   1  -326532.83  751.86   1-0.44488-0.14618-0.82691-0.98461-0.34393-0.09569
  -2   1  -329343.52  756.80   1-0.48721-0.18834 0.61417 0.45668 0.62081 0.86946
  -2   1  -330635.94 1396.88   1-0.77678-0.47844 0.07868-0.07788 0.62483 0.87465
   2  -1   324074.51  760.76   1-0.49289-0.79034-0.72375-0.56668 0.48294 0.23287
   2  -1   328170.18  817.89   1-0.00966-0.30770 0.63925 0.79717 0.76893 0.51944
  -2   1  -325300.88  691.92   1-0.06389 0.23416 0.94469 0.78674 0.32166 0.57113
  -2   1  -472409.96 1355.35   1 0.09406 0.37889-0.66757-0.82306-0.73857-0.42307
  -2   1  -472819.04 1159.99   1-0.43930-0.15345-0.83155-0.98780-0.33989-0.02623
  -2   1  -469997.22 1065.44   1-0.44405-0.15804 0.76887 0.61299 0.46004 0.77412
  -2   1  -512004.87  637.88   1 0.09785 0.36960-0.72543-0.87929-0.68130-0.30039
  -2   1  -510755.55  531.57   1-0.44083-0.16785-0.83028-0.98507-0.34100 0.03805
  -2   1  -5 9874.95  417.52   1-0.39321-0.12006 0.86387 0.70958 0.31481 0.69431
   2  -1   511168.27  537.51   1-0.02775-0.29980 0.76087 0.91558 0.64830 0.26800
  -2   1  -6  717.92  182.15   1 0.09998 0.35864-0.76062-0.91285-0.64144-0.19513
  -2   1  -6  592.33  123.55   1-0.44848-0.18836-0.82387-0.97720-0.34654 0.09792
  -2   1  -6  515.97   90.88   1-0.34352-0.08325 0.91935 0.76661 0.19174 0.63668
   2  -1   6  522.44  166.20   1-0.03227-0.29134 0.78852 0.94166 0.61415 0.16848
  -2   1  -721656.71  717.53   1-0.46135-0.21408-0.81272-0.96459-0.35585 0.15401
   2  -1   721182.11  711.85   1-0.03501-0.28108 0.80466 0.95620 0.59268 0.08161
  -2   1  -819736.22  661.04   1-0.47868-0.24427-0.79696-0.94737-0.36838 0.20688
   2  -1   823222.08  893.73   1-0.49996-0.73453 0.51881 0.66828 0.69344 0.11765
   2  -1   819285.47  721.58   1-0.03646-0.26953 0.81304 0.96297 0.58105 0.00457
  -2   1  -9  698.05  121.11   1-0.49982-0.27828-0.77651-0.92547-0.38365 0.25702
   2  -1   9 1002.76  189.32   1-0.49709-0.71880 0.54657 0.69443 0.67391 0.03269
   2  -1   9  794.77  162.40   1-0.03696-0.25703 0.81589 0.96422 0.57701-0.06485
  -2   1 -10  663.63  130.63   1-0.52411-0.31533-0.75125-0.89864-0.40116 0.30496
   2  -1  10 1049.54  199.26   1-0.49514-0.70399 0.56253 0.70880 0.66210-0.04453
   2  -1  10  726.27  153.13   1-0.03672-0.24380 0.81456 0.96129 0.57890-0.12836
  -2   1 -11   56.37  115.45   1-0.55130-0.35538-0.72045-0.86638-0.42071 0.35082
   2  -1  11  -34.11  218.05   1-0.03591-0.22999 0.80989 0.95501 0.58547-0.18720
  -2   1 -12 1458.77  229.18   1-0.58086-0.39779-0.68360-0.82807-0.44190 0.39504
   2  -1  12 1699.73  238.88   1-0.49415-0.67728 0.57002 0.71308 0.65641-0.18108
   2  -1  12 1698.50  231.97   1-0.03462-0.21570 0.80239 0.94591 0.59578-0.24229
  -2   0  11 5626.07  452.48   1-0.10451 0.33539 0.98521 0.75273 0.13574-0.56648
  -2   0  11 6408.63  421.66   1-0.27441 0.16490 0.96083 0.72842 0.03862-0.66498
  -2   0  1015424.67  699.45   1-0.10299 0.32398 0.99186 0.76098 0.07478-0.56208
  -2   0  1015610.03  588.75   1-0.24918 0.17727 0.96836 0.73754-0.01342-0.65161
  -2   0   9 7877.43  408.34   1-0.10094 0.31309 0.99484 0.76556 0.00948-0.56203
  -2   0   9 7736.51  415.82   1-0.22184 0.19175 0.97271 0.74349-0.06789-0.64065
  -2   0   8 2526.01  230.98   1-0.09823 0.30286 0.99326 0.76558-0.06142-0.56758
  -2   0   8 2747.78  244.81   1-0.19197 0.20877 0.97336 0.74574-0.12533-0.63267
  -2   0   7  695.23  153.52   1-0.09465 0.29350 0.98567 0.75959-0.13959-0.58039
   2   0  -7  462.85  144.41   1-0.29162-0.67936-0.92786-0.70314-0.23241 0.20986
  -2   0   7  551.05  125.19   1-0.15899 0.22888 0.96951 0.74349-0.18642-0.62834
  -2   0   6  634.73  136.01   1-0.08988 0.28534 0.96967 0.74520-0.22725-0.60270
   2   0  -6  488.85  117.62   1-0.37516-0.75006-0.87932-0.65606-0.29332 0.08354
  -2   0   6  725.01  115.89   1-0.12217 0.25285 0.95998 0.73556-0.25200-0.62850
  -2   0   522527.90  733.55   1-0.08342 0.27887 0.94126 0.71839-0.32720-0.63729
   2   0  -522478.19  790.81   1-0.41567-0.77770-0.85032-0.62852-0.32275-0.01129
  -2   0   524080.20  699.62   1-0.08052 0.28164 0.94295 0.72013-0.32302-0.63409
  -2   0   517840.83  687.53   1-0.50078-0.13710-0.76378-0.98569 0.40725 0.09806
  -2   0   520323.38  814.01   1 0.09420 0.45712-0.45606-0.67853 0.88494 0.57500
  -2   0   4146676.3 1689.51   1-0.07446 0.27494 0.89365 0.67238-0.44253-0.68724
   2   0  -4136998.7 1788.25   1-0.01292-0.36278 0.44604 0.66704-0.89491-0.65072
   2   0  -4133350.4 2456.21   1-0.43347-0.78264-0.83631-0.61598-0.33566-0.08960
  -2   0   4128469.2 2563.75   1 0.08859 0.43849-0.36333-0.58424 0.92743 0.68291
  -2   0   338415.99  887.71   1-0.06180 0.27464 0.81568 0.59601-0.57519-0.75454
   2   0  -341448.82 1031.38   1 0.00063-0.33616 0.32945 0.54884-0.94417-0.76535
  -2   0   335752.45  870.88   1-0.77208-0.43575-0.26886-0.48769-0.57584-0.75648
   2   0  -336482.11  908.32   1-0.43629-0.77261-0.83402-0.61514-0.33771-0.15706
  -2   0   333879.17  919.82   1-0.49151-0.15422-0.71777-0.93658 0.49317 0.31469
   2   0  -338482.67 1083.80   1 0.10649-0.23032-0.78016-0.56057 0.61644 0.79542
  -2   0   335859.37 1059.03   1 0.07938 0.41616-0.22982-0.44904 0.96998 0.79067
  -2   0   212145.16  519.04   1-0.04386 0.27983 0.69049 0.47276-0.72200-0.83557
   2   0  -213978.21  612.10   1 0.01903-0.30471 0.16254 0.38042-0.98651-0.87317
  -2   0   212926.80  499.09   1-0.72818-0.40470-0.41427-0.63164-0.54600-0.66123
   2   0  -212823.57  530.74   1-0.42796-0.75142-0.84073-0.62331-0.33167-0.21643
   2   0  -211859.45  622.68   1 0.10250-0.22126-0.62846-0.41045 0.77105 0.88463
  -2   0   211946.26  674.63   1 0.06475 0.38853-0.04569-0.26336 0.99685 0.88299
  -2   0   1  133.15  100.18   1-0.01955 0.29113 0.50100 0.28484-0.86522-0.91329
   2   0  -1  118.81   90.01   1 0.04152-0.26919-0.05594 0.16023-0.99756-0.94966
  -2   0   1  181.62   92.38   1-0.68048-0.36985-0.52353-0.73944-0.51269-0.56252
   2   0  -1  213.12   86.78   1-0.41069-0.72128-0.85409-0.63813-0.31914-0.26930
   2   0  -1  144.56   98.11   1 0.09138-0.21942-0.40809-0.19187 0.90835 0.95657
  -2   0   1  203.38  113.90   1 0.04397 0.35471 0.17966-0.03647 0.98274 0.93426
  -2   0   020172.91  714.53   1 0.00964 0.30726 0.24896 0.03431-0.96846-0.95100
   2   0   020317.37  795.56   1 0.06474-0.23302-0.30208-0.08758-0.95108-0.96851
  -2   0   020481.78  701.44   1-0.63589-0.33812-0.60342-0.81786-0.48116-0.46558
   2   0   018272.77  655.56   1-0.38593-0.68366-0.87199-0.65748-0.30115-0.31672
   2   0   020257.45  884.35   1 0.07218-0.22559-0.13587 0.07868 0.98809 0.97103
  -2   0   019981.50  748.31   1 0.01902 0.31658 0.41241 0.19755 0.91079 0.92776
  -2   0  -154455.30 1290.15   1 0.03843 0.32302-0.02485-0.23779-0.99895-0.91602
   2   0   154495.13 1388.29   1 0.08388-0.20080-0.52930-0.31644-0.84427-0.92711
  -2   0  -153264.84 1184.49   1-0.59806-0.31314-0.66031-0.87329-0.45420-0.37321
   2   0   153332.35 1285.92   1-0.35473-0.63960-0.89254-0.67949-0.27844-0.35942
   2   0   150779.10 1491.08   1 0.04836-0.23639 0.13480 0.34785 0.98969 0.90725
  -2   0  -149259.32 1103.23   1-0.00561 0.27889 0.60974 0.39617 0.79258 0.87479
  -2   0  -2 2704.01  256.58   1 0.06134 0.33294-0.26435-0.47558-0.96247-0.81422
   2   0   2 2830.92  330.06   1 0.09642-0.17517-0.70287-0.49165-0.70474-0.85298
  -2   0  -2 3054.74  227.49   1-0.56847-0.29640-0.69951-0.91103-0.43303-0.28663
   2   0   2 2767.71  265.09   1-0.31796-0.58997-0.91409-0.70249-0.25165-0.39802
   2   0   2 2605.54  284.12   1 0.02566-0.24592 0.35395 0.56565 0.93491 0.78711
  -2   0  -2 2956.77  252.88   1-0.02667 0.24483 0.75411 0.54215 0.65620 0.80382
  -2   0  -322630.78  811.10   1 0.07689 0.33540-0.44269-0.65228-0.89336-0.67972
  -2   0  -319367.66  653.44   1-0.54737-0.28816-0.72508-0.93514-0.41789-0.20608
  -2   0  -318905.58  700.02   1-0.78619-0.52721 0.03016-0.17893 0.61724 0.83067
   2   0   319492.57  690.30   1 0.00735-0.25123 0.50967 0.71979 0.86033 0.64713
  -2   0  -318871.81  589.57   1-0.04317 0.21534 0.85015 0.63978 0.52476 0.73777
  -2   0  -472522.20 1433.26   1 0.08655 0.33198-0.56389-0.77185-0.82129-0.54224
  -2   0  -464626.07 1064.03   1-0.53433-0.28797-0.74000-0.94859-0.40851-0.13130
  -2   0  -466379.81 1045.86   1-0.47984-0.23337 0.65110 0.44271 0.58805 0.86575
  -2   0  -462603.90 1185.79   1-0.52251-0.27657 0.61354 0.40610 0.59206 0.87097
   2   0   472927.83 1320.32   1-0.00600-0.25151 0.61265 0.82139 0.79032 0.51190
  -2   0  -464704.83 1173.42   1-0.05577 0.18973 0.91168 0.70291 0.40708 0.68549
  -2   0  -512226.84  552.66   1 0.09238 0.32472-0.64330-0.84962-0.76001-0.41555
  -2   0  -511559.08  477.87   1-0.52862-0.29512-0.74633-0.95345-0.40441-0.06178
  -2   0  -510928.00  410.06   1-0.44207-0.20846 0.77369 0.56691 0.45383 0.79696
   2   0   512790.64  613.89   1-0.01545-0.24795 0.68002 0.88715 0.73303 0.38920
  -2   0  -6 1343.16  198.00   1 0.09588 0.31513-0.69468-0.89936-0.71289-0.30304
  -2   0  -6 1330.97  169.68   1-0.52940-0.30876-0.74546-0.95113-0.40497 0.00306
   2   0   6 1463.03  197.76   1-0.02189-0.24140 0.72336 0.92888 0.69012 0.28088
  -2   0  -7 4130.40  362.27   1 0.09798 0.30415-0.72752-0.93057-0.67904-0.20378
  -2   0  -7 3638.50  292.01   1-0.53585-0.32806-0.73829-0.94249-0.40961 0.06383
   2   0   7 4009.89  317.69   1-0.02615-0.23266 0.75081 0.95473 0.65999 0.18535
  -2   0  -8  340.92  180.62   1 0.09923 0.29230-0.74788-0.94929-0.65636-0.11570
  -2   0  -8  202.03  108.99   1-0.54719-0.35225-0.72529-0.92803-0.41776 0.12109
   2   0   8  417.76  157.91   1-0.02882-0.22232 0.76748 0.96979 0.64041 0.10037
  -2   0  -9 6549.09  533.51   1 0.09992 0.27991-0.75955-0.95932-0.64272-0.03666
  -2   0  -9 6439.37  359.96   1-0.56272-0.38063-0.70666-0.90794-0.42891 0.17535
   2   0   9 6744.44  401.99   1-0.49920-0.68138 0.52682 0.72719 0.68793 0.08308
   2   0   9 4191.48  620.99   1-0.76909-0.94997 0.11231 0.31147 0.62918 0.02304
   2   0   9 6358.79  484.04   1-0.03029-0.21079 0.77654 0.97723 0.62933 0.02389
  -2   0 -1034943.92  976.13   1 0.10023 0.26713-0.76488-0.96301-0.63632 0.03514
  -2   0 -1035225.01  901.09   1-0.58182-0.41259-0.68234-0.88215-0.44259 0.22707
   2   0  1037172.47 1069.67   1-0.49706-0.66638 0.54683 0.74559 0.67372 0.00344
   2   0  1031663.41  988.20   1-0.03086-0.19836 0.77997 0.97905 0.62505-0.04579
  -2   0 -11 7929.63  553.90   1 0.10026 0.25407-0.76538-0.96188-0.63572 0.10114
  -2   0 -11 8881.69  540.30   1-0.60393-0.44755-0.65202-0.85037-0.45840 0.27668
   2   0  1110223.75  641.17   1-0.49576-0.65223 0.55762 0.75478 0.66578-0.06991
   2   0  11 8506.28  584.06   1-0.03070-0.18520 0.77904 0.97652 0.62621-0.11003
  -2   0 -12 5135.91  421.61   1 0.10006 0.24079-0.76201-0.95687-0.63978 0.16248
  -2   0 -12 4639.71  347.12   1-0.62854-0.48502-0.61515-0.81204-0.47593 0.32455
   2   0  12 5693.15  467.76   1-0.49531-0.63891 0.56123 0.75678 0.66308-0.13804
   2   0  12 5033.77  454.75   1-0.02997-0.17147 0.77456 0.97043 0.63178-0.16987
  -2   0 -13  581.91  199.44   1 0.09967 0.22731-0.75540-0.94863-0.64763 0.22004
   2   0  13  490.27  161.37   1-0.49559-0.62633 0.55902 0.75297 0.66474-0.20181
   2   0  13  414.67  200.06   1-0.02875-0.15724 0.76706 0.96132 0.64092-0.22612
  -2  -1  11  505.37  151.51   1-0.10353 0.29683 0.99011 0.70516 0.09462-0.64391
  -2  -1  11  653.88  120.11   1-0.26479 0.13498 0.96412 0.67922 0.01856-0.72141
  -2  -1  10  190.01  126.52   1-0.10165 0.28577 0.99434 0.71099 0.03068-0.64250
  -2  -1  10    4.76   95.81   1-0.23780 0.14911 0.97063 0.68732-0.03632-0.71087
  -2  -1   9 8458.04  537.90   1-0.09921 0.27528 0.99436 0.71261-0.03745-0.64528
  -2  -1   9 9780.01  571.24   1-0.20853 0.16551 0.97351 0.69180-0.09372-0.70285
  -2  -1   816462.57  608.92   1-0.09605 0.26550 0.98919 0.70904-0.11078-0.65326
  -2  -1   818185.35  644.32   1-0.17657 0.18462 0.97214 0.69203-0.15414-0.69785
  -2  -1   720190.15  728.28   1-0.09198 0.25663 0.97735 0.69881-0.19055-0.66767
  -2  -1   719189.94  693.48   1-0.14136 0.20697 0.96561 0.68710-0.21816-0.69645
  -2  -1   615101.76  567.71   1-0.08673 0.24895 0.95658 0.67965-0.27823-0.68999
   2   1  -612514.58  596.54   1-0.57239-0.90775-0.69455-0.41890-0.43584-0.02251
  -2  -1   615446.73  465.16   1-0.10223 0.23325 0.95263 0.67572-0.28641-0.69927
  -2  -1   5  385.18  116.58   1-0.07988 0.24286 0.92341 0.64807-0.37540-0.72181
   2   1  -5  458.10  118.42   1-0.58937-0.91187-0.67225-0.39807-0.44800-0.10008
   2   1  -5  447.91  138.23   1 0.10462-0.21883-0.91447-0.63936 0.39087 0.73710
  -2  -1   421533.84  728.29   1-0.07085 0.23900 0.87255 0.59881-0.48335-0.76439
   2   1  -419540.97  761.64   1-0.59431-0.90396-0.66551-0.39279-0.45153-0.16902
  -2  -1   417816.33  742.52   1-0.47916-0.16800-0.67056-0.94335 0.56634 0.28611
   2   1  -420175.60  713.00   1 0.10646-0.20394-0.85585-0.58230 0.50614 0.78697
  -2  -1   3 5502.20  349.74   1-0.05888 0.23802 0.79634 0.52421-0.60196-0.81764
   2   1  -3 5529.36  366.10   1-0.00219-0.29954 0.35424 0.62608-0.93515-0.71992
   2   1  -3 6237.08  388.69   1-0.58995-0.88674-0.67147-0.40021-0.44841-0.23131
   2   1  -3 6015.41  407.44   1 0.10633-0.19101-0.76792-0.49594 0.63165 0.84708
  -2  -1   3 5757.40  445.57   1 0.08319 0.38059-0.28280-0.55456 0.95556 0.74000
  -2  -1   210977.94  503.28   1-0.04307 0.24115 0.68464 0.41446-0.72760-0.87753
   2   1  -210443.40  499.98   1 0.01213-0.27215 0.22634 0.49664-0.97397-0.82418
   2   1  -2 9647.32  466.76   1-0.57769-0.86163-0.68774-0.41794-0.43964-0.28794
   2   1  -211460.02  579.38   1 0.10295-0.18134-0.64034-0.36993 0.76116 0.91118
  -2  -1   2 9735.08  584.44   1 0.07298 0.35728-0.14586-0.41593 0.98661 0.83626
  -2  -1   122188.18  733.48   1-0.02290 0.24832 0.52830 0.25969-0.84874-0.93321
   2   1  -123681.29  789.41   1 0.02990-0.24131 0.05908 0.32777-0.99780-0.91341
  -2  -1   122572.55  675.14   1-0.76357-0.49249-0.30309-0.57142-0.57016-0.65644
   2   1  -119755.50  673.40   1-0.55828-0.82937-0.71208-0.44375-0.42572-0.33944
   2   1  -124533.64  866.96   1 0.09477-0.17656-0.46629-0.19765 0.87953 0.96423
  -2  -1   119731.16  808.33   1 0.05828 0.32959 0.02817-0.24035 0.99790 0.91301
  -2  -1   0  217.39  117.96   1 0.00086 0.25904 0.32741 0.06041-0.94488-0.96397
   2   1   0  277.16  124.95   1 0.04977-0.20842-0.14065 0.12634-0.98880-0.96984
  -2  -1   0  208.14   84.41   1-0.73138-0.47315-0.40564-0.67251-0.54820-0.56908
   2   1   0  188.88   79.59   1-0.53222-0.79045-0.74234-0.47547-0.40700-0.38613
   2   1   0  146.47  122.91   1 0.08089-0.17742-0.25052 0.01655 0.96472 0.98399
  -2  -1   0  239.21  134.14   1 0.03930 0.29757 0.22601-0.04098 0.97333 0.95381
  -2  -1  -121222.44  732.12   1 0.02568 0.27077 0.09971-0.16575-0.99468-0.94826
   2   1   124583.80  915.66   1 0.06895-0.17632-0.34969-0.08437-0.93432-0.98071
  -2  -1  -123159.45  660.78   1-0.69907-0.45369-0.48466-0.75006-0.52573-0.48120
   2   1   121994.68  710.36   1-0.50003-0.74536-0.77630-0.51084-0.38381-0.42832
   2   1   119858.21  796.76   1 0.06248-0.18283-0.01928 0.24613 0.99786 0.95183
  -2  -1  -125162.02  841.74   1 0.01781 0.26286 0.42284 0.15715 0.90602 0.95194
  -2  -1  -224148.40  810.95   1 0.04786 0.27993-0.12070-0.38447-0.99153-0.87966
   2   1   224104.47  977.63   1 0.08461-0.14757-0.53865-0.27497-0.83826-0.95005
  -2  -1  -225128.13  680.26   1-0.67013-0.43761-0.54358-0.80753-0.50540-0.39545
   2   1   223635.12  790.02   1-0.46187-0.69433-0.81226-0.54826-0.35623-0.46615
  -2  -1  -224208.39  799.97   1-0.80327-0.57063-0.21647-0.47977 0.55488 0.66648
   2   1   229102.41  983.04   1 0.04259-0.18970 0.19356 0.45746 0.98016 0.86875
  -2  -1  -224379.60  758.46   1-0.00335 0.22861 0.59290 0.32852 0.80526 0.91641
  -2  -1  -310373.75  532.23   1 0.06504 0.28415-0.30544-0.56749-0.94998-0.77279
   2   1   311029.32  675.26   1 0.09549-0.12361-0.68869-0.42664-0.71873-0.89592
  -2  -1  -310980.35  452.20   1-0.64652-0.42685-0.58581-0.84829-0.48870-0.31334
   2   1   310557.96  527.75   1-0.41826-0.63787-0.84832-0.58578-0.32463-0.49996
  -2  -1  -311870.88  531.87   1-0.78364-0.56401 0.04439-0.21724 0.61962 0.79667
   2   1   310787.94  605.08   1 0.02444-0.19463 0.36485 0.62737 0.93074 0.75400
  -2  -1  -310706.43  469.99   1-0.02222 0.19674 0.72553 0.46275 0.68782 0.86437
  -2  -1  -4 2561.23  264.21   1 0.07710 0.28312-0.44530-0.70572-0.89205-0.64945
  -2  -1  -4 2492.25  195.73   1-0.62907-0.42226-0.61431-0.87533-0.47631-0.23555
  -2  -1  -4 2483.79  223.27   1-0.49660-0.28966 0.55078 0.28989 0.67083 0.91217
  -2  -1  -4 2446.83  237.50   1-0.66842-0.46181 0.38665 0.12666 0.63538 0.87788
   2   1   4 2371.16  249.94   1 0.00960-0.19648 0.49150 0.75244 0.87082 0.62866
  -2  -1  -4 2000.72  207.33   1-0.03790 0.16805 0.82128 0.56009 0.56926 0.81120
  -2  -1  -5 3761.95  331.45   1 0.08509 0.27802-0.54484-0.80362-0.83420-0.52620
  -2  -1  -5 3921.73  286.76   1-0.61794-0.42399-0.63146-0.89102-0.46839-0.16222
  -2  -1  -5 3620.69  245.85   1-0.47130-0.27722 0.68631 0.42703 0.55392 0.86069
  -2  -1  -5 3361.59  314.48   1-0.42259-0.22903 0.72188 0.46356 0.54798 0.85595
   2   1   5 3212.25  280.54   1-0.00170-0.19480 0.58045 0.83981 0.81428 0.50672
  -2  -1  -622856.85  871.03   1 0.09025 0.27009-0.61351-0.87065-0.78450-0.41110
  -2  -1  -622208.05  701.35   1-0.61284-0.43173-0.63908-0.89717-0.46475-0.09317
   2   1   619315.75 1087.12   1-0.80289-0.98346-0.22554 0.03112 0.55181 0.17841
   2   1   624203.23  911.70   1-0.00990-0.18987 0.64103 0.89898 0.76744 0.39468
  -2  -1  -7 4443.47  378.16   1 0.09355 0.26030-0.66006-0.91556-0.74536-0.30655
  -2  -1  -7 4236.29  301.12   1-0.61326-0.44502-0.63845-0.89507-0.46506-0.02806
   2   1   7 3490.96  335.92   1-0.79726-0.96481-0.04856 0.20644 0.60167 0.16283
   2   1   7 5046.08  362.67   1-0.01576-0.18273 0.68220 0.93854 0.73099 0.29282
  -2  -1  -822118.34  813.08   1 0.09564 0.24931-0.69100-0.94486-0.71649-0.21229
  -2  -1  -822874.35  711.44   1-0.61862-0.46323-0.63043-0.88560-0.46888 0.03352
   2   1   817426.66  980.92   1-0.77095-0.92548 0.10456 0.35791 0.62824 0.12395
   2   1   820510.81  757.52   1-0.01977-0.17373 0.70932 0.96405 0.70460 0.20103
  -2  -1  -9 5889.63  453.82   1 0.09693 0.23751-0.71080-0.96303-0.69667-0.12706
  -2  -1  -9 6032.08  342.20   1-0.62830-0.48577-0.61552-0.86922-0.47577 0.09204
   2   1   9 3493.90  430.83   1-0.73839-0.87991 0.21850 0.47020 0.63798 0.06824
   2   1   9 5977.06  426.47   1-0.02235-0.16331 0.72637 0.97949 0.68693 0.11796
  -2  -1 -1025594.95  891.61   1 0.09767 0.22516-0.72246-0.97306-0.68447-0.04945
  -2  -1 -1024725.63  824.22   1-0.64170-0.51201-0.59390-0.84614-0.48528 0.14793
   2   1  1024224.48  900.71   1-0.49948-0.62927 0.52389 0.77515 0.68996 0.05606
   2   1  1018553.19 1087.83   1-0.71013-0.83863 0.29464 0.54468 0.63945 0.00426
   2   1  1023824.97  843.28   1-0.02383-0.15179 0.73600 0.98751 0.67656 0.04218
  -2  -1 -11 8137.66  540.07   1 0.09801 0.21242-0.72797-0.97693-0.67856 0.02185
  -2  -1 -11 8718.03  481.04   1-0.65822-0.54139-0.56545-0.81623-0.49699 0.20163
   2   1  11 8282.12  543.08   1-0.49797-0.61490 0.53869 0.78835 0.67957-0.01974
   2   1  11 7914.44  475.09   1-0.02445-0.13940 0.73994 0.98985 0.67221-0.02756
  -2  -1 -12 9667.59  570.48   1 0.09805 0.19938-0.72864-0.97596-0.67783 0.08798
  -2  -1 -12 8878.92  487.44   1-0.67732-0.57334-0.52977-0.77908-0.51046 0.25357
   2   1  1210035.98  607.72   1-0.49717-0.60124 0.54588 0.79394 0.67440-0.09034
   2   1  12 7632.99  491.25   1-0.02436-0.12632 0.73938 0.98768 0.67283-0.09234
  -2  -1 -13 2984.54  404.58   1 0.09785 0.18608-0.72535-0.97104-0.68138 0.14983
   2   1  13 2949.82  358.65   1-0.49705-0.58826 0.54692 0.79337 0.67365-0.15652
   2   1  13 2450.21  291.75   1-0.02369-0.11265 0.73509 0.98177 0.67755-0.15303
  -2  -2  11  806.95  173.93   1-0.10271 0.25810 0.99259 0.65518 0.06485-0.71001
  -2  -2  10 5067.60  399.00   1-0.10058 0.24729 0.99492 0.65911-0.00071-0.71021
  -2  -2  10 4073.90  338.51   1-0.23002 0.11734 0.97180 0.63600-0.05178-0.76270
  -2  -2   912714.93  668.46   1-0.09787 0.23707 0.99272 0.65851-0.07009-0.71424
  -2  -2   912436.79  604.93   1-0.19931 0.13520 0.97358 0.63938-0.11140-0.75690
  -2  -2   811860.85  519.29   1-0.09443 0.22757 0.98505 0.65244-0.14406-0.72285
  -2  -2   811969.77  529.37   1-0.16583 0.15582 0.97069 0.63809-0.17395-0.75402
  -2  -2   7 1302.28  239.97   1-0.09011 0.21896 0.97053 0.63952-0.22349-0.73692
  -2  -2   7 1466.96  159.02   1-0.12909 0.17969 0.96218 0.63118-0.23988-0.75453
  -2  -2   633414.52  940.39   1-0.08466 0.21147 0.94718 0.61778-0.30929-0.75737
   2   2  -628103.34 1026.74   1-0.68415-0.97996-0.51616-0.18808-0.51527-0.06549
  -2  -2   631002.78  859.66   1-0.08851 0.20742 0.94672 0.61732-0.30964-0.75887
  -2  -2   5 1175.75  169.62   1-0.07778 0.20542 0.91218 0.58438-0.40232-0.78504
   2   2  -5  801.03  158.93   1-0.69257-0.97553-0.49869-0.17208-0.52119-0.13681
   2   2  -5 1077.35  164.25   1 0.10513-0.17885-0.90385-0.57635 0.41471 0.79738
  -2  -2   447152.08 1217.96   1-0.06904 0.20127 0.86156 0.53537-0.50292-0.82028
   2   2  -440499.87 1123.10   1-0.69409-0.96419-0.49547-0.17032-0.52225-0.20328
   2   2  -442460.51 1134.85   1 0.10656-0.16436-0.84753-0.52159 0.51993 0.83721
  -2  -2   3 5362.85  320.65   1-0.05794 0.19942 0.79003 0.46544-0.61032-0.86231
   2   2  -3 5465.23  357.82   1-0.68967-0.94691-0.50481-0.18113-0.51915-0.26559
   2   2  -3 5775.47  389.50   1 0.10634-0.15153-0.76818-0.44381 0.63133 0.88321
  -2  -2   2 9081.17  476.43   1-0.04395 0.20080 0.69113 0.36849-0.72138-0.90768
   2   2  -2 8987.82  481.43   1-0.67965-0.92404-0.52518-0.20296-0.51210-0.32396
   2   2  -2 9595.09  518.17   1 0.10363-0.14118-0.65957-0.33677 0.74446 0.93093
  -2  -2   2 8029.31  541.59   1 0.07709 0.32193-0.19913-0.52162 0.97693 0.79010
  -2  -2   1 1679.88  214.19   1-0.02680 0.20492 0.55962 0.23859-0.82831-0.94925
   2   2  -1 1488.69  200.02   1 0.02322-0.20852 0.12315 0.44427-0.99211-0.87128
   2   2  -1 1483.79  195.98   1-0.66400-0.89553-0.55500-0.23424-0.50107-0.37833
   2   2  -1 1089.36  202.82   1 0.09749-0.13426-0.51719-0.19596 0.85029 0.97137
  -2  -2   1 1224.05  199.64   1 0.06611 0.29795-0.06172-0.38265 0.99590 0.87452
  -2  -2   082275.93 1475.73   1-0.00684 0.21188 0.39438 0.07493-0.91892-0.97441
   2   2   072644.29 1379.51   1 0.03983-0.17892-0.03889 0.28055-0.99844-0.94301
  -2  -2   081290.47 1436.39   1-0.78702-0.56834-0.19422-0.51351-0.58554-0.64287
   2   2   080136.20 1450.04   1-0.64253-0.86121-0.59251-0.27322-0.48587-0.42854
   2   2   068382.58 1462.68   1-0.47806-0.69713-0.66672-0.34770 0.57177 0.62698
   2   2   076308.63 1536.35   1 0.08727-0.13158-0.34298-0.02348 0.93527 0.99102
  -2  -2   073866.93 1507.23   1 0.05161 0.27039 0.10068-0.21870 0.99357 0.93757
  -2  -2  -1230314.7 2783.02   1 0.01453 0.22015 0.20430-0.11359-0.97879-0.96882
   2   2   1244916.3 2561.66   1 0.05719-0.14850-0.21920 0.09862-0.97400-0.98398
  -2  -2  -1237988.2 2739.72   1-0.76790-0.56208-0.28620-0.60403-0.57306-0.56498
   2   2   1238510.1 2757.61   1-0.61503-0.82086-0.63582-0.31799-0.46632-0.47440
   2   2   1250085.6 2846.51   1 0.07320-0.13263-0.14870 0.16912 0.98616 0.97662
  -2  -2  -1247435.2 2722.10   1 0.03407 0.23987 0.27632-0.04151 0.96045 0.96991
  -2  -2  -2179932.9 2366.93   1 0.03504 0.22766 0.00883-0.30737-0.99934-0.92395
   2   2   2181691.9 2938.16   1 0.07321-0.11957-0.39899-0.08285-0.91402-0.98936
  -2  -2  -2183413.1 2757.49   1-0.74701-0.55404-0.35992-0.67629-0.55894-0.48545
   2   2   2183355.8 2891.24   1-0.58137-0.77434-0.68293-0.36656-0.44227-0.51576
  -2  -2  -2181992.0 2844.90   1-0.80308-0.60980-0.12680-0.44264 0.58221 0.65742
   2   2   2169056.5 2911.50   1 0.05674-0.13609 0.04527 0.36154 0.99736 0.92236
  -2  -2  -2172717.0 2689.54   1 0.01503 0.20757 0.44645 0.12994 0.89468 0.96954
  -2  -2  -311717.86  590.02   1 0.05260 0.23216-0.17034-0.48493-0.98398-0.84317
   2   2   310647.67  595.66   1 0.08623-0.09346-0.55965-0.24514-0.82422-0.96496
  -2  -2  -3 9904.54  417.18   1-0.72720-0.54708-0.41688-0.73179-0.54532-0.40642
   2   2   311131.22  555.95   1-0.54154-0.72166-0.73183-0.41692-0.41370-0.55260
  -2  -2  -312406.84  527.33   1-0.77791-0.59765 0.07335-0.24082 0.62407 0.76473
   2   2   311370.74  646.39   1 0.04014-0.13967 0.21779 0.53254 0.97516 0.83479
  -2  -2  -310429.58  471.57   1-0.00362 0.17580 0.59493 0.27973 0.80376 0.94384
  -2  -2  -465622.89 1350.88   1 0.06625 0.23286-0.31894-0.63181-0.94545-0.73931
   2   2   465434.93 1644.60   1 0.09559-0.07101-0.69032-0.37745-0.71715-0.92330
  -2  -2  -468825.03 1215.36   1-0.71035-0.54308-0.45896-0.77240-0.53361-0.32930
  -2  -2  -468752.91 1327.59   1-0.70164-0.53439 0.31498 0.00246 0.63912 0.84522
   2   2   469434.76 1501.20   1 0.02523-0.14132 0.35774 0.67108 0.93347 0.72778
  -2  -2  -462732.50 1194.90   1-0.02064 0.14578 0.71513 0.40154 0.69868 0.90416
  -2  -2  -5  839.70  187.50   1 0.07615 0.22967-0.43379-0.74502-0.89779-0.62624
  -2  -2  -5  843.27  142.02   1-0.69753-0.54312-0.48803-0.80001-0.52466-0.25494
   2   2   5  892.62  169.13   1-0.80269-0.95692-0.22977 0.08108 0.55035 0.27880
  -2  -2  -5  781.34  138.38   1-0.56073-0.40650 0.56380 0.25294 0.60638 0.87793
   2   2   5  800.24  157.35   1 0.01285-0.14071 0.46468 0.77644 0.88538 0.61427
  -2  -2  -617534.56  674.41   1 0.08303 0.22347-0.51852-0.82812-0.85101-0.51406
  -2  -2  -616674.41  625.74   1-0.68920-0.54765-0.50577-0.81629-0.51882-0.18369
   2   2   614918.88  833.40   1-0.80112-0.94233-0.09177 0.21743 0.59142 0.25442
  -2  -2  -616094.42  625.76   1-0.36848-0.22730 0.76999 0.46079 0.52088 0.85790
   2   2   618853.67  750.75   1 0.00315-0.13742 0.54298 0.85316 0.83973 0.50321
  -2  -2  -733413.86 1087.59   1 0.08772 0.21507-0.57932-0.88728-0.81036-0.40801
  -2  -2  -729469.75  838.73   1-0.68544-0.55673-0.51354-0.82259-0.51617-0.11564
   2   2   728384.13 1008.81   1-0.78468-0.91287 0.03871 0.34626 0.61869 0.21623
   2   2   730281.55  912.38   1-0.00410-0.13152 0.59853 0.90729 0.80108 0.39939
  -2  -2  -836187.61 1081.35   1 0.09086 0.20513-0.62203-0.92836-0.77769-0.30994
  -2  -2  -835716.19  790.26   1-0.68601-0.57016-0.51238-0.81996-0.51657-0.05063
   2   2   832307.28 1152.02   1-0.75928-0.87445 0.15017 0.45606 0.63319 0.16529
   2   2   835825.00 1017.99   1-0.00944-0.12386 0.63771 0.94486 0.77021 0.30312
  -2  -2  -923965.76  863.26   1 0.09294 0.19412-0.65131-0.95600-0.75309-0.21993
  -2  -2  -925237.24  775.70   1-0.69055-0.58755-0.50297-0.80909-0.51976 0.01158
   2   2   922674.91  874.50   1-0.73196-0.83412 0.23718 0.54141 0.63872 0.10538
   2   2   924670.02  834.41   1-0.01319-0.11461 0.66436 0.96991 0.74729 0.21479
  -2  -2 -1039515.24 1160.02   1 0.09427 0.18236-0.67054-0.97359-0.73585-0.13729
  -2  -2 -1043179.93 1108.12   1-0.69859-0.60845-0.48570-0.79037-0.52540 0.07136
   2   2  1041897.14 1347.18   1-0.01568-0.10410 0.68161 0.98554 0.73154 0.13364
  -2  -2 -11   11.85  110.31   1-0.70963-0.63235-0.46065-0.76385-0.53311 0.12905
   2   2  11  -31.21   98.42   1-0.50046-0.57786 0.51325 0.81541 0.69721 0.03425
   2   2  11  147.33  127.20   1-0.01714-0.09256 0.69164 0.99397 0.72203 0.05872
  -2  -2 -12 6745.20  655.11   1 0.09542 0.15734-0.68771-0.98749-0.71968 0.00968
  -2  -2 -12 6101.32  409.01   1-0.72311-0.65868-0.42755-0.72929-0.54249 0.18509
   2   2  12 6038.36  457.66   1-0.49944-0.56398 0.52432 0.82487 0.68966-0.03871
   2   2  12 6380.18  475.81   1-0.01778-0.08020 0.69600 0.99671 0.71782-0.01088
  -2  -2 -13  159.66  256.33   1 0.09547 0.14430-0.68848-0.98662-0.71894 0.07582
   2   2  13   71.39  119.17   1-0.49900-0.55068 0.52884 0.82779 0.68652-0.10728
   2   2  13  165.20  188.28   1-0.01774-0.06716 0.69573 0.99484 0.71808-0.07603
  -2  -2 -14 4563.05  427.35   1 0.09525 0.13100-0.68521-0.98171-0.72208 0.13808
   2   2  14 3322.99  315.62   1-0.49909-0.53791 0.52790 0.82525 0.68718-0.17205
   2   2  14 3801.97  333.16   1-0.01713-0.05355 0.69156 0.98906 0.72210-0.13740
  -2  -3  10 1758.34  269.81   1-0.09982 0.20851 0.99477 0.60649-0.02143-0.76725
  -2  -3  10 2389.68  222.53   1-0.22572 0.08210 0.97232 0.58403-0.06027-0.80756
  -2  -3   9 2060.38  265.74   1-0.09695 0.19844 0.99111 0.60443-0.09107-0.77153
  -2  -3   9 2737.01  225.14   1-0.19395 0.10100 0.97344 0.58675-0.12157-0.80343
  -2  -3   8   46.65   95.60   1-0.09337 0.18908 0.98192 0.59685-0.16464-0.77975
  -2  -3   8   30.57  107.21   1-0.15944 0.12266 0.96960 0.58451-0.18561-0.80205
  -2  -3   713588.17  574.10   1-0.08896 0.18057 0.96600 0.58253-0.24274-0.79249
  -2  -3   713813.97  529.05   1-0.12174 0.14751 0.95983 0.57634-0.25276-0.80378
  -2  -3   6 4961.67  356.87   1-0.08351 0.17308 0.94169 0.55982-0.32593-0.81032
  -2  -3   6 4177.18  288.78   1-0.08036 0.17603 0.94287 0.56098-0.32329-0.80889
  -2  -3   5 8020.46  408.93   1-0.07678 0.16687 0.90675 0.52648-0.41460-0.83364
   2   3  -5 8319.80  479.93   1 0.10531-0.13920-0.89961-0.51971 0.42379 0.84292
  -2  -3   414100.62  548.27   1-0.06849 0.16227 0.85821 0.47956-0.50869-0.86236
   2   3  -413669.66  577.02   1 0.10657-0.12488-0.84702-0.46869 0.52076 0.87448
  -2  -3   312824.49  524.72   1-0.05829 0.15953 0.79236 0.41531-0.60725-0.89558
   2   3  -310943.57  538.82   1-0.74564-0.96334-0.36419 0.01190-0.55800-0.26799
   2   3  -312013.46  534.09   1 0.10644-0.11196-0.77603-0.39927 0.62164 0.90996
  -2  -3   212947.07  575.76   1-0.04583 0.15945 0.70489 0.32979-0.70782-0.93048
   2   3  -211427.72  531.73   1-0.73940-0.94424-0.38297-0.00832-0.55372-0.32912
   2   3  -212866.59  587.84   1 0.10437-0.10096-0.68263-0.30744 0.72326 0.94619
  -2  -3   114825.17  631.95   1-0.03096 0.16129 0.59245 0.21897-0.80500-0.96230
   2   3  -112234.47  513.46   1-0.72909-0.92108-0.41185-0.03867-0.54662-0.38743
   2   3  -114696.34  577.68   1-0.49343-0.68637-0.72614-0.35313 0.47878 0.63575
   2   3  -113485.94  611.41   1 0.09976-0.09252-0.56382-0.19020 0.81984 0.97737
  -2  -3   012247.75  588.95   1-0.01387 0.16538 0.45397 0.08207-0.89090-0.98280
   2   3   010673.33  485.73   1-0.71421-0.89335-0.44973-0.07802-0.53630-0.44252
   2   3   013789.17  630.36   1 0.09211-0.08728-0.42010-0.04818 0.90279 0.99501
  -2  -3  -1160171.5 2376.32   1 0.00465 0.17081 0.29380-0.07652-0.95585-0.98232
   2   3   1162738.5 2340.32   1 0.04881-0.11742-0.13063 0.23963-0.99022-0.96373
   2   3   1160901.8 2091.28   1-0.69417-0.86045-0.49528-0.12503-0.52231-0.49393
  -2  -3  -1157588.0 2341.39   1-0.80405-0.63710-0.17989-0.54992 0.56669 0.54006
  -2  -3  -1156750.2 2346.51   1 0.04476 0.21107 0.17172-0.19852 0.98412 0.95709
  -2  -3  -2 1052.24  181.78   1 0.02322 0.17631 0.12309-0.24562-0.99212-0.95319
   2   3   2  921.34  168.66   1 0.06387-0.08950-0.29234 0.07625-0.95417-0.99306
  -2  -3  -2  791.76  149.24   1-0.79757-0.64365-0.05152-0.41990 0.60101 0.63983
   2   3   2 1152.13  199.18   1 0.06814-0.08522-0.08608 0.28259 0.99395 0.95544
  -2  -3  -2  995.38  181.15   1 0.02847 0.18179 0.32846-0.04023 0.94408 0.98251
  -2  -3  -326609.54  821.93   1 0.04027 0.18038-0.04330-0.41034-0.99825-0.89391
   2   3   322906.82  878.14   1 0.07737-0.06291-0.44857-0.08160-0.89038-0.99467
  -2  -3  -323285.01  672.39   1-0.77939-0.63882-0.23536-0.60268-0.58064-0.47819
  -2  -3  -327302.77  914.74   1-0.77011-0.62920 0.10810-0.25861 0.62868 0.73295
   2   3   325337.04  986.66   1 0.05381-0.08651 0.07716 0.44432 0.99556 0.89167
  -2  -3  -321119.50  732.62   1 0.01129 0.15132 0.47762 0.11029 0.87849 0.98231
  -2  -3  -415956.22  624.32   1 0.05464 0.18169-0.19196-0.55738-0.97987-0.81012
  -2  -3  -416212.50  549.63   1-0.76768-0.63996-0.28710-0.65297-0.57291-0.40505
  -2  -3  -417733.96  660.01   1-0.71095-0.58306 0.29261-0.07245 0.63946 0.80918
   2   3   417934.12  684.60   1 0.03981-0.08753 0.22102 0.58662 0.97445 0.80511
  -2  -3  -519949.69  695.95   1 0.06594 0.18006-0.31548-0.67917-0.94663-0.71154
  -2  -3  -518274.81  575.07   1-0.75727-0.64240-0.32600-0.69040-0.56591-0.33265
   2   3   520499.05  731.74   1-0.80396-0.91884-0.15932 0.20407 0.57292 0.33776
  -2  -3  -517215.34  592.95   1-0.61344-0.49857 0.48523 0.12183 0.62307 0.85824
   2   3   518809.25  681.50   1 0.02728-0.08707 0.33929 0.70335 0.94028 0.70548
  -2  -3  -647365.08 1249.06   1 0.07438 0.17542-0.41282-0.77488-0.90776-0.60727
  -2  -3  -642965.97 1060.74   1-0.74918-0.64717-0.35306-0.71600-0.56042-0.26174
   2   3   645612.21 1320.93   1-0.79670-0.89856-0.04351 0.31823 0.60279 0.30218
  -2  -3  -643979.62 1128.07   1-0.48063-0.37880 0.66239 0.30065 0.57464 0.87527
   2   3   643329.92 1187.42   1 0.01679-0.08426 0.43155 0.79413 0.90193 0.60187
  -2  -3  -7 3367.65  301.09   1 0.08049 0.16844-0.48673-0.84715-0.86983-0.50393
  -2  -3  -7 3118.94  240.07   1-0.74398-0.65482-0.36930-0.73077-0.55687-0.19278
   2   3   7 3125.13  322.39   1-0.77995-0.86879 0.06344 0.42353 0.62261 0.25654
  -2  -3  -7 2205.31  323.10   1-0.32615-0.23734 0.80328 0.44320 0.49834 0.86442
   2   3   7 3276.42  359.21   1 0.00836-0.07971 0.50158 0.86258 0.86506 0.49959
  -2  -3  -8 4170.62  342.33   1 0.08482 0.15968-0.54140-0.90018-0.83647-0.40516
  -2  -3  -8 4380.04  300.44   1-0.74189-0.66559-0.37559-0.73560-0.55544-0.12594
   2   3   8 4449.62  377.04   1-0.75776-0.83358 0.15562 0.51405 0.63369 0.20218
   2   3   8 4445.62  395.97   1 0.00184-0.07324 0.55322 0.91264 0.83302 0.40214
  -2  -3  -927013.92 1127.24   1 0.08784 0.14961-0.58091-0.93805-0.80921-0.31250
  -2  -3  -927333.50  769.13   1-0.74288-0.67944-0.37262-0.73117-0.55612-0.06121
   2   3   925459.71 1003.15   1-0.73446-0.79726 0.23002 0.58680 0.63847 0.14151
   2   3   924689.34  971.44   1-0.00298-0.06486 0.59013 0.94810 0.80729 0.31127
  -2  -3 -1030824.25 1263.60   1 0.08989 0.13858-0.60865-0.96416-0.78832-0.22621
  -2  -3 -1033362.51  936.58   1-0.74673-0.69613-0.36081-0.71790-0.55874 0.00156
   2   3  1031117.43 1039.20   1-0.71347-0.76325 0.28636 0.64148 0.63949 0.07708
   2   3  1033985.64 1174.28   1-0.00648-0.05536 0.61615 0.97251 0.78759 0.22616
  -2  -3 -11 5981.91  421.30   1 0.09124 0.12684-0.62725-0.98112-0.77345-0.14593
  -2  -3 -11 5419.17  323.54   1-0.75307-0.71533-0.34034-0.69596-0.56307 0.06265
   2   3  11 4271.16  509.42   1-0.69689-0.73366 0.32596 0.67942 0.63881 0.01095
   2   3  11 4755.26  407.44   1-0.00884-0.04472 0.63338 0.98813 0.77379 0.14695
  -2  -3 -12 6316.75  495.24   1 0.09205 0.11456-0.63863-0.99087-0.76398-0.07107
  -2  -3 -12 6895.21  484.22   1-0.76144-0.73655-0.31104-0.66520-0.56873 0.12240
   2   3  12 6567.75  573.67   1-0.01027-0.03314 0.64363 0.99677 0.76526 0.07302
  -2  -3 -13 4015.13  363.04   1 0.09244 0.10187-0.64419-0.99479-0.75925-0.00093
   2   3  13 4640.29  421.86   1-0.01091-0.02079 0.64824 0.99977 0.76135 0.00371
  -2  -3 -14 5142.06  374.65   1 0.09249 0.08883-0.64495-0.99391-0.75860 0.06511
   2   3  14 5854.37  465.49   1-0.01090-0.00777 0.64814 0.99807 0.76143-0.06160
  -2  -4   9 5194.58  441.75   1-0.09643 0.15941 0.99005 0.55091-0.10240-0.81919
  -2  -4   9 4095.19  358.75   1-0.19227 0.06315 0.97337 0.53420-0.12476-0.84299
  -2  -4   8  607.94  178.66   1-0.09282 0.15009 0.98017 0.54264-0.17501-0.82644
  -2  -4   8  815.68  148.34   1-0.15709 0.08546 0.96915 0.53157-0.18987-0.84268
  -2  -4   7  375.14  118.70   1-0.08843 0.14155 0.96384 0.52791-0.25134-0.83741
  -2  -4   7  277.44   96.88   1-0.11885 0.11085 0.95886 0.52288-0.25777-0.84516
  -2  -4   637817.09  938.92   1-0.08310 0.13394 0.93970 0.50537-0.33172-0.85244
  -2  -4   633831.09  791.11   1-0.07714 0.13970 0.94129 0.50691-0.32863-0.85059
  -2  -4   5 5433.59  350.82   1-0.07665 0.12746 0.90599 0.47326-0.41629-0.87165
   2   4  -5 4721.20  414.30   1 0.10529-0.09975-0.90020-0.46791 0.42255 0.87812
  -2  -4   415311.75  632.01   1-0.06886 0.12236 0.86048 0.42937-0.50480-0.89479
   2   4  -415763.16  657.99   1 0.10651-0.08547-0.85189-0.42117 0.51276 0.90294
  -2  -4   3 1836.54  200.12   1-0.05950 0.11877 0.80050 0.37099-0.59636-0.92100
   2   4  -3 1780.05  220.47   1 0.10657-0.07235-0.78862-0.35947 0.60557 0.93034
  -2  -4   2 3563.39  283.99   1-0.04834 0.11747 0.72308 0.29553-0.68905-0.94808
   2   4  -2 2834.71  329.05   1-0.50100-0.66782-0.76518-0.33819 0.40432 0.66305
   2   4  -2 3590.96  312.60   1 0.10509-0.06078-0.70768-0.28010 0.69866 0.95804
  -2  -4   112998.58  623.07   1-0.03528 0.11750 0.62595 0.20002-0.77905-0.97272
   2   4  -112501.71  533.03   1-0.48677-0.64039-0.69854-0.27310 0.52448 0.71785
   2   4  -112291.83  617.62   1 0.10164-0.05117-0.60699-0.18098 0.78817 0.98215
  -2  -4   010763.52  492.83   1-0.02043 0.11937 0.50819 0.08384-0.86100-0.98930
   2   4   010612.18  508.41   1 0.09588-0.04404-0.48652-0.06219 0.86838 0.99709
  -2  -4  -189462.68 1519.04   1-0.00423 0.12251 0.37195-0.05078-0.92824-0.99116
   2   4   195213.50 1700.80   1 0.08763-0.03926-0.34852 0.07424 0.93319 0.99646
  -2  -4  -2531537.3 7504.41   1 0.01244 0.12606 0.22352-0.19763-0.97461-0.97213
   2   4   2519360.1 4095.87   1 0.07719-0.03670-0.20038 0.22071 0.97667 0.97464
  -2  -4  -319925.43  808.91   1 0.02848 0.12904 0.07283-0.34671-0.99693-0.92905
  -2  -4  -319227.84  711.18   1-0.76051-0.65896 0.14567-0.27358 0.63277 0.70065
   2   4   320971.14  741.62   1 0.06523-0.03566-0.05135 0.36818 0.99654 0.92906
  -2  -4  -4  700.72  170.50   1 0.04286 0.13046-0.06953-0.48739-0.99665-0.86337
   2   4   4  868.94  154.74   1-0.80245-0.89098-0.23438 0.18321 0.54875 0.41542
  -2  -4  -4  682.54  136.01   1-0.71082-0.62229 0.29294-0.12466 0.63946 0.77279
   2   4   4 1115.33  200.33   1 0.05281-0.03504 0.08790 0.50591 0.99472 0.86187
  -2  -4  -5 9388.01  464.97   1 0.05496 0.12950-0.19535-0.61160-0.97919-0.78049
   2   4   5 9031.30  481.95   1-0.80322-0.87874-0.13038 0.28555 0.58122 0.38244
  -2  -4  -5 8453.37  437.56   1-0.63591-0.56039 0.44739 0.03144 0.62885 0.82762
   2   4   511035.08  589.08   1 0.04090-0.03396 0.21030 0.62676 0.97678 0.77846
  -2  -4  -6 4172.61  340.41   1 0.06461 0.12624-0.30059-0.71510-0.95156-0.68752
  -2  -4  -6 4184.42  313.34   1-0.78723-0.72477-0.19298-0.60834-0.58567-0.32345
   2   4   6 4096.66  325.87   1-0.79508-0.85758-0.02970 0.38457 0.60577 0.34154
  -2  -4  -6 3425.49  296.43   1-0.53623-0.47376 0.59629 0.18201 0.59739 0.86163
   2   4   6 2705.93  364.87   1 0.03023-0.03165 0.31223 0.72714 0.94952 0.68575
  -2  -4  -720390.55  873.34   1 0.07201 0.12056-0.38497-0.79785-0.92011-0.59066
  -2  -4  -722462.99  730.35   1-0.78320-0.73359-0.21584-0.62974-0.58310-0.25547
   2   4   722708.29  897.36   1-0.78007-0.82955 0.06284 0.47547 0.62252 0.29284
  -2  -4  -719725.16  773.22   1-0.41739-0.36794 0.72680 0.31418 0.54547 0.87515
   2   4   719417.53 1000.08   1 0.02120-0.02734 0.39348 0.80688 0.91908 0.59008
  -2  -4  -825324.62  853.57   1 0.07754 0.11299-0.45053-0.86177-0.88938-0.49453
  -2  -4  -825980.76  747.39   1-0.78074-0.74399-0.22861-0.64105-0.58152-0.18848
   2   4   826992.60  951.45   1-0.76107-0.79753 0.14360 0.55457 0.63257 0.23744
   2   4   822254.06 1076.17   1 0.01380-0.02175 0.45677 0.86858 0.88947 0.49505
  -2  -4  -9 6830.79  441.30   1 0.08158 0.10395-0.50019-0.90980-0.86206-0.40181
  -2  -4  -9 6936.53  419.07   1-0.78012-0.75622-0.23173-0.64270-0.58111-0.12267
   2   4   9 7083.25  461.43   1-0.74104-0.76449 0.21053 0.61984 0.63758 0.17701
   2   4   9 6044.40  468.23   1 0.00798-0.01459 0.50464 0.91488 0.86328 0.40345
  -2  -4 -1013509.56  614.16   1 0.08447 0.09375-0.53689-0.94486-0.83940-0.31375
  -2  -4 -1013095.33  530.69   1-0.78135-0.77031-0.22550-0.63501-0.58191-0.05805
   2   4  1011079.00  682.47   1-0.72247-0.73290 0.26317 0.67082 0.63935 0.11333
   2   4  1013633.40  618.75   1 0.00354-0.00604 0.53993 0.94858 0.84169 0.31645
  -2  -4 -1114998.49  646.71   1 0.08650 0.08269-0.56316-0.96949-0.82180-0.23074
  -2  -4 -1116141.06  656.67   1-0.78426-0.78607-0.21006-0.61811-0.58378 0.00548
   2   4  1114090.20  624.98   1-0.70706-0.70447 0.30211 0.70811 0.63936 0.04789
   2   4  1115065.54  706.15   1 0.00031 0.00371 0.56506 0.97213 0.82504 0.23438
  -2  -4 -1211790.67  924.69   1 0.08785 0.07095-0.58103-0.98572-0.80912-0.15266
   2   4  1210517.65  776.50   1-0.69579-0.68019 0.32846 0.73281 0.63872-0.01818
   2   4  1211801.38  692.54   1-0.00188 0.01478 0.58183 0.98740 0.81330 0.15753
  -2  -4 -13 3601.11  347.66   1 0.08867 0.05869-0.59207-0.99513-0.80098-0.07912
   2   4  13 3500.10  317.11   1-0.00324 0.02642 0.59209 0.99605 0.80585 0.08468
  -2  -4 -14 3371.34  445.03   1 0.08907 0.04600-0.59747-0.99889-0.79692-0.00966
   2   4  14 4893.60  421.86   1-0.00386 0.03879 0.59677 0.99912 0.80240 0.01582
  -2  -5   8  269.97  143.82   1-0.09272 0.11065 0.97982 0.48982-0.17702-0.86476
  -2  -5   8  616.40  165.83   1-0.15850 0.04451 0.96942 0.47935-0.18731-0.87649
  -2  -5   735911.78 1086.16   1-0.08842 0.10201 0.96382 0.47542-0.25143-0.87382
  -2  -5   734311.14  996.71   1-0.12005 0.07010 0.95927 0.47080-0.25569-0.87944
  -2  -5   6 8688.20  554.91   1-0.08329 0.09421 0.94062 0.45383-0.32906-0.88609
  -2  -5   6 8055.35  481.88   1-0.07835 0.09895 0.94189 0.45502-0.32663-0.88496
  -2  -5   513687.64  581.56   1-0.07716 0.08739 0.90884 0.42365-0.40992-0.90159
   2   5  -512599.41  538.72   1 0.10511-0.06045-0.90435-0.41967 0.41363 0.90565
  -2  -5   4 9072.06  454.18   1-0.06990 0.08178 0.86681 0.38324-0.49369-0.92001
   2   5  -4 9205.35  513.39   1 0.10639-0.04612-0.86045-0.37734 0.49829 0.92492
  -2  -5   329657.79  888.06   1-0.06133 0.07741 0.81257 0.33060-0.57962-0.94059
   2   5  -333242.56 1007.37   1 0.10668-0.03277-0.80418-0.32264 0.58472 0.94595
  -2  -5   210533.45  534.89   1-0.05128 0.07506 0.74399 0.26398-0.66621-0.96160
   2   5  -2 9745.20  562.10   1-0.49816-0.62566-0.74894-0.26951 0.43693 0.73205
   2   5  -2 9835.13  615.19   1 0.10572-0.02068-0.73366-0.25369 0.67123 0.96706
  -2  -5   111021.26  584.76   1-0.03969 0.07362 0.65946 0.18107-0.75068-0.98071
   2   5  -1 9141.10  491.49   1-0.48328-0.59757-0.68534-0.20747 0.54473 0.77450
   2   5  -110377.67  536.94   1 0.10320-0.01014-0.64738-0.16898 0.75514 0.98556
  -2  -5   015316.90  679.31   1-0.02662 0.07366 0.55818 0.08140-0.82928-0.99395
   2   5   015119.29  644.00   1 0.09886-0.00142-0.54489-0.06806 0.83265 0.99768
  -2  -5  -135765.03 1113.44   1-0.01236 0.07493 0.44128-0.03390-0.89728-0.99661
   2   5   130489.77 1105.28   1 0.09256 0.00513-0.42781 0.04736 0.89911 0.99886
  -2  -5  -2  378.09  176.52   1 0.00257 0.07680 0.31233-0.16124-0.94996-0.98392
   2   5   2  173.24  150.63   1 0.08435 0.00994-0.29951 0.17410 0.95035 0.98467
  -2  -5  -310715.95  554.59   1 0.01740 0.07850 0.17770-0.29427-0.98392-0.95249
   2   5   310155.91  635.39   1 0.07461 0.01318-0.16671 0.30523 0.98317 0.95218
  -2  -5  -415198.19  620.41   1 0.03132 0.07935 0.04522-0.42513-0.99848-0.90164
   2   5   415431.10  672.43   1-0.80324-0.85241-0.21729 0.25284 0.55460 0.45766
   2   5   415867.96  648.08   1 0.06396 0.01553-0.03651 0.43388 0.99728 0.90083
  -2  -5  -5 1585.99  235.32   1 0.04367 0.07876-0.07773-0.54642-0.99601-0.83379
   2   5   5  857.26  222.27   1-0.80295-0.83911-0.12364 0.34484 0.58307 0.42068
   2   5   5 1419.69  212.75   1 0.05320 0.01781 0.08376 0.55262 0.99506 0.83323
  -2  -5  -6 6116.32  534.21   1 0.05409 0.07611-0.18605-0.65312-0.98104-0.75341
   2   5   6 5776.80  394.28   1-0.79558-0.81872-0.03379 0.43303 0.60490 0.37706
   2   5   6 5919.32  417.98   1 0.04298 0.02057 0.18966 0.65698 0.98090 0.75362
  -2  -5  -736343.43  990.90   1 0.06252 0.07166-0.27741-0.74274-0.95871-0.66572
   2   5   733880.26  941.84   1-0.78278-0.79291 0.04894 0.51411 0.62036 0.32707
   2   5   737438.08 1108.02   1 0.03380 0.02438 0.27890 0.74467 0.95972 0.66698
  -2  -5  -8 1189.33  251.81   1 0.06913 0.06518-0.35174-0.81545-0.93353-0.57514
   2   5   8 1655.88  209.86   1-0.76669-0.76380 0.12202 0.58553 0.63030 0.27157
   2   5   8 1243.77  190.35   1 0.02595 0.02991 0.35131 0.81553 0.93589 0.57794
  -2  -5  -942512.53 1106.01   1 0.07419 0.05716-0.41057-0.87264-0.90880-0.48500
   2   5   940887.15 1179.77   1-0.74948-0.73357 0.18391 0.64577 0.63595 0.21177
   2   5   945153.11 1313.58   1 0.01943 0.03637 0.40888 0.87151 0.91237 0.48901
  -2  -5 -1011634.59  590.37   1 0.07799 0.04786-0.45598-0.91641-0.88656-0.39736
   2   5  1010336.08  552.96   1-0.73305-0.70412 0.23406 0.69426 0.63862 0.14898
   2   5  1012565.37  631.54   1 0.01421 0.04415 0.45332 0.91437 0.89123 0.40245
  -2  -5 -11  491.65  194.03   1 0.08077 0.03756-0.49011-0.94890-0.86790-0.31330
   2   5  11  687.84  155.53   1-0.71884-0.67689 0.27268 0.73122 0.63945 0.08437
   2   5  11  440.50  206.44   1 0.01019 0.05311 0.48668 0.94615 0.87351 0.31932
  -2  -5 -12  495.61  161.81   1 0.08275 0.02645-0.51490-0.97206-0.85324-0.23323
   2   5  12  259.05  132.26   1-0.70776-0.65280 0.30041 0.75729 0.63938 0.01886
   2   5  12  226.32  140.57   1 0.00721 0.06312 0.51081 0.96870 0.85965 0.24005
  -2  -5 -13 2114.99  282.30   1 0.08409 0.01470-0.53194-0.98746-0.84259-0.15718
   2   5  13 1616.50  226.51   1-0.70034-0.63236 0.31802 0.77325 0.63904-0.04693
   2   5  13 1739.02  270.19   1 0.00515 0.07405 0.52726 0.98356 0.84968 0.16466
  -2  -5 -14  225.36  186.61   1 0.08491 0.00243-0.54250-0.99638-0.83575-0.08493
   2   5  14   74.82  175.41   1 0.00389 0.08577 0.53724 0.99196 0.84341 0.09298
  -2  -6   8 8894.85  466.89   1-0.16342 0.00005 0.97029 0.42774-0.17836-0.90390
  -2  -6   7 1516.74  205.89   1-0.08885 0.06204 0.96556 0.42470-0.24450-0.90320
  -2  -6   7 1979.98  240.93   1-0.12499 0.02562 0.96090 0.41994-0.24707-0.90719
  -2  -6   6 2983.29  290.59   1-0.08395 0.05400 0.94383 0.40457-0.31956-0.91290
  -2  -6   6 2645.84  236.90   1-0.08353 0.05422 0.94440 0.40504-0.31799-0.91268
  -2  -6   5  997.27  173.18   1-0.07819 0.04683 0.91442 0.37676-0.39713-0.92512
   2   6  -5 1133.01  190.52   1 0.10480-0.02130-0.91106-0.37399 0.39871 0.92718
   2   6  -4   16.97  145.39   1 0.10617-0.00686-0.87149-0.33599 0.47876 0.94183
   2   6  -3  -89.05  126.24   1 0.10671 0.00672-0.82156-0.28762 0.56004 0.95771
  -2  -6   2  424.96  154.12   1-0.05451 0.03174 0.76656 0.23373-0.63985-0.97178
   2   6  -2  526.40  145.59   1-0.49657-0.58474-0.74082-0.20896 0.45231 0.78384
   2   6  -2  408.40  186.83   1 0.10621 0.01928-0.75989-0.22753 0.64130 0.97357
  -2  -6   1 8028.93  480.91   1-0.04414 0.02970 0.69256 0.16171-0.72000-0.98638
   2   6  -1 8354.29  405.49   1-0.48226-0.55724-0.68162-0.15131 0.55027 0.81644
   2   6  -1 7305.92  445.73   1 0.10446 0.03058-0.68541-0.15461 0.72062 0.98750
  -2  -6   017326.87  717.37   1-0.03255 0.02827 0.60480 0.07556-0.79571-0.99673
   2   6   015930.72  675.27   1 0.10125 0.04043-0.59761-0.06839 0.79536 0.99683
  -2  -6  -1 3177.38  291.43   1-0.01989 0.02793 0.50379-0.02384-0.86359-0.99932
   2   6   1 2799.61  294.02   1 0.09645 0.04869-0.49717 0.03048 0.86227 0.99834
  -2  -6  -2  876.79  186.46   1-0.00650 0.02827 0.39151-0.13451-0.92014-0.99050
   2   6   2 1061.42  228.66   1 0.09006 0.05511-0.38649 0.13954 0.91788 0.98868
  -2  -6  -3  236.00  135.78   1 0.00707 0.02870 0.27215-0.25225-0.96222-0.96723
   2   6   3  435.23  168.90   1 0.08222 0.06031-0.26910 0.25536 0.95959 0.96496
  -2  -6  -4 1931.82  234.65   1 0.02025 0.02881 0.15111-0.37168-0.98830-0.92791
   2   6   4 1967.08  239.00   1-0.80330-0.81311-0.21571 0.30696 0.55513 0.49458
   2   6   4 1723.22  310.92   1 0.07335 0.06439-0.15058 0.37222 0.98587 0.92590
  -2  -6  -514593.44  627.17   1 0.03243 0.02807 0.03445-0.48668-0.99888-0.87312
   2   6   514846.21  615.53   1-0.80322-0.80002-0.13025 0.39076 0.58126 0.45525
   2   6   513544.04  588.87   1 0.06394 0.06798-0.03626 0.48498 0.99729 0.87187
  -2  -6  -617968.19  652.17   1 0.04319 0.02577-0.07287-0.59239-0.99640-0.80523
   2   6   618302.33  698.74   1-0.79725-0.78104-0.04853 0.47083 0.60168 0.41023
   2   6   618843.49  694.90   1 0.05459 0.07167 0.06874 0.58845 0.99614 0.80534
  -2  -6  -720863.90  789.23   1 0.05233 0.02183-0.16742-0.68532-0.98449-0.72791
   2   6   720816.35  802.14   1-0.78673-0.75750 0.02702 0.54473 0.61669 0.35979
   2   6   718958.95  926.24   1 0.04576 0.07583 0.16153 0.67970 0.98580 0.72955
  -2  -6  -815509.38  656.65   1 0.05983 0.01647-0.24783-0.76399-0.96695-0.64501
   2   6   815791.29  783.00   1-0.77328-0.73103 0.09451 0.61056 0.62697 0.30462
   2   6   814597.75  648.00   1 0.03781 0.08086 0.24055 0.75717 0.96990 0.64818
  -2  -6  -9  458.11  195.25   1 0.06581 0.00937-0.31407-0.82859-0.94711-0.55977
   2   6   9  640.22  149.75   1-0.75858-0.70331 0.15269 0.66709 0.63343 0.24563
   2   6   9  428.79  168.70   1 0.03093 0.08697 0.30581 0.82089 0.95158 0.56441
  -2  -6 -10 4827.29  379.79   1 0.07048 0.00096-0.36726-0.88014-0.92744-0.47469
   2   6  10 4416.55  361.05   1-0.74414-0.67585 0.20100 0.71374 0.63706 0.18381
   2   6  10 4692.76  411.99   1 0.02519 0.09465 0.35813 0.87159 0.93333 0.48100
  -2  -6 -1113773.81  589.14   1 0.07405-0.00855-0.40892-0.92017-0.90955-0.39140
   2   6  1115191.53  647.45   1-0.73117-0.64986 0.23941 0.75049 0.63880 0.12010
   2   6  1115076.64  639.52   1 0.02053 0.10297 0.39934 0.91122 0.91656 0.39883
  -2  -6 -1232480.67  955.67   1 0.07672-0.01897-0.44065-0.95027-0.89439-0.31084
   2   6  1229847.38 1366.65   1-0.72054-0.62621 0.26826 0.77768 0.63941 0.05527
   2   6  1229643.75 1381.89   1 0.01689 0.11232 0.43072 0.94101 0.90232 0.31918
  -2  -6 -13 9193.30  559.29   1 0.07864-0.03014-0.46392-0.97190-0.88237-0.23342
   2   6  13 9491.02  552.87   1-0.71279-0.60545 0.28805 0.79581 0.63949-0.01009
   2   6  1310350.24  669.85   1 0.01417 0.12260 0.45366 0.96237 0.89105 0.24250
  -2  -6 -14 2148.59  319.36   1 0.07995-0.04192-0.48000-0.98634-0.87361-0.15926
   2   6  14 2735.90  359.28   1 0.01229 0.13370 0.46939 0.97651 0.88290 0.16893
  -2  -7   7 3892.91  316.47   1-0.13341-0.02233 0.96345 0.37000-0.23227-0.92876
  -2  -7   6 2096.37  269.38   1-0.08500 0.01341 0.94876 0.35703-0.30433-0.93399
  -2  -7   6 2310.97  238.19   1-0.09235 0.00586 0.94844 0.35659-0.30317-0.93423
  -2  -7   5 7494.18  446.32   1-0.07960 0.00587 0.92196 0.33183-0.37901-0.94331
   2   7  -5 7509.38  499.96   1 0.10434 0.01771-0.91955-0.33008 0.37886 0.94378
  -2  -7   4  412.51  175.09   1-0.07335-0.00074 0.88728 0.29879-0.45535-0.95431
   2   7  -4  187.45  189.53   1 0.10585 0.03227-0.88415-0.29626 0.45503 0.95455
  -2  -7   3  418.29  142.35   1-0.06615-0.00649 0.84361 0.25672-0.53285-0.96646
   2   7  -3   81.41  130.71   1 0.10663 0.04612-0.83995-0.25362 0.53207 0.96620
  -2  -7   2  618.34  155.00   1-0.05792-0.01121 0.78987 0.20458-0.61053-0.97878
   2   7  -2  365.35  126.03   1-0.49614-0.54500-0.73875-0.15445 0.45615 0.82408
   2   7  -2  261.70  149.10   1 0.10655 0.05909-0.78594-0.20119 0.60904 0.97776
  -2  -7   135366.82 1102.68   1-0.04860-0.01422 0.72497 0.14166-0.68706-0.98981
   2   7  -129845.63  853.05   1-0.48298-0.51863-0.68425-0.10150 0.54637 0.84894
   2   7  -132764.23 1070.71   1 0.10543 0.07103-0.72131-0.13812 0.68453 0.98786
  -2  -7   014824.75  683.08   1-0.03824-0.01689 0.64852 0.06683-0.76022-0.99762
   2   7   014831.72  663.84   1 0.10314 0.08179-0.64561-0.06399 0.75666 0.99459
  -2  -7  -125427.45  963.97   1-0.02693-0.01861 0.56066-0.01941-0.82760-0.99963
   2   7   124502.42  761.64   1 0.09954 0.09125-0.55913 0.02091 0.82308 0.99560
  -2  -7  -2  140.32  139.59   1-0.01493-0.01961 0.46280-0.11567-0.88633-0.99309
   2   7   2  359.86  193.08   1 0.09461 0.09913-0.46333 0.11511 0.88111 0.98839
  -2  -7  -3  191.17  164.19   1-0.00254-0.02027 0.35727-0.21959-0.93399-0.97538
   2   7   3  165.10  120.75   1 0.08840 0.10594-0.36028 0.21661 0.92864 0.97049
  -2  -7  -4 2930.88  303.01   1 0.00974-0.02116 0.24809-0.32714-0.96868-0.94473
   2   7   4 2663.94  395.72   1-0.80294-0.77340-0.22444 0.35077 0.55218 0.52801
   2   7   4 3307.05  310.67   1 0.08113 0.11170-0.25376 0.32157 0.96385 0.94027
  -2  -7  -5  -62.83  188.83   1 0.02147-0.02249 0.13959-0.43402-0.98997-0.90062
   2   7   5  103.48  122.86   1-0.80370-0.76115-0.14558 0.42797 0.57693 0.48732
   2   7   5  142.64  165.13   1 0.07315 0.11665-0.14802 0.42564 0.98627 0.89734
  -2  -7  -6 5046.89  400.39   1 0.03223-0.02463 0.03637-0.53558-0.99881-0.84412
   2   7   6 4823.89  380.46   1-0.79939-0.74381-0.07021 0.50169 0.59669 0.44162
   2   7   6 4874.18  483.62   1 0.06487 0.12137-0.04709 0.52501 0.99678 0.84239
  -2  -7  -778233.22 1667.75   1 0.04174-0.02819-0.05812-0.62846-0.99743-0.77732
   2   7   774839.09 1593.87   1-0.79107-0.72248-0.00018 0.57006 0.61171 0.39120
   2   7   776356.78 1716.78   1 0.05672 0.12622 0.04551 0.61607 0.99735 0.77750
  -2  -7  -824971.92  884.42   1 0.04986-0.03314-0.14154-0.71026-0.98867-0.70315
   2   7   823620.36  992.21   1-0.78004-0.69843 0.06299 0.63158 0.62254 0.33658
   2   7   826366.58 1175.93   1 0.04907 0.13161 0.12745 0.69647 0.99062 0.70540
  -2  -7  -9 7050.90  436.99   1 0.05660-0.03946-0.21292-0.78003-0.97542-0.62448
   2   7   9 7107.96  470.52   1-0.76763-0.67300 0.11827 0.68521 0.62988 0.27847
   2   7   9 7780.99  508.02   1 0.04215 0.13767 0.19794 0.76542 0.97930 0.62862
  -2  -7 -10 4954.59  372.78   1 0.06208-0.04684-0.27252-0.83787-0.96014-0.54384
   2   7  10 4236.94  389.38   1-0.75506-0.64742 0.16511 0.73038 0.63451 0.21765
   2   7  10 4915.99  379.83   1 0.03612 0.14463 0.25685 0.82279 0.96577 0.54963
  -2  -7 -11 7760.96  535.28   1 0.06641-0.05560-0.32085-0.88455-0.94479-0.46310
   2   7  11 8031.94  455.06   1-0.74339-0.62273 0.20333 0.76694 0.63719 0.15489
   2   7  11 9878.34  535.10   1 0.03103 0.15253 0.30484 0.86922 0.95189 0.47029
  -2  -7 -12 6229.49  417.55   1 0.06978-0.06532-0.35912-0.92119-0.93067-0.38358
   2   7  12 5163.10  416.77   1-0.73340-0.59972 0.23307 0.79503 0.63858 0.09083
   2   7  12 6719.37  467.82   1 0.02688 0.16137 0.34289 0.90573 0.93899 0.39193
  -2  -7 -13 2419.55  276.77   1 0.07232-0.07587-0.38853-0.94897-0.91859-0.30609
   2   7  13 2825.79  322.94   1-0.72566-0.57896 0.25463 0.81493 0.63920 0.02600
   2   7  13 3249.68  302.84   1 0.02363 0.17157 0.37207 0.93318 0.92790 0.31580
  -2  -7 -14 9128.04  496.58   1 0.07416-0.08711-0.41023-0.96903-0.90896-0.23105
   2   7  14 8391.77  583.01   1-0.72049-0.56077 0.26839 0.82703 0.63941-0.03922
   2   7  14 7613.46  787.82   1 0.02118 0.18212 0.39362 0.95315 0.91902 0.24151
  -2  -8   5 3964.87  454.48   1-0.08132-0.03538 0.93083 0.28824-0.35628-0.95690
  -2  -8   425436.50  880.39   1-0.07554-0.04254 0.89979 0.25880-0.42972-0.96499
   2   8  -419658.71  813.64   1 0.10538 0.07128-0.89776-0.25748 0.42767 0.96364
  -2  -8   3 6150.24  431.67   1-0.06894-0.04882 0.86095 0.22160-0.50398-0.97391
   2   8  -3 6134.26  488.85   1 0.10641 0.08537-0.85878-0.22006 0.50116 0.97174
  -2  -8   2 1152.93  194.48   1-0.06146-0.05429 0.81345 0.17570-0.57836-0.98294
   2   8  -2 1437.24  213.61   1-0.49663-0.50616-0.74112-0.10439 0.45176 0.85609
   2   8  -2 1068.61  229.66   1 0.10670 0.09872-0.81148-0.17433 0.57454 0.97972
  -2  -8   1 1072.67  179.17   1-0.05307-0.05885 0.75656 0.12042-0.65175-0.99097
   2   8  -1  821.85  147.14   1-0.48485-0.48119-0.69121-0.05603 0.53585 0.87482
   2   8  -1  848.03  174.34   1 0.10613 0.11120-0.75524-0.11966 0.64679 0.98656
  -2  -8   0   25.02  136.02   1-0.04375-0.06186 0.68968 0.05554-0.72278-0.99653
  -2  -8  -1 1323.11  218.37   1-0.03361-0.06475 0.61306-0.01946-0.78931-0.99771
   2   8   1 1618.37  216.55   1 0.10197 0.13315-0.61492 0.01751 0.78196 0.99094
  -2  -8  -228361.36 1013.97   1-0.02281-0.06694 0.52754-0.10339-0.84922-0.99238
   2   8   230485.79  966.63   1 0.09822 0.14246-0.53166 0.09920 0.84123 0.98481
  -2  -8  -351723.95 1322.30   1-0.01154-0.06874 0.43443-0.19488-0.90062-0.97841
   2   8   349543.85 1240.20   1 0.09337 0.15038-0.44162 0.18768 0.89232 0.97064
  -2  -8  -450630.48 1287.69   1-0.00017-0.07042 0.33654-0.29116-0.94166-0.95407
   2   8   444105.40 1590.05   1-0.80211-0.73321-0.24039 0.38736 0.54665 0.55887
   2   8   443527.07 1175.92   1 0.08752 0.15756-0.34685 0.28088 0.93382 0.94671
  -2  -8  -5   24.51  121.27   1 0.01093-0.07250 0.23727-0.38878-0.97138-0.91847
   2   8   5    4.05  103.61   1-0.80404-0.72213-0.16696 0.45913 0.57064 0.51741
   2   8   5   -3.11  153.26   1 0.08090 0.16396-0.25060 0.37558 0.96470 0.91216
  -2  -8  -6 5194.82  404.19   1 0.02143-0.07506 0.14001-0.48442-0.98991-0.87160
   2   8   6 4518.30  405.64   1-0.80146-0.70653-0.09671 0.52773 0.59017 0.47149
   2   8   6 4679.18  369.11   1 0.07379 0.16976-0.15615 0.46837 0.98497 0.86706
  -2  -8  -7 2676.26  284.75   1 0.03102-0.07854 0.04821-0.57462-0.99835-0.81464
   2   8   7 2273.43  268.58   1-0.79525-0.68730-0.03112 0.59166 0.60547 0.42134
   2   8   7 2656.71  303.20   1 0.06652 0.17549-0.06661 0.55635 0.99555 0.81219
  -2  -8  -8  954.92  213.23   1 0.03950-0.08294-0.03557-0.65674-0.99858-0.74953
   2   8   8 1045.49  232.56   1-0.78646-0.66550 0.02858 0.64971 0.61696 0.36739
   2   8   8 1069.37  188.38   1 0.05942 0.18139 0.01548 0.63690 0.99811 0.74929
  -2  -8  -9  853.51  180.68   1 0.04680-0.08871-0.10977-0.72932-0.99285-0.67838
   2   8   9  628.18  209.16   1-0.77618-0.64219 0.08149 0.70096 0.62522 0.31020
   2   8   9  700.95  231.68   1 0.05276 0.18778 0.08840 0.70828 0.99468 0.68049
  -2  -8 -1012275.17  613.18   1 0.05292-0.09566-0.17366-0.79160-0.98338-0.60349
   2   8  1013089.16  704.27   1-0.76541-0.61841 0.12707 0.74489 0.63086 0.25039
   2   8  1013926.18  647.66   1 0.04673 0.19473 0.15160 0.76993 0.98733 0.60768
  -2  -8 -11 3558.97  333.02   1 0.05794-0.10370-0.22732-0.84364-0.97209-0.52679
   2   8  11 2689.94  327.32   1-0.75507-0.59505 0.16508 0.78123 0.63451 0.18859
   2   8  11 3667.12  360.51   1 0.04145 0.20244 0.20488 0.82167 0.97790 0.53279
  -2  -8 -1211817.48  691.53   1 0.06198-0.11252-0.27148-0.88601-0.96044-0.44980
   2   8  12 8107.36  620.87   1-0.74588-0.57285 0.19551 0.81001 0.63673 0.12536
   2   8  12 9564.15  588.20   1 0.03697 0.21094 0.24868 0.86392 0.96787 0.45730
  -2  -8 -13   11.56  156.64   1 0.06515-0.12245-0.30659-0.91948-0.94960-0.37356
   2   8  13  149.19  154.32   1-0.73839-0.55233 0.21853 0.83137 0.63798 0.06117
   2   8  13  104.71  177.98   1 0.03329 0.22025 0.28371 0.89740 0.95833 0.38230
  -2  -8 -14  164.49  182.88   1 0.06755-0.13312-0.33372-0.94498-0.94024-0.29879
   2   8  14   37.64  142.03   1-0.73295-0.53388 0.23436 0.84555 0.63863-0.00362
   2   8  14  -55.15  221.10   1 0.03039 0.23034 0.31076 0.92290 0.95000 0.30851
  -2  -9   4  101.58  127.21   1-0.07793-0.08448 0.91304 0.21959-0.40034-0.97192
   2   9  -4   29.50  170.40   1 0.10476 0.11013-0.91180-0.21912 0.39703 0.96946
  -2  -9   3 1797.42  241.15   1-0.07189-0.09131 0.87873 0.18692-0.47186-0.97812
   2   9  -3 1909.42  329.91   1 0.10603 0.12446-0.87760-0.18649 0.46751 0.97454
  -2  -9   213581.88  837.30   1-0.06509-0.09746 0.83690 0.14668-0.54347-0.98436
   2   9  -212578.28  590.20   1-0.49774-0.46795-0.74675-0.05759 0.44114 0.88187
   2   9  -213880.01  654.20   1 0.10666 0.13814-0.83626-0.14672 0.53785 0.97948
  -2  -9   115815.82  984.01   1-0.05749-0.10281 0.78699 0.09838-0.61427-0.98982
   2   9  -116284.11  774.46   1-0.48744-0.44446-0.70118-0.01357 0.52032 0.89569
   2   9  -117146.77  854.63   1 0.10656 0.15110-0.78730-0.09933 0.60728 0.98351
  -2  -9   0 5959.34  420.83   1-0.04910-0.10668 0.72849 0.04188-0.68329-0.99340
   2   9   0 7089.67  494.12   1-0.47225-0.41607-0.64714 0.03891 0.59848 0.90849
   2   9   0 7307.36  428.82   1 0.10564 0.16324-0.73042-0.04401 0.67477 0.98560
  -2  -9  -1 6988.56  421.59   1-0.03997-0.11058 0.66155-0.02343-0.74883-0.99359
   2   9   1 7643.92  464.46   1 0.10383 0.17449-0.66560 0.01922 0.73904 0.98447
  -2  -9  -2 4798.60  458.38   1-0.03021-0.11384 0.58652-0.09684-0.80936-0.98876
   2   9   2 4920.37  380.57   1 0.10107 0.18478-0.59328 0.08998 0.79862 0.97865
  -2  -9  -3 4979.20  391.33   1-0.02000-0.11665 0.50469-0.17708-0.86306-0.97725
   2   9   3 4327.24  330.76   1 0.09735 0.19412-0.51443 0.16726 0.85198 0.96661
  -2  -9  -4 1824.24  239.93   1-0.00954-0.11924 0.41743-0.26272-0.90865-0.95747
   2   9   4 2421.16  301.79   1 0.09274 0.20224-0.43077 0.24938 0.89767 0.94704
  -2  -9  -5 3706.77  442.07   1 0.00087-0.12188 0.32735-0.35118-0.94489-0.92833
   2   9   5 2793.48  364.48   1-0.80391-0.68264-0.19275 0.48589 0.56264 0.54580
   2   9   5 3089.10  293.63   1 0.08735 0.20988-0.34420 0.33439 0.93482 0.91876
  -2  -9  -6 2665.94  283.23   1 0.01092-0.12504 0.23737-0.43950-0.97135-0.88949
   2   9   6 2038.56  326.51   1-0.80308-0.66879-0.12674 0.55024 0.58222 0.49994
   2   9   6 2457.28  281.94   1 0.08139 0.21695-0.25740 0.41964 0.96287 0.88138
  -2  -9  -7   40.21  157.34   1 0.02036-0.12866 0.15006-0.52519-0.98846-0.84119
   2   9   7   50.00  118.82   1-0.79889-0.65159-0.06481 0.61050 0.59796 0.45022
   2   9   7   21.20  150.93   1 0.07509 0.22354-0.17291 0.50247 0.98207 0.83519
  -2  -9  -8  668.59  188.39   1 0.02897-0.13312 0.06809-0.60555-0.99725-0.78458
   2   9   8  412.12  192.81   1-0.79220-0.63188-0.00801 0.66565 0.61019 0.39701
   2   9   8  526.91  164.72   1 0.06873 0.23017-0.09318 0.58064 0.99327 0.78094
  -2  -9  -9  153.95  143.41   1 0.03660-0.13836-0.00665-0.67865-0.99930-0.72131
   2   9   9   79.33  186.89   1-0.78391-0.61057 0.04288 0.71490 0.61938 0.34074
   2   9   9  193.58  129.82   1 0.06254 0.23699-0.02008 0.65219 0.99783 0.72005
  -2  -9 -10  607.44  166.33   1 0.04321-0.14482-0.07301-0.74339-0.99639-0.65298
   2   9  10  838.59  171.29   1-0.77489-0.58853 0.08735 0.75771 0.62602 0.28194
   2   9  10  674.00  198.84   1 0.05675 0.24419 0.04516 0.71588 0.99736 0.65412
  -2  -9 -11 7137.81  478.13   1 0.04879-0.15229-0.13045-0.79921-0.99025-0.58142
   2   9  11 7083.96  519.46   1-0.76591-0.56654 0.12511 0.79381 0.63064 0.22112
   2   9  11 7558.18  523.46   1 0.05150 0.25198 0.10182 0.77101 0.99346 0.58484
  -2  -9 -12   72.15  137.71   1 0.05342-0.16073-0.17898-0.84613-0.98240-0.50816
   2   9  12  -25.65  132.74   1-0.75764-0.54525 0.15606 0.82310 0.63373 0.15875
  -2  -9 -13   56.18  282.58   1 0.05717-0.17005-0.21899-0.88452-0.97404-0.43439
   2   9  13  -17.64  170.83   1-0.75059-0.52518 0.18025 0.84563 0.63569 0.09527
   2   9  13  -56.80  189.56   1 0.04296 0.26941 0.18985 0.85594 0.98087 0.44133
  -2 -10   2 8931.66  582.63   1-0.06876-0.14067 0.85986 0.11719-0.50587-0.98309
   2  10  -2 7286.85  518.45   1-0.49924-0.43012-0.75476-0.01317 0.42554 0.90267
   2  10  -2 7646.93  697.79   1 0.10639 0.17735-0.86007-0.11813 0.49895 0.97702
  -2 -10   1  837.09  191.41   1-0.06188-0.14674 0.81619 0.07512-0.57445-0.98631
   2  10  -1  676.54  168.20   1-0.49043-0.40812-0.71324 0.02680 0.50075 0.91253
   2  10  -1 1237.10  207.04   1 0.10671 0.19073-0.81751-0.07715 0.56593 0.97860
  -2 -10   0   99.98  169.12   1-0.05431-0.15212 0.76518 0.02571-0.64151-0.98802
  -2 -10  -1 9567.00  652.33   1-0.04606-0.15614 0.70658-0.03086-0.70613-0.98725
   2  10   110498.05  607.93   1 0.10520 0.21533-0.71191 0.02530 0.69433 0.97621
  -2 -10  -218526.01 1028.57   1-0.03724-0.16034 0.64089-0.09493-0.76672-0.98248
   2  10   217193.34  957.14   1 0.10326 0.22645-0.64906 0.08658 0.75369 0.97016
  -2 -10  -3 1093.88  235.77   1-0.02795-0.16408 0.56871-0.16550-0.82206-0.97246
   2  10   3 1380.66  241.51   1 0.10050 0.23674-0.58022 0.15386 0.80823 0.95931
  -2 -10  -437750.56 1002.74   1-0.01839-0.16755 0.49147-0.24113-0.87070-0.95591
   2  10   436893.07 1117.16   1 0.09694 0.24624-0.50645 0.22606 0.85679 0.94247
  -2 -10  -5  605.01  228.34   1-0.00872-0.17093 0.41045-0.32054-0.91184-0.93168
   2  10   5  831.71  243.85   1-0.80305-0.64242-0.22186 0.50931 0.55306 0.57261
   2  10   5  860.01  215.48   1 0.09266 0.25465-0.42936 0.30164 0.89836 0.91878
  -2 -10  -6 3445.98  441.27   1 0.00079-0.17447 0.32800-0.40137-0.94467-0.89914
   2  10   6 3313.76  347.31   1-0.80397-0.63032-0.15946 0.57006 0.57288 0.52698
   2  10   6 3194.30  395.98   1 0.08777 0.26279-0.35064 0.37881 0.93238 0.88737
  -2 -10  -7 7827.58  566.64   1 0.00991-0.17858 0.24655-0.48114-0.96907-0.85825
   2  10   7 6089.84  455.78   1-0.80171-0.61505-0.10065 0.62721 0.58916 0.47781
   2  10   7 7186.59  520.31   1 0.08246 0.27051-0.27247 0.45542 0.95862 0.84818
  -2 -10  -810251.77  637.94   1 0.01844-0.18312 0.16807-0.55800-0.98560-0.80937
   2  10   8 9636.00  611.43   1-0.79701-0.59733-0.04632 0.67988 0.60217 0.42537
   2  10   8 9382.01  642.43   1 0.07692 0.27783-0.19681 0.52942 0.97741 0.80157
  -2 -10  -915659.30  753.46   1 0.02621-0.18841 0.09464-0.62982-0.99516-0.75353
   2  10   913275.63  633.53   1-0.79062-0.57793 0.00281 0.72736 0.61229 0.37004
   2  10   914279.66  684.20   1 0.07137 0.28528-0.12568 0.59900 0.98949 0.74819
  -2 -10 -1017849.93  763.91   1 0.03312-0.19435 0.02771-0.69511-0.99906-0.69212
   2  10  1013661.59  739.79   1-0.78329-0.55757 0.04626 0.76916 0.61993 0.31223
   2  10  1014111.32  720.80   1 0.06600 0.29291-0.06044 0.66269 0.99598 0.68922
  -2 -10 -11 1253.15  305.25   1 0.03913-0.20141-0.03184-0.75305-0.99872-0.62637
   2  10  11 1372.45  223.71   1-0.77569-0.53696 0.08372 0.80496 0.62553 0.25239
   2  10  11 1473.85  239.81   1 0.06097 0.30088-0.00207 0.71950 0.99813 0.62592
  -2 -10 -12  958.18  323.51   1 0.04424-0.20936-0.08358-0.80317-0.99551-0.55774
   2  10  12  917.83  222.61   1-0.76843-0.51668 0.11503 0.83462 0.62950 0.19092
   2  10  12  957.18  219.32   1 0.05641 0.30932 0.04888 0.76891 0.99721 0.55953
  -2 -10 -13 7516.69  461.22   1 0.04851-0.21816-0.12747-0.84544-0.99065-0.48747
   2  10  13 6511.14  489.61   1-0.76199-0.49722 0.14017 0.85809 0.63223 0.12819
   2  10  13 6358.05  593.50   1 0.05241 0.31834 0.09223 0.81072 0.99435 0.49130
  -2 -11   1 4166.44  398.00   1-0.06621-0.19062 0.84403 0.05050-0.53217-0.98036
   2  11  -1 4364.71  339.78   1-0.49356-0.37193-0.72673 0.06574 0.47775 0.92592
   2  11  -1 4274.61  369.41   1 0.10658 0.23007-0.84589-0.05313 0.52259 0.97172
  -2 -11   0  147.54  178.45   1-0.05937-0.19672 0.79959 0.00766-0.59759-0.98042
   2  11   0  145.47  113.58   1-0.48259-0.34776-0.68281 0.10810 0.54851 0.93132
   2  11   0  -25.33  221.25   1 0.10667 0.24322-0.80313-0.01194 0.58617 0.96989
  -2 -11  -115370.93  843.47   1-0.05191-0.20146 0.74846-0.04143-0.66113-0.97861
   2  11   115641.95  849.93   1 0.10612 0.25572-0.75439 0.03521 0.64778 0.96610
  -2 -11  -2   -4.63  148.37   1-0.04394-0.20651 0.69104-0.09724-0.72147-0.97359
   2  11   2  170.10  179.27   1 0.10488 0.26753-0.69982 0.08822 0.70657 0.95950
  -2 -11  -3 4742.54  479.82   1-0.03551-0.21111 0.62766-0.15900-0.77767-0.96444
   2  11   3 5418.45  403.79   1 0.10293 0.27864-0.63981 0.14666 0.76160 0.94913
  -2 -11  -4 4139.42  444.74   1-0.02674-0.21538 0.55914-0.22590-0.82863-0.95004
   2  11   4 4031.54  319.54   1 0.10027 0.28904-0.57510 0.20980 0.81191 0.93404
  -2 -11  -5 4845.35  485.91   1-0.01784-0.21952 0.48698-0.29646-0.87322-0.92947
   2  11   5 4758.50  426.66   1 0.09695 0.29878-0.50674 0.27659 0.85662 0.91335
  -2 -11  -6 6256.26  456.00   1-0.00893-0.22366 0.41227-0.36956-0.91101-0.90188
   2  11   6 5053.21  450.23   1-0.80388-0.59088-0.19431 0.58775 0.56214 0.55263
   2  11   6 6416.57  427.15   1 0.09305 0.30754-0.43616 0.34571 0.89504 0.88650
  -2 -11  -7  255.95  149.78   1-0.00023-0.22802 0.33707-0.44314-0.94147-0.86696
   2  11   7  108.60  155.67   1-0.80350-0.57748-0.13820 0.64219 0.57903 0.50407
   2  11   7  149.24  165.25   1 0.08869 0.31620-0.36483 0.41547 0.92683 0.85287
  -2 -11  -815849.27  801.28   1 0.00804-0.23298 0.26343-0.51508-0.96464-0.82486
   2  11   811856.54  733.89   1-0.80070-0.56166-0.08605 0.69269 0.59285 0.45244
   2  11   814148.04  705.99   1 0.08401 0.32455-0.29455 0.48419 0.95193 0.81253
  -2 -11  -941500.83 1454.19   1 0.01577-0.23831 0.19283-0.58407-0.98110-0.77592
   2  11   931474.67 1166.53   1-0.79613-0.54408-0.03848 0.73860 0.60389 0.39803
   2  11   940167.42 1034.05   1 0.07916 0.33255-0.22681 0.55028 0.97071 0.76589
  -2 -11 -10  209.17  219.61   1 0.02282-0.24434 0.12694-0.64835-0.99164-0.72106
   2  11  10  312.77  142.51   1-0.79044-0.52537 0.00402 0.77945 0.61251 0.34121
   2  11  10   27.16  155.90   1 0.07435 0.34073-0.16331 0.61222 0.98376 0.71349
  -2 -11 -11 4027.99  368.94   1 0.02909-0.25112 0.06689-0.70679-0.99733-0.66134
   2  11  11 3900.98  414.64   1-0.78424-0.50615 0.04114 0.81492 0.61909 0.28233
   2  11  11 3677.43  365.64   1 0.06970 0.34909-0.10509 0.66889 0.99201 0.65628
  -2 -11 -12 5794.88  407.11   1 0.03458-0.25847 0.01337-0.75866-0.99931-0.59801
   2  11  12 4985.82  391.92   1-0.77805-0.48694 0.07268 0.84480 0.62397 0.22177
   2  11  12 5173.84  383.64   1 0.06536 0.35775-0.05294 0.71949 0.99645 0.59527
  -2 -12  -215132.53  659.10   1-0.05034-0.25239 0.73737-0.10336-0.67360-0.96208
   2  12   212981.66  691.21   1 0.10597 0.30810-0.74614 0.09429 0.65729 0.94666
  -2 -12  -3 1045.25  255.37   1-0.04270-0.25777 0.68190-0.15722-0.73019-0.95332
   2  12   3 1140.00  198.83   1 0.10471 0.31990-0.69398 0.14488 0.71233 0.93630
  -2 -12  -4  276.24  210.56   1-0.03471-0.26281 0.62155-0.21595-0.78259-0.94036
   2  12   4  123.19  199.90   1 0.10284 0.33108-0.63743 0.19987 0.76361 0.92219
  -2 -12  -5 1269.99  291.38   1-0.02650-0.26763 0.55723-0.27866-0.82993-0.92234
   2  12   5 1869.66  279.55   1 0.10037 0.34167-0.57722 0.25850 0.81039 0.90356
  -2 -12  -6 2210.20  289.30   1-0.01825-0.27244 0.49035-0.34393-0.87133-0.89860
   2  12   6 1855.30  280.93   1-0.80263-0.55027-0.23090 0.60369 0.54996 0.57684
   2  12   6 2368.33  262.96   1 0.09735 0.35170-0.51438 0.31978 0.85201 0.87979
  -2 -12  -710486.98  819.08   1-0.01005-0.27730 0.42183-0.41083-0.90661-0.86851
   2  12   710639.55  769.85   1-0.80406-0.53868-0.17718 0.65576 0.56752 0.52895
   2  12   713708.61  778.04   1 0.09386 0.36084-0.45012 0.38260 0.88801 0.85053
  -2 -12  -8 8608.94  568.30   1-0.00210-0.28241 0.35347-0.47758-0.93544-0.83196
   2  12   8 7572.65  595.00   1-0.80309-0.52469-0.12697 0.70431 0.58216 0.47814
   2  12   8 9182.89  618.54   1 0.09001 0.37002-0.38575 0.44541 0.91820 0.81528
  -2 -12  -910036.34  542.50   1 0.00542-0.28814 0.28697-0.54236-0.95792-0.78918
   2  12   9 7929.78  474.93   1-0.80029-0.50888-0.08083 0.74879 0.59413 0.42466
   2  12   910861.46  615.39   1 0.08592 0.37896-0.32271 0.50689 0.94258 0.77423
  -2 -12 -1019927.42  841.55   1 0.01244-0.29418 0.22347-0.60425-0.97463-0.74049
   2  12  1016095.52  884.67   1-0.79622-0.49179-0.03923 0.78874 0.60373 0.36881
   2  12  1019650.28  728.84   1 0.08174 0.38780-0.26234 0.56570 0.96150 0.72772
  -3  10   3   80.14  120.26   1-0.22809 0.65257-0.95571-0.75770-0.18594 0.00575
  -3   9   7 4642.72  442.15   1-0.49621 0.39616 0.64485 0.78493 0.58131 0.47636
  -3   9   6 2133.16  263.03   1-0.31699 0.56269-0.91462-0.77340-0.25094-0.29191
  -3   9   6 2280.46  265.49   1-0.52397 0.35538 0.61173 0.75348 0.59264 0.55313
  -3   9   5 7290.40  513.25   1-0.28588 0.58095-0.93069-0.78801-0.22822-0.20378
  -3   9   5 7431.19  539.81   1-0.55762 0.30871 0.56806 0.71153 0.60527 0.63120
  -3   9   4 5932.06  532.96   1-0.26274 0.59122-0.94144-0.79730-0.21130-0.12147
  -3   9   4 7068.83  502.00   1-0.59702 0.25629 0.51112 0.65625 0.61830 0.70968
  -3   9   3 6860.60  498.30   1-0.24651 0.59460-0.94839-0.80280-0.19942-0.04418
  -3   9   2 4604.84  527.83   1-0.23632 0.59193-0.95252-0.80547-0.19196 0.02868
  -3   9   1 7339.07  530.23   1-0.23147 0.58392-0.95442-0.80591-0.18841 0.09764
  -3   9   0  529.22  162.93   1-0.23139 0.57114-0.95445-0.80448-0.18835 0.16310
  -3   9  -1  -93.61  163.02   1-0.23562 0.55406-0.95280-0.80137-0.19144 0.22541
  -3   8   8 8654.17  491.94   1-0.40614 0.45989 0.73721 0.82309 0.53996 0.33317
  -3   8   713066.86  760.77   1-0.42548 0.42753 0.71912 0.80667 0.54937 0.40803
  -3   8   615340.12  654.18   1-0.36036 0.47977-0.88899-0.80014-0.28255-0.35997
  -3   8   621081.44  938.14   1-0.45112 0.38888 0.69375 0.78296 0.56142 0.48553
  -3   8   5 4476.95  351.05   1-0.32293 0.50435-0.91134-0.82108-0.25527-0.26729
  -3   8   5 5910.56  439.37   1-0.48368 0.34329 0.65901 0.74988 0.57596 0.56552
  -3   8   4  415.94  130.95   1-0.29442 0.52000-0.92646-0.83474-0.23445-0.18108
  -3   8   4  334.31  123.10   1-0.52372 0.29024 0.61205 0.70459 0.59254 0.64754
  -3   8   3  225.12  143.02   1-0.27364 0.52792-0.93650-0.84332-0.21927-0.10048
  -3   8   3  398.15  131.33   1-0.57139 0.22956 0.54893 0.64318 0.61006 0.73049
  -3   8   2 3990.08  339.64   1-0.25960 0.52911-0.94282-0.84819-0.20900-0.02481
  -3   8   2 4295.84  376.23   1-0.62602 0.16190 0.46441 0.56031 0.62642 0.81229
  -3   8   1  959.82  189.49   1-0.25148 0.52436-0.94631-0.85022-0.20306 0.04653
  -3   8   017296.69  778.29   1-0.24863 0.51435-0.94751-0.84996-0.20097 0.11402
  -3   8  -118778.82  823.17   1-0.25048 0.49964-0.94673-0.84772-0.20233 0.17807
  -3   8  -2 1171.11  183.82   1-0.25657 0.48070-0.94414-0.84367-0.20678 0.23902
  -3   8  -3 3080.14  269.57   1-0.26648 0.45792-0.93977-0.83784-0.21404 0.29718
  -3   7   9 1055.05  206.67   1-0.32465 0.51505 0.80440 0.83608 0.49752 0.18890
  -3   7   8 5943.03  476.12   1-0.33408 0.49260 0.79732 0.83067 0.50264 0.25947
  -3   7   7 3685.94  343.29   1-0.34922 0.46443 0.78559 0.82059 0.51076 0.33303
  -3   7   6   40.09   92.66   1-0.41657 0.38401-0.84963-0.81320-0.32340-0.43729
  -3   7   6   33.38  102.63   1-0.37097 0.42967 0.76792 0.80459 0.52217 0.40989
  -3   7   5 2082.20  206.15   1-0.37176 0.41595-0.88158-0.84370-0.29085-0.33932
  -3   7   5 2501.79  259.83   1-0.40033 0.38729 0.74247 0.78081 0.53707 0.49024
  -3   7   4 6332.15  440.12   1-0.33700 0.43787-0.90328-0.86397-0.26553-0.24860
  -3   7   4 7084.51  490.83   1-0.43838 0.33622 0.70656 0.74655 0.55550 0.57411
  -3   7   328950.82 1244.65   1-0.31081 0.45120-0.91796-0.87720-0.24643-0.16410
  -3   7   333650.19  995.79   1-0.48615 0.27543 0.65626 0.69791 0.57703 0.66109
  -3   7   2 3995.59  338.57   1-0.29214 0.45701-0.92760-0.88538-0.23280-0.08506
  -3   7   2 3891.07  317.10   1-0.54430 0.20427 0.58584 0.62920 0.60042 0.74991
  -3   7   1  749.83  132.94   1-0.28008 0.45622-0.93348-0.88980-0.22398-0.01084
  -3   7   1  620.92  132.30   1-0.61234 0.12321 0.48703 0.53204 0.62276 0.83770
  -3   7   0 2456.96  257.96   1-0.27384 0.44959-0.93641-0.89127-0.21942 0.05912
  -3   7  -1 6276.41  378.90   1-0.27279 0.43779-0.93689-0.89030-0.21865 0.12530
  -3   7  -2 2263.40  249.87   1-0.27637 0.42135-0.93523-0.88717-0.22126 0.18808
  -3   7  -3 9146.29  460.71   1-0.28412 0.40074-0.93154-0.88203-0.22693 0.24782
  -3   7  -4  887.86  150.72   1-0.29563 0.37637-0.92585-0.87488-0.23534 0.30482
  -3   7  -5  568.65  150.22   1-0.31057 0.34857-0.91809-0.86567-0.24625 0.35932
  -3   6  10 4985.24  331.27   1-0.36367 0.44897 0.90007 0.87682 0.24001-0.17205
  -3   6  10 8090.58  620.77   1-0.25563 0.55773 0.85115 0.82862 0.45846 0.04800
  -3   6   9 3534.07  302.18   1-0.35539 0.44439 0.90847 0.88682 0.21994-0.12670
  -3   6   9 4510.30  428.84   1-0.25511 0.54523 0.85147 0.83060 0.45816 0.11315
  -3   6   8 5797.30  369.93   1-0.34816 0.43877 0.91525 0.89516 0.20268-0.07843
  -3   6   8 6516.85  474.55   1-0.25928 0.52804 0.84889 0.82969 0.46060 0.18103
  -3   6   7    2.29   68.52   1-0.34254 0.43154 0.92020 0.90171 0.18943-0.02626
  -3   6   7  113.43  116.14   1-0.26895 0.50535 0.84280 0.82526 0.46621 0.25209
  -3   6   6  647.48  143.02   1-0.33926 0.42196 0.92295 0.90606 0.18177 0.03149
  -3   6   6  823.62  175.41   1-0.28511 0.47617 0.83224 0.81636 0.47547 0.32680
  -3   6   5  374.95   98.74   1-0.43340 0.31478-0.83637-0.85091-0.33561-0.42054
  -3   6   5  313.07  108.26   1-0.33959 0.40877 0.92268 0.90739 0.18254 0.09769
  -3   6   5  436.68  144.64   1-0.30902 0.43924 0.81575 0.80154 0.48891 0.40569
  -3   6   4 1839.11  224.47   1-0.39157 0.34374-0.86803-0.88111-0.30525-0.32478
  -3   6   4 2045.05  220.44   1-0.34218 0.39306 0.79110 0.77855 0.50700 0.48923
  -3   6   3 8807.27  419.55   1-0.35920 0.36326-0.88972-0.90134-0.28170-0.23582
  -3   6   3 9690.44  507.88   1-0.38638 0.33585 0.75481 0.74392 0.53006 0.57773
  -3   6   2 2883.47  230.25   1-0.33516 0.37444-0.90436-0.91455-0.26419-0.15291
  -3   6   2 2983.12  262.24   1-0.44355 0.26566 0.70141 0.69219 0.55791 0.67103
  -3   6   1   97.99   89.33   1-0.31839 0.37835-0.91385-0.92259-0.25196-0.07528
  -3   6   1   69.93   95.43   1-0.51540 0.18078 0.62222 0.61466 0.58922 0.76779
  -3   6   0   87.04   91.62   1-0.30808 0.37580-0.91941-0.92669-0.24444-0.00235
  -3   6   0   60.74   65.87   1-0.60224 0.08093 0.50305 0.49718 0.61987 0.86386
  -3   6  -1  616.09  146.79   1-0.30351 0.36752-0.92182-0.92764-0.24109 0.06639
  -3   6  -2 3057.95  282.77   1-0.30403 0.35414-0.92154-0.92591-0.24147 0.13142
  -3   6  -3 4247.75  335.85   1-0.30911 0.33620-0.91887-0.92177-0.24518 0.19311
   3  -6   3 3989.05  418.31   1-0.01711-0.66162 0.69139 0.69478 0.72227 0.28201
  -3   6  -415621.00  644.03   1-0.31829 0.31416-0.91391-0.91536-0.25188 0.25182
   3  -6   415066.93  861.51   1-0.02348-0.65498 0.73369 0.73547 0.67907 0.17341
  -3   6  -523558.35  797.50   1-0.33116 0.28843-0.90667-0.90666-0.26127 0.30783
   3  -6   520907.43  949.40   1-0.02746-0.64597 0.75905 0.75922 0.65045 0.07938
  -3   6  -6  265.72  136.97   1-0.34735 0.25937-0.89709-0.89558-0.27307 0.36146
   3  -6   6  402.86  154.73   1-0.02982-0.63533 0.77366 0.77223 0.63288-0.00358
  -3   6  -7   73.26  154.08   1-0.36661 0.22724-0.88496-0.88199-0.28710 0.41284
   3  -6   7  -95.44  141.44   1-0.03102-0.62352 0.78094 0.77789 0.62383-0.07804
  -3   5  10  134.69  110.56   1-0.33269 0.44041 0.92820 0.85242 0.16656-0.28177
  -3   5   9  -24.85  108.44   1-0.31970 0.44055 0.93756 0.86338 0.13698-0.24592
  -3   5   8 1163.30  177.84   1-0.30682 0.44057 0.94558 0.87300 0.10830-0.20918
  -3   5   7 6296.59  403.49   1-0.29420 0.44033 0.95232 0.88134 0.08077-0.17129
  -3   5   7 6630.79  511.75   1-0.18659 0.54835 0.88960 0.81953 0.41686 0.16635
  -3   5   6  -21.34   84.36   1-0.56640 0.15511-0.70210-0.77043-0.43155-0.61836
  -3   5   6   48.80   68.54   1-0.28206 0.43962 0.95783 0.88844 0.05476-0.13187
  -3   5   6   58.77  160.91   1-0.19575 0.52617 0.88496 0.81654 0.42252 0.23746
  -3   5   510599.04  566.73   1-0.50717 0.20146-0.76908-0.83603-0.38895-0.51034
  -3   5   511581.71  449.09   1-0.27072 0.43810 0.96216 0.89437 0.03090-0.09032
  -3   5   513918.14  705.73   1-0.21219 0.49671 0.87627 0.80952 0.43257 0.31295
  -3   5   4 7819.03  392.73   1-0.45843 0.23734-0.81529-0.88079-0.35374-0.40972
  -3   5   4 8092.23  407.49   1-0.26074 0.43522 0.96535 0.89916 0.01020-0.04559
  -3   5   410462.05  553.40   1-0.23761 0.45827 0.86195 0.79686 0.44784 0.39368
  -3   5   3  104.61   86.91   1-0.41949 0.26342-0.84738-0.91141-0.32552-0.31610
  -3   5   3   81.86   62.36   1-0.25313 0.42998 0.96741 0.90282-0.00538 0.00423
  -3   5   3  128.65  120.03   1-0.27426 0.40860 0.83938 0.77595 0.46927 0.48055
  -3   5   2  -34.86   89.80   1-0.38942 0.28063-0.86955-0.93213-0.30368-0.22886
  -3   5   2   11.71   59.97   1-0.24998 0.42027 0.96817 0.90518-0.01180 0.06324
  -3   5   2  -12.79  103.18   1-0.32503 0.34481 0.80412 0.74235 0.49773 0.57446
  -3   5   118056.23  666.70   1-0.36729 0.28990-0.88452-0.94564-0.28759-0.14736
  -3   5   114618.41  548.58   1-0.25674 0.40065 0.96647 0.90508 0.00199 0.14246
  -3   5   117023.26  631.44   1-0.39358 0.26324 0.74849 0.68839 0.53370 0.67588
  -3   5   0 9755.36  493.80   1-0.35224 0.29209-0.89409-0.95375-0.27663-0.07099
  -3   5   011123.02  552.12   1-0.48404 0.15976 0.65861 0.60017 0.57612 0.78374
   3  -5   0 7610.71  758.24   1 0.04964-0.59441 0.12146 0.18134 0.99135 0.78344
  -3   5  -123381.90  707.95   1-0.34352 0.28795-0.89940-0.95764-0.27028 0.00075
  -3   5  -123034.63  719.06   1-0.59932 0.03148 0.50758 0.45083 0.61900 0.89205
   3  -5   119865.37  965.14   1 0.01970-0.61126 0.40652 0.46522 0.91342 0.64025
  -3   5  -2  842.82  166.11   1-0.34037 0.27824-0.90129-0.95806-0.26799 0.06845
   3  -5   2  682.99  185.78   1 0.00124-0.61673 0.55788 0.61500 0.82991 0.49133
  -3   5  -341117.92 1165.98   1 0.08300 0.68743-0.51811-0.57266-0.85127-0.44664
  -3   5  -341737.72  959.49   1-0.34222 0.26353-0.90018-0.95550-0.26934 0.13250
   3  -5   341898.78 1403.97   1-0.01050-0.61547 0.64527 0.70109 0.76387 0.36008
  -3   5  -4 1677.10  233.93   1 0.08965 0.68099-0.60532-0.65824-0.79091-0.32087
  -3   5  -4 1379.75  186.55   1-0.34851 0.24437-0.89638-0.95020-0.27392 0.19334
   3  -5   4 1390.64  198.67   1-0.01822-0.61019 0.69897 0.75317 0.71491 0.24572
  -3   5  -5  631.09  190.18   1 0.09346 0.67171-0.65883-0.71011-0.74646-0.21102
  -3   5  -5  506.79  131.40   1-0.35885 0.22118-0.88995-0.94231-0.28144 0.25122
   3  -5   5  436.66  192.84   1-0.02325-0.60222 0.73225 0.78485 0.68062 0.14603
  -3   5  -6 1820.66  268.60   1 0.09571 0.66087-0.69204-0.74168-0.71548-0.11464
  -3   5  -6 1693.52  182.51   1-0.37279 0.19438-0.88090-0.93181-0.29159 0.30648
   3  -5   6 1848.54  279.04   1-0.02643-0.59239 0.75256 0.80355 0.65798 0.05798
  -3   5  -722962.75 1102.06   1 0.09701 0.64909-0.71214-0.76015-0.69529-0.02905
  -3   5  -720328.83  826.79   1-0.38998 0.16433-0.86915-0.91860-0.30409 0.35938
   3  -5   724757.61  986.75   1-0.02827-0.58123 0.76408 0.81346 0.64449-0.02090
  -3   5  -8 4748.60  420.55   1 0.09772 0.63671-0.72323-0.76960-0.68365 0.04799
  -3   5  -8 4619.34  322.89   1-0.41013 0.13132-0.85451-0.90250-0.31873 0.41015
   3  -5   8 4946.95  424.30   1-0.02911-0.56907 0.76928 0.81705 0.63823-0.09256
  -3   4  10 3859.58  337.68   1-0.30444 0.42912 0.94693 0.81866 0.10307-0.38162
  -3   4   9  531.29  116.09   1-0.28722 0.43348 0.95560 0.82893 0.06577-0.35350
  -3   4   7   99.83   69.84   1-0.25066 0.44433 0.96801 0.84454-0.01041-0.29884
  -3   4   649141.01 1117.15   1-0.65157 0.03039-0.57714-0.69789-0.49228-0.71555
  -3   4   645862.09 1009.84   1-0.23106 0.45107 0.97166 0.84979-0.04972-0.27273
  -3   4   587874.75 1460.77   1-0.58935 0.07976-0.67228-0.79157-0.44798-0.60584
  -3   4   594578.82 1264.34   1-0.21032 0.45896 0.97345 0.85317-0.09028-0.24787
  -3   4   417079.47  623.27   1-0.53550 0.12075-0.73868-0.85650-0.40936-0.50181
  -3   4   419768.90  691.67   1-0.18809 0.46833 0.97315 0.85447-0.13263-0.22480
  -3   4   312517.80  520.61   1-0.49080 0.15256-0.78540-0.90186-0.37714-0.40418
  -3   4   313420.98  566.79   1-0.16383 0.47972 0.97036 0.85329-0.17760-0.20434
  -3   4   2  105.22   79.10   1-0.45481 0.17569-0.81844-0.93344-0.35112-0.31275
  -3   4   2   23.98   66.91   1-0.13664 0.49406 0.96436 0.84888-0.22654-0.18786
  -3   4   2   49.44   98.89   1-0.19315 0.43734 0.88629 0.77199 0.42091 0.46125
  -3   4   2   29.99   69.25   1-0.48895 0.14132-0.70716-0.82177 0.51073 0.55201
  -3   4   1  440.86  133.16   1-0.42704 0.19060-0.84146-0.95500-0.33100-0.22722
  -3   4   1  460.36   92.00   1-0.10492 0.51292 0.95371 0.83983-0.28181-0.17771
  -3   4   1  683.96  147.02   1-0.25019 0.36727 0.85446 0.74182 0.45528 0.56107
   3  -4  -1  349.74  156.40   1 0.09338-0.52418-0.44183-0.32793 0.89222 0.78593
  -3   4   0 3542.39  402.46   1-0.00432 0.59996 0.37273 0.26071-0.92792-0.75635
  -3   4   0 3794.05  262.57   1-0.40678 0.19800-0.85701-0.96909-0.31630-0.14711
  -3   4   0 4034.92  315.73   1-0.33208 0.27237 0.79883 0.68786 0.50156 0.67280
   3  -4   0 2797.09  400.54   1 0.05855-0.54600 0.02517 0.13737 0.99796 0.82644
  -3   4  -1 5607.71  391.43   1 0.03998 0.63119-0.04038-0.15083-0.99838-0.76081
  -3   4  -1 6104.65  364.67   1-0.39330 0.19862-0.86681-0.97743-0.30651-0.07192
  -3   4  -1 6773.73  396.31   1-0.44872 0.14271 0.69619 0.58687 0.56032 0.79700
   3  -4   1 5126.10  488.45   1 0.03064-0.56093 0.30849 0.41923 0.95073 0.71385
  -3   4  -257756.19 1439.42   1 0.06435 0.64246-0.29768-0.40633-0.95249-0.64971
  -3   4  -259787.66 1288.09   1-0.38590 0.19316-0.87200-0.98116-0.30113-0.00113
  -3   4  -261279.16 1505.27   1-0.61309-0.03466 0.48580 0.37817 0.62297 0.92508
   3  -4   259324.37 1581.75   1 0.01105-0.56740 0.47963 0.58916 0.87739 0.57527
  -3   4  -328223.84  865.37   1 0.07809 0.64311-0.45720-0.56421-0.88592-0.51774
  -3   4  -328226.30  711.80   1-0.38395 0.18224-0.87335-0.98105-0.29971 0.06568
   3  -4   328356.01  992.74   1-0.00233-0.56776 0.58524 0.69348 0.81085 0.44354
  -3   4  -4 3583.74  326.35   1 0.08605 0.63798-0.55726-0.66263-0.82586-0.39228
  -3   4  -4 3662.00  294.13   1-0.38687 0.16647-0.87133-0.97757-0.30184 0.12896
   3  -4   4 3678.40  310.71   1-0.01152-0.56395 0.65256 0.75919 0.75764 0.32492
  -3   4  -5 1719.06  250.98   1 0.09080 0.62965-0.62114-0.72488-0.77841-0.27943
  -3   4  -5 1811.66  193.48   1-0.39415 0.14633-0.86620-0.97099-0.30712 0.18908
   3  -4   5 1838.35  301.33   1-0.01774-0.55717 0.69570 0.80072 0.71810 0.21998
  -3   4  -6 1254.75  248.71   1 0.09370 0.61946-0.66223-0.76434-0.74341-0.17902
  -3   4  -6 1456.91  173.78   1-0.40532 0.12230-0.85809-0.96142-0.31524 0.24637
   3  -4   6  777.70  227.26   1-0.02187-0.54829 0.72321 0.82662 0.69028 0.12675
  -3   4  -7   65.26  170.80   1 0.09546 0.60813-0.68832-0.78879-0.71909-0.08930
  -3   4  -7  269.78  129.42   1-0.41999 0.09477-0.84699-0.94886-0.32589 0.30113
   3  -4   7  191.05  131.48   1-0.02447-0.53789 0.74010 0.84190 0.67204 0.04311
  -3   4  -8 5441.56  508.79   1 0.09649 0.59608-0.70404-0.80287-0.70356-0.00837
  -3   4  -8 4377.44  392.53   1-0.43781 0.06409-0.83278-0.93318-0.33881 0.35361
   3  -4   8 4476.14  407.26   1-0.02593-0.52635 0.74943 0.84963 0.66156-0.03276
  -3   4  -9  944.13  281.18   1 0.09702 0.58352-0.71226-0.80945-0.69517 0.06542
  -3   4  -9  955.12  184.87   1-0.45846 0.03058-0.81526-0.91421-0.35376 0.40407
   3  -4   9 1337.85  247.63   1-0.02651-0.51393 0.75311 0.85169 0.65735-0.10237
  -3   3  10 6189.26  412.96   1-0.27944 0.41457 0.95889 0.77813 0.04923-0.47183
  -3   3   910580.57  479.72   1-0.25859 0.42257 0.96596 0.78680 0.00579-0.44985
  -3   3   8 4049.40  292.39   1-0.23647 0.43183 0.97085 0.79329-0.03896-0.42919
  -3   3   7 7710.44  405.42   1-0.21284 0.44261 0.97334 0.79738-0.08541-0.41021
  -3   3   614876.50  633.14   1-0.10261 0.54006 0.99282 0.81831 0.06144-0.19670
  -3   3   612943.20  563.37   1-0.72907-0.08664-0.41190-0.58507-0.54661-0.80633
  -3   3   616157.63  525.82   1-0.18735 0.45524 0.97310 0.79874-0.13402-0.39340
  -3   3   515295.29  682.77   1-0.10001 0.52973 0.99484 0.82194-0.01648-0.20928
  -3   3   515412.76  617.29   1-0.67190-0.04233-0.54022-0.71193-0.50665-0.70096
  -3   3   517973.24  644.46   1-0.15954 0.47019 0.96961 0.79685-0.18544-0.37939
  -3   3   4  143.56   81.65   1-0.09563 0.52117 0.98819 0.81689-0.11967-0.24710
  -3   3   4   30.83  102.83   1-0.61763-0.00091-0.63193-0.80218-0.46817-0.59707
  -3   3   4  102.94   70.47   1-0.12874 0.48813 0.96207 0.79090-0.24050-0.36903
  -3   3   314793.52  645.44   1-0.08726 0.51661 0.95888 0.78918-0.27003-0.33211
   3  -3  -310971.70  892.53   1 0.08702-0.51711-0.57007-0.40079-0.81696-0.75627
  -3   3   315742.34  657.55   1-0.56959 0.03426-0.69809-0.86688-0.43384-0.49733
  -3   3   314723.73  527.55   1-0.09402 0.50999 0.94918 0.77961-0.30035-0.36346
  -3   3   217292.05  744.07   1-0.06994 0.52098 0.86703 0.69891-0.49330-0.48998
  -3   3   216890.13  636.02   1-0.52904 0.06196-0.74586-0.91318-0.40471-0.40279
   3  -3  -211782.48  985.10   1 0.10571-0.48530-0.73328-0.56500 0.67165 0.66727
  -3   3   213753.64  649.44   1-0.05843 0.53247 0.92311 0.75438 0.38006 0.38388
  -3   3   112540.60  646.90   1-0.03869 0.53920 0.65191 0.48592-0.75730-0.68784
  -3   3   112128.65  520.57   1-0.49632 0.08177-0.78000-0.94595-0.38113-0.31381
   3  -3  -110155.03  793.72   1 0.09112-0.48697-0.40367-0.23736 0.91035 0.84054
  -3   3   1 9736.97  464.19   1-0.06946 0.50844 0.96369 0.79657 0.25782 0.32704
  -3   3   0  -23.10   73.28   1 0.00017 0.56500 0.33344 0.16898-0.94276-0.80759
  -3   3   0  -41.45   99.87   1-0.47095 0.09428-0.80409-0.96859-0.36280-0.23007
   3  -3   0   25.97  110.47   1 0.06624-0.49884-0.06332 0.10128 0.99579 0.86075
  -3   3  -115244.22  583.27   1-0.10507 0.44705 0.98094 0.81765 0.16339 0.36274
  -3   3  -117175.55  699.58   1 0.03380 0.58556 0.02101-0.14187-0.99920-0.79811
  -3   3  -120768.08  702.69   1-0.45256 0.09981-0.82038-0.98342-0.34949-0.15136
  -3   3  -121543.84  788.28   1-0.25112 0.30095 0.85390 0.69204 0.45582 0.65611
   3  -3   118913.46  925.19   1 0.04159-0.51049 0.20347 0.36661 0.97819 0.77780
  -3   3  -210993.10  536.01   1-0.10327 0.43592 0.99102 0.82933 0.08481 0.34952
  -3   3  -215023.65  644.92   1 0.05712 0.59581-0.21849-0.37976-0.97416-0.70765
  -3   3  -215334.62  574.95   1-0.44057 0.09894-0.83050-0.99208-0.34081-0.07727
  -3   3  -212752.15  565.63   1-0.49001 0.04972 0.59773 0.43623 0.63450 0.89845
  -3   3  -213946.62  626.24   1-0.40570 0.13335 0.73761 0.57741 0.53974 0.80548
   3  -3   213526.54  697.39   1 0.02179-0.51713 0.38828 0.55021 0.92128 0.65561
  -3   3  -310666.43  578.59   1 0.07204 0.59765-0.38528-0.54475-0.91998-0.58825
  -3   3  -310039.12  437.27   1-0.43437 0.09228-0.83558-0.99570-0.33632-0.00737
  -3   3  -310561.49  549.43   1-0.69006-0.16397 0.34129 0.18277 0.63822 0.96938
   3  -3   310514.18  602.42   1 0.00705-0.51888 0.51207 0.67241 0.85891 0.52783
  -3   3  -4 1187.54  195.32   1 0.08138 0.59391-0.49772-0.65555-0.86351-0.46638
  -3   3  -4 1180.14  146.05   1-0.43341 0.08039-0.83636-0.99503-0.33562 0.05872
   3  -3   4 1038.32  184.72   1-0.00344-0.51633 0.59363 0.75268 0.80472 0.40848
  -3   3  -5 2301.47  265.38   1 0.08724 0.58668-0.57291-0.72910-0.81496-0.35242
  -3   3  -5 2328.29  223.75   1-0.43713 0.06381-0.83334-0.99054-0.33831 0.12143
   3  -3   5 2078.86  264.09   1-0.01093-0.51081 0.64834 0.80578 0.76126 0.29962
  -3   3  -6  118.20  147.03   1 0.09094 0.57730-0.62311-0.77767-0.77682-0.24889
  -3   3  -6  261.00  103.50   1-0.44504 0.04303-0.82677-0.98252-0.34405 0.18110
   3  -3   6  193.23  167.73   1-0.01611-0.50299 0.68458 0.84042 0.72875 0.20170
  -3   3  -7 5998.04  446.26   1 0.09329 0.56655-0.65631-0.80924-0.74869-0.15535
  -3   3  -7 5537.69  374.39   1-0.45672 0.01850-0.81678-0.97107-0.35250 0.23806
   3  -3   7 4101.35  457.83   1-0.01959-0.49347 0.70811 0.86234 0.70582 0.11337
  -3   3  -8  136.57  209.08   1 0.09474 0.55492-0.67761-0.82890-0.72929-0.07054
  -3   3  -8  160.06  124.63   1-0.47175-0.00939-0.80336-0.95619-0.36338 0.29258
  -3   3  -9 2878.17  347.73   1 0.09559 0.54268-0.69025-0.83990-0.71722 0.00692
  -3   3  -9 2875.51  280.41   1-0.48980-0.04029-0.78638-0.93775-0.37642 0.34495
   3  -3   9 2863.37  366.64   1-0.02295-0.47083 0.73028 0.88129 0.68276-0.04050
  -3   3 -10 7898.72  539.25   1 0.09599 0.52999-0.69635-0.84437-0.71124 0.07830
  -3   3 -10 6866.87  413.83   1-0.51053-0.07389-0.76561-0.91552-0.39138 0.39540
   3  -3  10 6468.15  496.30   1-0.02333-0.45821 0.73277 0.88217 0.68006-0.10860
  -3   2  10 1726.31  177.84   1-0.25799 0.39648 0.96613 0.73288 0.00455-0.55287
  -3   2   9 2044.21  197.21   1-0.23411 0.40751 0.97122 0.73957-0.04367-0.53568
  -3   2   8 7329.75  499.46   1-0.10229 0.52670 0.99344 0.76326 0.05100-0.37417
  -3   2   8 7655.36  449.68   1-0.20855 0.42021 0.97351 0.74346-0.09369-0.52028
  -3   2   7 1091.47  173.77   1-0.09977 0.51629 0.99474 0.76617-0.02283-0.38265
  -3   2   7 1441.84  180.42   1-0.18101 0.43489 0.97259 0.74414-0.14589-0.50706
  -3   2   6 8924.90  487.22   1-0.09620 0.50692 0.98954 0.76257-0.10741-0.40188
  -3   2   6 9152.91  481.34   1-0.78336-0.18047-0.21498-0.44058-0.58320-0.87938
  -3   2   610692.56  483.52   1-0.15106 0.45198 0.96791 0.74106-0.20077-0.49652
  -3   2   548115.08 1267.53   1-0.09105 0.49914 0.97406 0.74869-0.20715-0.43625
  -3   2   549662.48 1232.88   1-0.74229-0.15226-0.37441-0.59855-0.55571-0.78647
  -3   2   550247.29 1110.11   1-0.11819 0.47200 0.95863 0.73338-0.25893-0.48925
  -3   2   427624.45  832.09   1-0.08338 0.49387 0.94108 0.71731-0.32771-0.49147
   3  -2  -425816.26 1054.58   1 0.04389-0.53374-0.07993 0.14348-0.99583-0.83338
  -3   2   429204.19  869.95   1-0.69526-0.11809-0.49295-0.71562-0.52307-0.68843
  -3   2   430444.21  844.43   1-0.08171 0.49562 0.94353 0.71987-0.32103-0.48593
   3  -2  -429859.83 1186.02   1 0.10426-0.47338-0.92088-0.69707 0.37564 0.53851
  -3   2   310760.60  507.42   1-0.07168 0.49265 0.87745 0.65526-0.47428-0.57263
   3  -2  -310213.94  671.26   1 0.06208-0.50264-0.27252-0.05078-0.96014-0.86299
  -3   2   312967.23  574.93   1-0.64913-0.08482-0.58135-0.80256-0.49055-0.59050
   3  -2  -3 9997.14  797.74   1 0.10671-0.45787-0.82315-0.60091 0.55770 0.65517
  -3   2   310248.72  603.14   1 0.00975 0.57411 0.49022 0.26797 0.87154 0.77368
  -3   2   2 1018.38  160.49   1-0.05402 0.49735 0.76319 0.54261-0.64390-0.67690
   3  -2  -2  760.54  191.29   1 0.07975-0.47188-0.47755-0.25744-0.87497-0.84323
  -3   2   2  758.52  145.75   1-0.60732-0.05586-0.64714-0.86688-0.46082-0.49536
   3  -2  -2  824.40  237.38   1 0.10339-0.44814-0.65258-0.43191 0.75062 0.78269
  -3   2   2  804.43  156.63   1-0.01235 0.53900 0.65841 0.43727 0.75255 0.71990
  -3   2   1 4098.62  326.24   1-0.02933 0.50909 0.57962 0.36117-0.81435-0.78126
   3  -2  -1 3648.49  412.10   1 0.09354-0.44501-0.65991-0.44144-0.74549-0.77915
  -3   2   1 3517.68  268.54   1-0.57144-0.03284-0.69575-0.91403-0.43516-0.40429
   3  -2  -1 2924.52  347.51   1 0.09158-0.44704-0.41137-0.19264 0.90685 0.87352
  -3   2   1 3324.60  302.16   1-0.03188 0.50647 0.78617 0.56663 0.61718 0.64993
  -3   2   051736.03 1234.48   1-0.00031 0.52504 0.33782 0.12091-0.94120-0.84243
  -3   2   051179.15  924.31   1-0.54210-0.01635-0.73118-0.94800-0.41410-0.31782
   3  -2   045502.48 1528.64   1 0.07275-0.45286-0.14296 0.07405 0.98705 0.88849
  -3   2   044678.64  973.72   1-0.04717 0.47819 0.87089 0.65296 0.48919 0.58734
  -3   2  -1 2155.90  245.51   1 0.02731 0.53961 0.08410-0.13139-0.99608-0.83159
  -3   2  -1 2349.53  242.18   1-0.51934-0.00644-0.75636-0.97172-0.39773-0.23604
   3  -2   1 2218.41  358.42   1 0.05176-0.46084 0.09910 0.31465 0.99372 0.82982
  -3   2  -1 2271.47  233.78   1-0.05861 0.45375 0.92385 0.70752 0.37821 0.54176
  -3   2  -2 9900.23  524.13   1 0.04933 0.54857-0.13600-0.34972-0.98947-0.75944
  -3   2  -2 9345.32  437.40   1-0.50303-0.00305-0.77329-0.98729-0.38597-0.15889
   3  -2   2 8790.41  547.99   1 0.03275-0.46687 0.28882 0.50282 0.95682 0.72746
  -3   2  -2 7681.00  386.05   1-0.06723 0.43213 0.95647 0.74174 0.28395 0.51290
  -3   2  -325952.44  869.34   1 0.06502 0.55123-0.30514-0.51707-0.95008-0.65481
  -3   2  -325703.50  702.75   1-0.49250-0.00539-0.78375-0.99629-0.37837-0.08589
  -3   2  -323212.72  683.87   1-0.48803-0.00068 0.60950 0.39711 0.62475 0.91777
  -3   2  -322782.08  886.70   1-0.80382-0.31711-0.19743-0.40849 0.56114 0.85590
  -3   2  -323065.54  795.97   1-0.34283 0.14385 0.79060 0.57953 0.50735 0.80215
   3  -2   325786.24 1257.93   1 0.01744-0.46898 0.42603 0.63878 0.90453 0.60992
  -3   2  -4 2306.46  258.79   1 0.07565 0.54877-0.42786-0.63815-0.90067-0.53999
  -3   2  -4 1999.86  211.08   1-0.48741-0.01315-0.78869-0.99977-0.37469-0.01680
  -3   2  -4 1656.18  169.40   1-0.45126 0.02323 0.75020 0.53941 0.48328 0.84172
   3  -2   4 1762.15  244.06   1 0.00570-0.46772 0.52286 0.73403 0.85239 0.49236
  -3   2  -524636.49  889.39   1 0.08270 0.54273-0.51428-0.72294-0.85362-0.42754
  -3   2  -526275.03  857.92   1-0.48723-0.02584-0.78885-0.99847-0.37457 0.04872
   3  -2   525548.97 1017.58   1-0.00290-0.46324 0.58953 0.79940 0.80773 0.38256
  -3   2  -638630.14 1010.21   1 0.08735 0.53429-0.57436-0.78137-0.81392-0.32244
  -3   2  -638994.26  822.32   1-0.49151-0.04297-0.78472-0.99288-0.37765 0.11104
   3  -2   636669.81  978.03   1-0.00918-0.45653 0.63584 0.84410 0.77176 0.28118
  -3   2  -7 2826.68  286.16   1 0.09040 0.52426-0.61565-0.82103-0.78281-0.22592
  -3   2  -7 3062.12  247.25   1-0.49977-0.06410-0.77656-0.98327-0.38362 0.17049
   3  -2   7 3017.31  326.40   1-0.01361-0.44795 0.66726 0.87391 0.74469 0.18871
  -3   2  -817254.91  890.10   1 0.09239 0.51316-0.64343-0.84718-0.75990-0.13761
  -3   2  -816835.40  784.83   1-0.51160-0.08879-0.76450-0.96975-0.39215 0.22736
   3  -2   817009.80  882.49   1-0.01659-0.43793 0.68789 0.89294 0.72561 0.10422
  -3   2  -9 4248.68  422.42   1 0.09363 0.50132-0.66129-0.86340-0.74425-0.05656
  -3   2  -9 3006.04  287.57   1-0.52650-0.11644-0.74864-0.95229-0.40288 0.28207
   3  -2   9 3609.59  329.21   1-0.01845-0.42679 0.70052 0.90395 0.71339 0.02660
  -3   2 -10 2495.01  346.01   1 0.09434 0.48894-0.67164-0.87212-0.73483 0.01825
  -3   2 -10 2258.81  222.80   1-0.54435-0.14714-0.72859-0.93078-0.41572 0.33465
   3  -2  10 2125.74  340.63   1-0.01942-0.41475 0.70698 0.90880 0.70696-0.04523
  -3   1  10 3666.84  325.17   1-0.10365 0.51167 0.98963 0.70378 0.09939-0.49281
  -3   1  10 3698.15  323.41   1-0.24019 0.37474 0.97021 0.68447-0.03154-0.62534
  -3   1   9 1819.50  215.85   1-0.10169 0.50070 0.99430 0.71006 0.03176-0.49508
  -3   1   9 1916.85  222.11   1-0.21385 0.38823 0.97329 0.68915-0.08346-0.61183
  -3   1   8  413.46  128.96   1-0.09904 0.49041 0.99421 0.71156-0.04166-0.50315
  -3   1   8  521.79  119.73   1-0.18558 0.40364 0.97298 0.69044-0.13735-0.60030
  -3   1   7 5654.15  408.43   1-0.09549 0.48102 0.98786 0.70681-0.12253-0.51867
  -3   1   7 6273.41  359.84   1-0.15505 0.42131 0.96875 0.68781-0.19357-0.59111
  -3   1   614523.33  604.00   1-0.09072 0.47285 0.97285 0.69341-0.21289-0.54367
  -3   1   615478.78  534.40   1-0.12186 0.44164 0.95987 0.68053-0.25254-0.58465
  -3   1   5 1390.26  181.65   1-0.08427 0.46638 0.94532 0.66749-0.31504-0.58047
  -3   1   5 1583.78  166.92   1-0.08552 0.46512 0.94534 0.66759-0.31466-0.58135
  -3   1   4  404.50   97.51   1-0.07543 0.46227 0.89920 0.62297-0.43096-0.63103
  -3   1   4  415.67  108.93   1-0.75689-0.21926-0.32732-0.60241-0.56566-0.76747
   3  -1  -4  276.47  114.54   1 0.10616-0.43201-0.87213-0.59593 0.47760 0.67692
  -3   1   4  348.82  137.83   1 0.05033 0.58839 0.11424-0.16142 0.99217 0.79229
  -3   1   3  242.79   94.74   1-0.06333 0.46145 0.82563 0.55099-0.56063-0.69531
   3  -1  -3  125.85  129.48   1 0.04591-0.47921-0.10062 0.17362-0.99386-0.86035
  -3   1   3  339.55   93.07   1-0.71951-0.19474-0.43669-0.71032-0.53999-0.67639
   3  -1  -3  364.77  126.89   1 0.10641-0.41870-0.77331-0.49868 0.62502 0.75894
  -3   1   3  297.86  117.81   1 0.03498 0.56005 0.26775-0.00637 0.96285 0.82843
  -3   1   2 6168.91  389.05   1-0.04702 0.46496 0.71354 0.44102-0.69903-0.76766
   3  -1  -2 5183.61  437.76   1 0.06181-0.45042-0.26953 0.00302-0.96100-0.89280
  -3   1   2 6173.97  361.73   1-0.68160-0.16968-0.52130-0.79347-0.51348-0.58447
   3  -1  -2 5775.72  502.79   1 0.10244-0.40961-0.62693-0.35387 0.77230 0.84082
  -3   1   2 4569.71  375.45   1 0.01708 0.52893 0.42905 0.15598 0.90311 0.83420
  -3   1   1 4006.97  323.29   1-0.02640 0.47255 0.55637 0.28547-0.83051-0.83378
   3  -1  -1 3593.61  352.76   1 0.07701-0.42213-0.44419-0.17326-0.89261-0.88981
  -3   1   1 3847.95  270.78   1-0.64636-0.14729-0.58608-0.85679-0.48858-0.49417
   3  -1  -1 3828.90  425.09   1 0.09295-0.40621-0.43433-0.16319 0.89594 0.89908
  -3   1   1 3258.13  283.85   1-0.00170 0.49715 0.58046 0.30898 0.81428 0.81078
  -3   1   036400.53 1021.66   1-0.00275 0.48315 0.35911 0.08974-0.93329-0.87092
   3  -1   031605.20 1102.11   1 0.08950-0.39656-0.60329-0.33400-0.79247-0.85509
  -3   1   033492.14  873.15   1-0.61556-0.12935-0.63503-0.90427-0.46669-0.40687
   3  -1   034379.75 1154.76   1 0.07828-0.40785-0.21494 0.05448 0.97348 0.91141
  -3   1   031959.50  837.11   1-0.01923 0.46657 0.70574 0.43540 0.70820 0.76989
  -3   1  -1 1344.99  192.04   1 0.02081 0.49364 0.14584-0.12208-0.98908-0.86104
   3  -1   1 1185.52  246.85   1 0.09823-0.37474-0.73147-0.46382-0.67475-0.80276
  -3   1  -1 1579.44  189.00   1-0.59008-0.11673-0.67129-0.93907-0.44850-0.32327
   3  -1   1 1455.80  270.25   1 0.06076-0.41238 0.00034 0.26822 0.99815 0.87063
  -3   1  -1 1148.53  161.67   1-0.03451 0.43829 0.80174 0.53299 0.59666 0.72374
  -3   1  -235562.01  956.89   1 0.04129 0.50109-0.05361-0.31977-0.99770-0.80414
  -3   1  -239989.09  997.31   1-0.57020-0.10971-0.69732-0.96364-0.43428-0.24363
   3  -1   237161.42 1185.19   1 0.04341-0.41672 0.18533 0.45173 0.98171 0.78884
  -3   1  -234171.69  865.00   1-0.04709 0.41271 0.87052 0.60337 0.48986 0.68234
  -3   1  -315520.93  650.91   1 0.05729 0.50402-0.22028-0.48483-0.97375-0.71477
  -3   1  -314050.02  534.80   1-0.55589-0.10825-0.71497-0.97983-0.42401-0.16795
  -3   1  -311603.95  597.17   1-0.80404-0.35669-0.16728-0.43088 0.57054 0.82892
   3  -1   314601.50  802.91   1 0.02814-0.41900 0.33146 0.59631 0.94304 0.68471
  -3   1  -414312.62  635.99   1 0.06896 0.50267-0.34969-0.61244-0.93432-0.61009
  -3   1  -412431.68  535.05   1-0.54689-0.11210-0.72564-0.98904-0.41754-0.09608
  -3   1  -412308.87  503.33   1-0.48417-0.04921 0.63035 0.36706 0.60682 0.92889
  -3   1  -412060.97  549.67   1-0.69768-0.26334 0.32415 0.06221 0.63886 0.96269
  -3   1  -410883.99  653.01   1-0.20656 0.22775 0.87929 0.61733 0.42914 0.75300
   3  -1   416159.75  824.10   1 0.01575-0.41815 0.44038 0.70394 0.89767 0.57410
  -3   1  -520735.93  844.42   1 0.07717 0.49780-0.44610-0.70722-0.89164-0.50202
  -3   1  -516417.62  572.13   1-0.54283-0.12090-0.73034-0.99227-0.41463-0.02775
   3  -1   518581.10  859.47   1 0.00606-0.41485 0.52000 0.78199 0.85413 0.46516
  -3   1  -6  410.59  142.48   1 0.08284 0.49039-0.51610-0.77558-0.85250-0.39747
  -3   1  -6  621.82  118.09   1-0.54333-0.13424-0.72978-0.99024-0.41498 0.03729
   3  -1   6  613.60  192.26   1-0.00125-0.40918 0.57701 0.83742 0.81672 0.36234
  -3   1  -7 1079.23  217.61   1 0.08672 0.48118-0.56609-0.82393-0.81976-0.29933
  -3   1  -7  773.51  151.16   1-0.54794-0.15172-0.72441-0.98341-0.41830 0.09938
   3  -1   7  572.53  191.77   1-0.00658-0.40138 0.61689 0.87597 0.78701 0.26750
  -3   1  -815106.53  637.53   1 0.08934 0.47071-0.60114-0.85734-0.79413-0.20829
  -3   1  -815776.90  561.69   1-0.55628-0.17291-0.71451-0.97205-0.42429 0.15881
   3  -1   816259.92  772.96   1-0.01042-0.39222 0.64473 0.90220 0.76433 0.17941
  -3   1  -9   49.73  162.22   1 0.09108 0.45936-0.62497-0.87954-0.77531-0.12407
  -3   1  -9   82.27  133.37   1-0.56794-0.19742-0.70018-0.95625-0.43265 0.21585
   3  -1   9  178.09  152.85   1-0.01302-0.38182 0.66316 0.91902 0.74836 0.09804
  -3   1 -10 1738.09  256.60   1 0.09216 0.44736-0.64023-0.89317-0.76262-0.04598
  -3   1 -10 1500.71  171.59   1-0.58254-0.22488-0.68138-0.93599-0.44311 0.27080
   3  -1  10 1334.34  238.74   1-0.01462-0.37042 0.67433 0.92858 0.73827 0.02255
  -3   1 -11 5891.28  612.68   1 0.09276 0.43487-0.64879-0.90009-0.75528 0.02675
  -3   1 -11 6658.51  433.37   1-0.59975-0.25494-0.65793-0.91108-0.45541 0.32390
   3  -1  11 7277.65  523.78   1-0.01541-0.35821 0.67977 0.93241 0.73326-0.04786
  -3   0  10 2201.11  253.99   1-0.10197 0.47380 0.99395 0.65564 0.04061-0.58790
  -3   0  10 2125.75  221.57   1-0.22602 0.34937 0.97229 0.63406-0.05968-0.68985
  -3   0   9  372.36  158.45   1-0.09947 0.46336 0.99457 0.65785-0.03055-0.59372
  -3   0   9   90.40  141.46   1-0.19773 0.36480 0.97355 0.63692-0.11440-0.67915
  -3   0   8 1427.03  200.64   1-0.09622 0.45368 0.98958 0.65448-0.10702-0.60483
  -3   0   8 1974.41  203.63   1-0.16738 0.38229 0.97092 0.63589-0.17111-0.67043
  -3   0   7 2636.44  280.27   1-0.09202 0.44495 0.97748 0.64397-0.18988-0.62234
  -3   0   7 2767.40  244.54   1-0.13464 0.40217 0.96380 0.63037-0.23009-0.66399
  -3   0   6 3458.94  294.58   1-0.08659 0.43744 0.95599 0.62408-0.28032-0.64742
  -3   0   6 3664.70  250.82   1-0.09917 0.42478 0.95138 0.61954-0.29161-0.66009
  -3   0   5  826.68  153.00   1-0.07958 0.43152 0.92182 0.59152-0.37935-0.68109
   3   0  -5  794.23  206.44   1 0.10497-0.40678-0.90745-0.57729 0.40683 0.70799
  -3   0   4 9645.04  497.95   1-0.07050 0.42770 0.87040 0.54169-0.48727-0.72362
   3   0  -411998.89  670.81   1 0.10660-0.39209-0.84338-0.51479 0.52663 0.76239
  -3   0   3 6018.66  389.86   1-0.05882 0.42642 0.79591 0.46881-0.60254-0.77354
  -3   0   3 7243.83  368.56   1-0.77116-0.28594-0.27277-0.59882-0.57523-0.74809
   3   0  -3 8293.93  480.88   1 0.10605-0.37958-0.75070-0.42367 0.65207 0.82244
  -3   0   2 4266.32  318.91   1-0.04404 0.42847 0.69179 0.36681-0.72074-0.82574
  -3   0   2 4170.27  269.61   1-0.74274-0.27037-0.37304-0.69764-0.55602-0.66347
   3   0  -2 4937.42  426.07   1 0.10233-0.37025-0.62403-0.29858 0.77466 0.87963
  -3   0   2 3628.84  382.73   1 0.03557 0.50818 0.26204-0.06293 0.96439 0.85894
  -3   0   1 1563.23  210.69   1-0.02625 0.43324 0.55517 0.23180-0.83132-0.87095
   3   0  -1 1473.84  231.73   1 0.06320-0.39653-0.28494 0.03844-0.95645-0.91721
  -3   0   1 1548.83  174.58   1-0.71284-0.25332-0.45304-0.77617-0.53535-0.57739
   3   0  -1 1492.01  284.70   1 0.09465-0.36504-0.46413-0.14057 0.88069 0.92031
  -3   0   1 1204.22  199.22   1 0.01982 0.47915 0.40548 0.08159 0.91388 0.87392
  -3   0   059957.13 1299.60   1-0.00618 0.44027 0.38872 0.06691-0.92133-0.89536
   3   0   050236.96 1278.42   1 0.07654-0.37011-0.43850-0.11675-0.89546-0.92161
  -3   0   059872.82 1124.60   1-0.68430-0.23764-0.51586-0.83752-0.51538-0.49200
   3   0   061369.25 1863.00   1 0.08299-0.36367-0.28005 0.04194 0.95639 0.93058
  -3   0   049528.81 1153.10   1 0.00327 0.44961 0.54210 0.21980 0.84030 0.86575
  -3   0  -156935.46 1158.77   1 0.01434 0.44771 0.20605-0.11430-0.97843-0.88684
   3   0   157732.85 1458.06   1 0.08774-0.34582-0.57964-0.25953-0.81012-0.90169
  -3   0  -157079.04 1212.10   1-0.65887-0.22506-0.56429-0.88449-0.49745-0.40867
   3   0   151119.16 1453.95   1 0.06858-0.36508-0.09144 0.22884 0.99344 0.90240
  -3   0  -148790.96 1074.38   1-0.01263 0.42063 0.66041 0.33926 0.75079 0.84141
  -3   0  -2 5099.79  339.49   1 0.03323 0.45358 0.02655-0.29204-0.99909-0.84200
  -3   0  -2 5037.49  308.38   1-0.63756-0.21661-0.60071-0.91945-0.48234-0.32815
   3   0   2 4931.94  433.17   1 0.05326-0.36739 0.08313 0.40193 0.99511 0.83873
  -3   0  -3 9031.37  475.93   1 0.04909 0.45637-0.13349-0.45047-0.98983-0.76732
  -3   0  -3 8164.15  380.11   1-0.62084-0.21274-0.62708-0.94435-0.47045-0.25085
  -3   0  -3 6570.31  451.90   1-0.80317-0.39517-0.12885-0.44498 0.58164 0.80363
   3   0   3 9454.77  650.61   1 0.03875-0.36891 0.23142 0.54867 0.97208 0.75024
  -3   0  -4 7829.49  479.61   1 0.06147 0.45578-0.26581-0.58102-0.96206-0.67429
  -3   0  -4 7452.08  392.39   1-0.60883-0.21358-0.64496-0.96077-0.46189-0.17688
  -3   0  -4 6246.86  420.73   1-0.75344-0.35846 0.17067-0.14380 0.63496 0.92239
   3   0   4 5429.87  440.57   1-0.49619-0.88998-0.73898-0.42395 0.45572 0.16790
   3   0   4 6680.70  505.23   1 0.02618-0.36820 0.34922 0.66519 0.93667 0.64957
  -3   0  -5 9565.66  544.66   1 0.07072 0.45194-0.36995-0.68352-0.92635-0.57318
  -3   0  -5 9314.78  438.52   1-0.60144-0.21905-0.65556-0.96991-0.45662-0.10620
  -3   0  -5 8974.75  630.02   1-0.51112-0.12918 0.62737 0.31453 0.58749 0.94041
   3   0   510215.74  612.34   1 0.01581-0.36558 0.43984 0.75423 0.89793 0.54541
  -3   0  -625185.79  916.07   1 0.07741 0.44555-0.44904-0.76098-0.89014-0.47157
  -3   0  -623097.09  780.86   1-0.59843-0.22890-0.65979-0.97268-0.45447-0.03864
   3   0   621807.59  816.13   1 0.00762-0.36079 0.50755 0.82036 0.86158 0.44365
  -3   0  -719179.00  777.80   1 0.08218 0.43723-0.50779-0.81808-0.85755-0.37357
  -3   0  -717766.24  660.58   1-0.59950-0.24282-0.65829-0.96972-0.45523 0.02599
   3   0   719452.78  831.77   1 0.00133-0.35409 0.55721 0.86844 0.83036 0.34702
  -3   0  -820143.84  771.75   1 0.08553 0.42750-0.55056-0.85922-0.83039-0.28101
  -3   0  -820429.01  662.23   1-0.60429-0.26047-0.65150-0.96146-0.45866 0.08798
   3   0   818968.97  795.23   1-0.00331-0.34557 0.59261 0.90250 0.80548 0.25703
  -3   0  -9 1208.21  250.39   1 0.08784 0.41672-0.58098-0.88800-0.80915-0.19437
  -3   0  -9 1089.94  150.63   1-0.61245-0.28148-0.63964-0.94814-0.46448 0.14757
   3   0   9 1053.51  213.76   1-0.00668-0.33594 0.61765 0.92593 0.78642 0.17257
  -3   0 -10  614.69  174.10   1 0.08939 0.40518-0.60178-0.90716-0.79364-0.11345
  -3   0 -10  692.56  158.91   1-0.62362-0.30550-0.62281-0.92985-0.47243 0.20503
   3   0  10  796.85  199.00   1-0.00897-0.32523 0.63429 0.94097 0.77303 0.09378
  -3   0 -11 2742.49  308.24   1 0.09035 0.39306-0.61498-0.91873-0.78334-0.03775
  -3   0 -11 2756.43  259.15   1-0.63743-0.33217-0.60092-0.90649-0.48225 0.26062
   3   0  11 2709.93  437.47   1-0.01036-0.31361 0.64427 0.94933 0.76472 0.02007
  -3   0 -12 1118.06  302.33   1 0.09087 0.38048-0.62207-0.92418-0.77767 0.03332
  -3   0 -12 1182.16  175.68   1-0.65354-0.36113-0.57372-0.87783-0.49367 0.31460
   3   0  12 1753.43  311.44   1-0.01099-0.30125 0.64881 0.95227 0.76086-0.04919
  -3  -1   9  228.78  120.81   1-0.09766 0.42564 0.99238 0.60321-0.07502-0.67450
  -3  -1   9  130.36  107.57   1-0.18560 0.33739 0.97298 0.58386-0.13731-0.73842
  -3  -1   818160.08  806.49   1-0.09402 0.41634 0.98386 0.59628-0.15223-0.68636
  -3  -1   818867.93  652.71   1-0.15368 0.35644 0.96847 0.58095-0.19604-0.73173
  -3  -1   7 8032.47  485.31   1-0.08944 0.40798 0.96794 0.58197-0.23468-0.70345
  -3  -1   7 8064.43  464.16   1-0.11938 0.37789 0.95904 0.57312-0.25687-0.72713
  -3  -1   610675.71  557.50   1-0.08371 0.40077 0.94269 0.55832-0.32298-0.72639
  -3  -1   610457.49  441.04   1-0.08238 0.40204 0.94385 0.55952-0.31992-0.72477
  -3  -1   5 4972.26  357.16   1-0.07655 0.39500 0.90548 0.52271-0.41741-0.75547
   3   1  -5 3997.86  413.31   1 0.10563-0.36665-0.89102-0.50846 0.44150 0.77911
  -3  -1   4 5207.55  369.64   1-0.06764 0.39101 0.85294 0.47178-0.51759-0.79026
   3   1  -4 4712.15  368.60   1 0.10670-0.35253-0.82859-0.44760 0.54959 0.82180
  -3  -1   3 8883.78  440.13   1-0.05664 0.38906 0.78117 0.40161-0.62173-0.82905
   3   1  -3 8819.57  573.05   1 0.10592-0.34024-0.74366-0.36425 0.66010 0.86691
  -3  -1   2 1462.87  176.03   1-0.04325 0.38979 0.68600 0.30857-0.72630-0.86766
  -3  -1   2 1674.94  238.11   1-0.78378-0.35095-0.21268-0.58969-0.58347-0.72737
   3   1  -2 1465.52  223.91   1 0.10267-0.33043-0.63308-0.25523 0.76724 0.90865
  -3  -1   1  316.89  112.96   1-0.02761 0.39240 0.56605 0.19023-0.82390-0.89990
  -3  -1   1  560.78  127.56   1-0.76340-0.34343-0.30374-0.67930-0.57004-0.64854
   3   1  -1  390.72  147.29   1 0.09643-0.32362-0.49686-0.12059 0.86245 0.93847
  -3  -1   020407.91  742.89   1-0.01017 0.39682 0.42278 0.04851-0.90617-0.91661
  -3  -1   019256.71  670.45   1-0.74101-0.33389-0.37822-0.75231-0.55483-0.56791
   3   1   020891.90  845.38   1 0.08712-0.32008-0.34071 0.03369 0.93611 0.94678
  -3  -1  -114172.48  585.77   1 0.00794 0.40184 0.26431-0.10848-0.96440-0.90925
  -3  -1  -113312.94  478.32   1-0.71900-0.32474-0.43796-0.81059-0.53964-0.48731
[truncated: 1,049,949 more chars]
