# Supplementary material for: Crystal structures and Hirshfeld surfaces of two 1,3-benzoxa­thiol-2-one derivatives
Source: Acta Crystallogr E Crystallogr Commun. 2018 Jan 1;74(Pt 1):78–82. doi: 10.1107/S2056989017018072 (PMC5778491; doi:10.1107/S2056989017018072)
Supplement: Supplementary file 2 [file e-74-00078-Isup2.hkl]

data_I                                                                          
_shelx_title ' 2015ncs0022a'                                                    
_shelx_refln_list_code          4                                               
_shelx_F_calc_maximum       61.75                                               
_exptl_crystal_F_000       204.00                                               
_reflns_d_resolution_high  0.8107                                               
                                                                                
loop_                                                                           
 _space_group_symop_operation_xyz                                               
 'x, y, z'                                                                      
 '-x, -y, -z'                                                                   
                                                                                
_cell_length_a     3.9149                                                       
_cell_length_b    10.3237                                                       
_cell_length_c    11.7003                                                       
_cell_angle_alpha  66.526                                                       
_cell_angle_beta   81.110                                                       
_cell_angle_gamma  84.349                                                       
                                                                                
_shelx_F_squared_multiplier     1.000                                           
                                                                                
loop_                                                                           
 _refln_index_h                                                                 
 _refln_index_k                                                                 
 _refln_index_l                                                                 
 _refln_F_squared_calc                                                          
 _refln_F_squared_meas                                                          
 _refln_F_squared_sigma                                                         
 _refln_observed_status                                                         
   1   0   0       1902.56       2123.57        35.21 o                         
   2   0   0        148.33        149.20         2.27 o                         
   3   0   0        434.15        420.73        19.10 o                         
   4   0   0         22.48         22.18         2.09 o                         
  -4   1   0         11.99         11.91         0.99 o                         
  -3   1   0        252.03        251.84         5.44 o                         
  -2   1   0         85.69         83.10         1.70 o                         
  -1   1   0         44.46         46.84         1.14 o                         
   0   1   0          2.58          2.80         0.77 o                         
   1   1   0       1900.13       2097.28        10.21 o                         
   2   1   0          0.12          1.58         0.32 o                         
   3   1   0        135.65        150.89         3.47 o                         
   4   1   0          1.80          1.83         0.51 o                         
  -4   2   0          0.14          0.61         0.66 o                         
  -3   2   0        390.09        365.85        13.81 o                         
  -2   2   0       1377.35       1315.49        25.31 o                         
  -1   2   0       1891.64       1924.73        32.03 o                         
   0   2   0       3026.11       3369.50        42.83 o                         
   1   2   0       1107.33       1156.06         9.85 o                         
   2   2   0        553.86        576.13        12.79 o                         
   3   2   0          1.68          2.95         0.94 o                         
   4   2   0          0.62          0.96         0.61 o                         
  -4   3   0         88.74         91.05         4.96 o                         
  -3   3   0          0.02         -0.11         0.39 o                         
  -2   3   0         12.87         14.63         0.64 o                         
  -1   3   0        510.35        518.48        18.44 o                         
   0   3   0          0.09          0.14         0.26 o                         
   1   3   0        322.65        330.97         8.38 o                         
   2   3   0         94.13         90.86         5.79 o                         
   3   3   0         42.61         46.74         3.64 o                         
   4   3   0         16.44         18.05         1.63 o                         
  -4   4   0          0.19          0.22         0.78 o                         
  -3   4   0         28.74         27.77         1.62 o                         
  -2   4   0         64.88         66.14         1.28 o                         
  -1   4   0        102.01        107.00         2.08 o                         
   0   4   0        201.51        218.03         2.45 o                         
   1   4   0        155.29        168.43         2.94 o                         
   2   4   0         81.69         80.31         2.66 o                         
   3   4   0         30.68         32.17         1.98 o                         
   4   4   0          0.87          0.42         0.72 o                         
  -4   5   0         28.50         30.92         2.19 o                         
  -3   5   0         76.56         75.09         6.64 o                         
  -2   5   0        423.52        400.92        11.81 o                         
  -1   5   0        248.36        234.96         4.36 o                         
   0   5   0        504.48        485.58         9.18 o                         
   1   5   0        367.44        408.20         6.72 o                         
   2   5   0        102.25        114.29         3.51 o                         
   3   5   0         27.48         24.23         1.56 o                         
   4   5   0         48.15         48.36         2.48 o                         
  -3   6   0          0.97          0.54         0.40 o                         
  -2   6   0         65.03         62.00         2.09 o                         
  -1   6   0          4.86          3.12         0.42 o                         
   0   6   0        177.38        173.61         4.49 o                         
   1   6   0          1.62          1.20         1.18 o                         
   2   6   0        105.11        124.83         5.24 o                         
   3   6   0         85.25         84.83         4.92 o                         
   4   6   0          2.46          4.22         1.15 o                         
  -3   7   0         16.47         18.46         1.94 o                         
  -2   7   0        240.75        250.03         6.88 o                         
  -1   7   0          3.94          4.23         0.51 o                         
   0   7   0          7.37          8.24         0.79 o                         
   1   7   0        235.67        234.16         4.61 o                         
   2   7   0        109.31        111.40         3.58 o                         
   3   7   0         58.21         59.24         2.08 o                         
  -3   8   0        139.62        129.94         5.85 o                         
  -2   8   0          0.38          1.22         0.42 o                         
  -1   8   0        113.14        116.82         4.54 o                         
   0   8   0        818.32        880.77        31.56 o                         
   1   8   0         65.28         68.91         2.85 o                         
   2   8   0          0.87          0.19         1.02 o                         
   3   8   0         20.92         21.99         1.77 o                         
  -2   9   0          9.10          9.38         0.81 o                         
  -1   9   0         31.77         33.97         4.78 o                         
   0   9   0        240.98        247.17        10.33 o                         
   1   9   0         85.28         88.01         2.91 o                         
   2   9   0         53.42         51.11         2.89 o                         
   3   9   0        126.78        118.15         3.18 o                         
  -2  10   0        178.00        190.05         9.90 o                         
  -1  10   0         44.44         48.98         2.16 o                         
   0  10   0        164.01        150.96         4.72 o                         
   1  10   0         10.95          9.02         1.09 o                         
   2  10   0          0.88          0.75         1.27 o                         
  -1  11   0          0.26          0.59         0.79 o                         
   0  11   0         91.34         92.46         2.90 o                         
   1  11   0        214.76        199.45        15.35 o                         
  -1 -11   1          1.27          1.40         0.56 o                         
   0 -11   1         77.83         88.48        11.78 o                         
  -2 -10   1         10.65          7.05         1.17 o                         
  -1 -10   1         39.13         36.15         1.55 o                         
   0 -10   1         20.06         16.69         2.92 o                         
   1 -10   1          4.98          5.11         1.10 o                         
   2 -10   1         33.69         34.99         1.96 o                         
  -2  -9   1        125.16        123.75         3.72 o                         
  -1  -9   1         13.03         12.26         1.08 o                         
   0  -9   1        232.54        256.69        10.21 o                         
   1  -9   1        238.54        266.34         4.82 o                         
   2  -9   1          5.88          5.04         0.72 o                         
  -3  -8   1          3.21          3.38         0.78 o                         
  -2  -8   1          7.66          6.86         0.72 o                         
  -1  -8   1          0.18          0.39         0.48 o                         
   0  -8   1         12.45         10.80         0.85 o                         
   1  -8   1        310.40        335.98        12.06 o                         
   2  -8   1          2.05          2.43         0.48 o                         
   3  -8   1        124.52        141.08         6.18 o                         
  -3  -7   1          0.22          0.59         0.74 o                         
  -2  -7   1        246.35        242.79        10.57 o                         
  -1  -7   1        187.04        177.62         4.60 o                         
   0  -7   1         17.56         17.79         1.46 o                         
   1  -7   1        292.42        308.60        16.22 o                         
   2  -7   1         19.40         21.45         1.10 o                         
   3  -7   1         40.24         47.15         2.85 o                         
  -4  -6   1          0.34          0.14         1.13 o                         
  -3  -6   1         14.06         12.43         1.36 o                         
  -2  -6   1         62.69         59.70         2.00 o                         
  -1  -6   1         77.42         78.01         2.63 o                         
   0  -6   1         39.59         38.72         3.31 o                         
   1  -6   1        952.79        943.93        17.46 o                         
   2  -6   1        338.26        343.09         8.90 o                         
   3  -6   1          5.63          4.63         1.10 o                         
  -4  -5   1         15.33         19.32         1.68 o                         
  -3  -5   1         38.51         37.37         3.27 o                         
  -2  -5   1         73.73         76.12         3.76 o                         
  -1  -5   1        138.41        130.55         4.41 o                         
   0  -5   1        458.55        475.37        10.20 o                         
   1  -5   1         65.22         63.61         2.31 o                         
   2  -5   1         26.79         25.66         1.05 o                         
   3  -5   1        172.42        169.62         7.04 o                         
   4  -5   1         16.34         16.82         1.51 o                         
  -4  -4   1         31.02         32.17         3.81 o                         
  -3  -4   1          1.72          0.80         0.79 o                         
  -2  -4   1         90.57         94.60         2.54 o                         
  -1  -4   1        641.33        649.00        14.80 o                         
   0  -4   1         13.57         15.51         0.72 o                         
   1  -4   1         56.07         55.43         1.24 o                         
   2  -4   1         41.25         38.28         1.18 o                         
   3  -4   1         47.47         45.33         2.33 o                         
   4  -4   1         18.29         20.76         1.94 o                         
  -4  -3   1          8.50          8.67         1.07 o                         
  -3  -3   1         81.25         96.21         4.91 o                         
  -2  -3   1        110.07        103.38         4.12 o                         
  -1  -3   1        456.39        454.34         4.48 o                         
   0  -3   1        295.09        320.02         4.05 o                         
   1  -3   1        750.73        756.37         5.49 o                         
   2  -3   1        443.83        409.92         4.37 o                         
   3  -3   1        161.73        139.73         7.67 o                         
   4  -3   1         37.29         42.73         2.87 o                         
  -4  -2   1         21.55         27.40         2.20 o                         
  -3  -2   1          9.31          7.46         1.04 o                         
  -2  -2   1         10.59         10.66         0.69 o                         
  -1  -2   1        248.06        250.32         4.32 o                         
   0  -2   1        580.54        613.30         5.01 o                         
   1  -2   1          7.93          8.09         0.45 o                         
   2  -2   1         91.04         90.46         1.92 o                         
   3  -2   1         16.60         16.96         0.97 o                         
   4  -2   1         71.39         73.24         4.55 o                         
  -4  -1   1         15.56         14.37         1.50 o                         
  -3  -1   1          2.76          3.30         0.55 o                         
  -2  -1   1        172.95        165.80         5.24 o                         
  -1  -1   1        355.59        370.62         5.01 o                         
   0  -1   1        165.93        174.98         3.46 o                         
   1  -1   1         97.34        113.79         1.86 o                         
   2  -1   1        357.29        335.95         6.60 o                         
   3  -1   1         11.27         10.14         0.68 o                         
   4  -1   1          0.62          0.74         0.57 o                         
  -4   0   1         25.37         25.04         3.88 o                         
  -3   0   1         12.00         11.03         0.71 o                         
  -2   0   1          0.62          1.24         0.29 o                         
  -1   0   1       1396.12       1522.78        14.61 o                         
   0   0   1        871.89        958.19         9.68 o                         
   1   0   1       3812.79       4095.76       179.72 o                         
   2   0   1        401.58        394.63         5.85 o                         
   3   0   1        422.54        408.07        13.16 o                         
   4   0   1        291.97        293.45         8.05 o                         
  -4   1   1         64.98         61.26         4.34 o                         
  -3   1   1         32.05         27.85         1.07 o                         
  -2   1   1        244.09        257.59         3.56 o                         
  -1   1   1          0.30          0.03         0.24 o                         
   0   1   1        410.19        470.25        11.45 o                         
   1   1   1         78.87         88.90         1.62 o                         
   2   1   1        149.73        170.18         5.50 o                         
   3   1   1        101.14        102.06         2.44 o                         
   4   1   1        145.87        142.46         4.55 o                         
  -4   2   1          4.91          6.53         1.29 o                         
  -3   2   1         28.66         26.59         1.14 o                         
  -2   2   1        745.71        727.37         7.90 o                         
  -1   2   1        608.12        605.06         9.57 o                         
   0   2   1        901.39       1022.07         9.19 o                         
   2   2   1       1648.24       1816.33        19.95 o                         
   3   2   1          1.33          1.07         0.39 o                         
   4   2   1        185.57        180.57         6.09 o                         
  -4   3   1          5.07          6.58         1.05 o                         
  -3   3   1         94.26         84.07         5.18 o                         
  -2   3   1        340.79        350.96        25.46 o                         
  -1   3   1          0.47          0.91         0.25 o                         
   0   3   1          7.51          7.70         0.49 o                         
   1   3   1          3.34          3.90         0.48 o                         
   2   3   1       1129.31       1199.92         7.70 o                         
   3   3   1          5.04          6.49         0.84 o                         
   4   3   1         41.80         50.48         5.96 o                         
  -4   4   1          5.01          5.89         1.39 o                         
  -3   4   1          3.39          3.72         0.46 o                         
  -2   4   1        282.91        280.97        11.37 o                         
  -1   4   1       2578.59       2699.17        85.11 o                         
   0   4   1       1826.79       2074.72         9.50 o                         
   1   4   1        346.84        383.23        10.18 o                         
   2   4   1        628.59        691.93        21.60 o                         
   3   4   1        235.12        278.32         5.44 o                         
   4   4   1          5.20          6.59         1.02 o                         
  -4   5   1          9.58          5.74         1.22 o                         
  -3   5   1        127.43        123.62         7.09 o                         
  -2   5   1          2.33          1.33         0.39 o                         
  -1   5   1        105.66        114.85         2.56 o                         
   0   5   1        157.46        155.23         3.13 o                         
   1   5   1          0.05          0.39         0.34 o                         
   2   5   1        218.95        250.30        19.82 o                         
   3   5   1          5.80          6.13         0.99 o                         
   4   5   1          1.58          1.42         0.83 o                         
  -4   6   1         18.98         22.20         2.10 o                         
  -3   6   1          0.05          0.63         0.49 o                         
  -2   6   1          1.00          2.69         0.44 o                         
  -1   6   1        120.00        128.43         3.71 o                         
   0   6   1         58.00         60.54         1.75 o                         
   1   6   1        288.10        311.80        11.65 o                         
   2   6   1         26.66         22.55         1.55 o                         
   3   6   1         12.84         16.81         1.36 o                         
   4   6   1         29.36         34.07         2.17 o                         
  -3   7   1          5.03          5.19         0.70 o                         
  -2   7   1        110.50         99.20         6.36 o                         
  -1   7   1        482.81        455.61         9.60 o                         
   0   7   1         31.24         28.96         1.15 o                         
   1   7   1        172.41        180.15         9.14 o                         
   2   7   1        174.07        186.81         4.49 o                         
   3   7   1          8.45          9.52         1.17 o                         
   4   7   1          3.80          2.45         1.09 o                         
  -3   8   1          5.90          7.21         1.42 o                         
  -2   8   1          5.60          7.84         0.88 o                         
  -1   8   1         45.87         38.37         3.73 o                         
   0   8   1          3.94          4.80         0.63 o                         
   1   8   1        200.35        220.94        12.55 o                         
   2   8   1         11.09         11.17         1.16 o                         
   3   8   1          5.34          4.65         0.76 o                         
  -2   9   1          7.46          9.97         1.13 o                         
  -1   9   1        175.58        170.52         8.68 o                         
   0   9   1         54.17         56.72         1.99 o                         
   1   9   1          0.12         -0.36         1.32 o                         
   2   9   1         50.55         54.84         2.46 o                         
   3   9   1         62.06         53.72         3.18 o                         
  -2  10   1        133.96        150.59         9.36 o                         
  -1  10   1         10.60         11.91         1.21 o                         
   0  10   1          6.97          5.44         0.74 o                         
   1  10   1        417.02        417.63        23.90 o                         
   2  10   1         67.82         75.78         3.50 o                         
  -1  11   1          1.57          1.40         1.07 o                         
   0  11   1         31.34         33.13         2.01 o                         
   1  11   1        118.45        109.94         7.26 o                         
   2  11   1        120.46        116.49         4.50 o                         
  -1 -10   2          0.68          0.66         0.66 o                         
   0 -10   2         31.34         35.35         1.87 o                         
   1 -10   2         36.23         40.63         4.27 o                         
  -2  -9   2        105.17         99.76         2.92 o                         
  -1  -9   2         72.53         74.05         6.69 o                         
   0  -9   2          0.90          0.27         0.40 o                         
   1  -9   2         71.69         73.94        10.88 o                         
   2  -9   2         65.60         82.17         3.61 o                         
  -3  -8   2          0.01          0.34         0.85 o                         
  -2  -8   2          9.31          9.32         0.92 o                         
  -1  -8   2         35.55         37.91         1.47 o                         
   0  -8   2         74.96         77.51         2.66 o                         
   1  -8   2         22.71         23.41         1.47 o                         
   2  -8   2         19.56         22.61         3.10 o                         
   3  -8   2          9.91          8.80         1.38 o                         
  -3  -7   2         77.26         73.68         3.66 o                         
  -2  -7   2          4.12          3.22         0.74 o                         
  -1  -7   2        261.02        265.93        11.53 o                         
   0  -7   2        104.07        100.81         2.35 o                         
   1  -7   2        164.71        169.22        12.20 o                         
   2  -7   2        340.94        373.98         8.08 o                         
   3  -7   2         14.54         17.00         1.88 o                         
  -3  -6   2          6.08          8.26         1.04 o                         
  -2  -6   2          3.60          3.47         0.69 o                         
  -1  -6   2         20.91         25.57         1.20 o                         
   0  -6   2          8.98          8.67         0.74 o                         
   1  -6   2          4.76          3.70         0.46 o                         
   2  -6   2        336.65        339.65        13.24 o                         
   3  -6   2         20.23         22.97         2.12 o                         
  -4  -5   2          0.55          0.67         0.99 o                         
  -3  -5   2         76.80         81.91         4.41 o                         
  -2  -5   2         73.39         75.73         2.46 o                         
  -1  -5   2        325.91        342.23         5.53 o                         
   0  -5   2        519.22        534.01        11.89 o                         
   1  -5   2          2.18          2.62         0.30 o                         
   2  -5   2        198.47        206.71        11.21 o                         
   3  -5   2          4.55          5.86         0.93 o                         
   4  -5   2         50.63         48.26         3.45 o                         
  -4  -4   2        175.76        168.80         4.51 o                         
  -3  -4   2          6.66          6.42         0.91 o                         
  -2  -4   2         25.03         25.50         1.64 o                         
  -1  -4   2         74.20         66.75         3.52 o                         
   0  -4   2        405.14        405.80         8.39 o                         
   1  -4   2          0.28          0.22         0.21 o                         
   2  -4   2        649.46        644.66        27.97 o                         
   3  -4   2        458.06        447.37         5.41 o                         
   4  -4   2         14.59         16.65         1.89 o                         
  -4  -3   2         14.33         14.95         2.02 o                         
  -3  -3   2          4.55          3.57         0.77 o                         
  -2  -3   2        102.20         93.12         3.53 o                         
  -1  -3   2         30.60         33.70         1.09 o                         
   0  -3   2        249.32        262.60         4.91 o                         
   1  -3   2        424.45        432.82         8.56 o                         
   2  -3   2        102.90         95.69         2.22 o                         
   3  -3   2        109.82        102.46         3.94 o                         
   4  -3   2         48.88         44.77         3.10 o                         
  -4  -2   2         46.84         56.37         2.81 o                         
  -3  -2   2        127.51        134.99         4.32 o                         
  -2  -2   2         72.65         67.48         1.89 o                         
  -1  -2   2         32.80         29.39         1.15 o                         
   0  -2   2       1690.47       1741.02        22.68 o                         
   1  -2   2        133.87        149.83         3.46 o                         
   2  -2   2          3.95          4.45         0.42 o                         
   3  -2   2         73.58         66.49         3.01 o                         
   4  -2   2         19.30         22.48         1.58 o                         
  -4  -1   2          4.48          5.11         1.23 o                         
  -3  -1   2         12.04         11.44         0.90 o                         
  -2  -1   2         76.83         78.55         2.31 o                         
  -1  -1   2        322.21        325.99         4.20 o                         
   0  -1   2        788.06        757.02         9.70 o                         
   1  -1   2          8.17          9.50         0.50 o                         
   2  -1   2        482.93        458.79         4.23 o                         
   3  -1   2        312.27        274.95         8.04 o                         
   4  -1   2         11.82         11.40         0.93 o                         
  -4   0   2          9.78          7.74         0.81 o                         
  -3   0   2         32.20         31.90         1.52 o                         
  -2   0   2        110.22         95.24         2.12 o                         
  -1   0   2         22.83         21.40         0.75 o                         
   0   0   2        310.76        314.61         9.34 o                         
   1   0   2        483.61        528.74         8.13 o                         
   2   0   2         22.16         21.39         0.81 o                         
   3   0   2         34.18         37.84         1.52 o                         
   4   0   2          2.15          2.00         0.58 o                         
  -4   1   2         70.31         69.01         4.13 o                         
  -3   1   2         47.05         42.49         2.03 o                         
  -2   1   2          8.86          8.44         0.52 o                         
  -1   1   2        464.73        462.07         8.09 o                         
   0   1   2        377.57        415.68         6.39 o                         
   1   1   2         75.12         79.16         1.66 o                         
   2   1   2        171.63        186.93         3.68 o                         
   3   1   2        129.49        126.89         5.42 o                         
   4   1   2         40.26         43.41         3.03 o                         
  -4   2   2         19.39         20.38         1.83 o                         
  -3   2   2          6.15          6.37         0.57 o                         
  -2   2   2         12.81          8.96         0.53 o                         
  -1   2   2          5.79          4.06         0.43 o                         
   0   2   2        854.40        908.00         6.07 o                         
   1   2   2        498.82        581.54         6.41 o                         
   2   2   2       1229.34       1345.09        13.79 o                         
   3   2   2         12.25         11.04         0.88 o                         
   4   2   2         84.67         77.51         2.83 o                         
  -4   3   2          9.15          8.90         1.31 o                         
  -3   3   2        135.50        117.21         9.38 o                         
  -2   3   2        278.75        244.97         4.36 o                         
  -1   3   2        367.29        428.96        15.99 o                         
   0   3   2          2.78          3.31         0.37 o                         
   1   3   2         10.85          7.78         0.49 o                         
   2   3   2          6.17          7.32         0.58 o                         
   3   3   2        111.66        117.67         3.88 o                         
   4   3   2         62.63         66.10         3.21 o                         
  -4   4   2         47.44         53.35         3.09 o                         
  -3   4   2          0.20          0.38         0.29 o                         
  -2   4   2         17.49         15.97         0.89 o                         
  -1   4   2        560.25        570.27        10.46 o                         
   0   4   2       1276.28       1426.95        11.99 o                         
   1   4   2        165.11        194.16         3.10 o                         
   2   4   2       3563.68       3923.10        45.74 o                         
   3   4   2        870.34        935.16        16.84 o                         
   4   4   2         12.66          9.66         1.57 o                         
  -4   5   2         91.56         85.53         3.16 o                         
  -3   5   2          0.02         -0.06         0.34 o                         
  -2   5   2        247.67        249.90         4.03 o                         
  -1   5   2        200.59        239.91         7.99 o                         
   0   5   2          4.79          3.78         0.34 o                         
   1   5   2          1.41          2.26         0.36 o                         
   2   5   2          1.88          2.01         0.86 o                         
   3   5   2        635.25        660.03        16.30 o                         
   4   5   2         18.32         15.78         1.53 o                         
  -4   6   2          8.25          9.82         1.51 o                         
  -3   6   2         16.86         21.99         1.30 o                         
  -2   6   2          8.87          9.71         0.88 o                         
  -1   6   2         46.95         45.37         1.28 o                         
   0   6   2       2086.36       2187.28        35.33 o                         
   1   6   2        897.88        963.82        24.33 o                         
   2   6   2          5.62          7.21         1.09 o                         
   3   6   2        280.86        293.03         8.34 o                         
   4   6   2         70.45         77.28         3.03 o                         
  -3   7   2         32.48         29.60         1.74 o                         
  -2   7   2         77.86         77.99         4.11 o                         
  -1   7   2         19.29         14.49         0.90 o                         
   0   7   2        112.04        111.97         3.41 o                         
   1   7   2          0.40         -0.02         0.45 o                         
   2   7   2          0.98          1.75         0.85 o                         
   3   7   2        127.07        133.00         4.13 o                         
   4   7   2          5.04          5.11         0.98 o                         
  -3   8   2         25.10         31.05         1.89 o                         
  -2   8   2          0.52          1.24         0.56 o                         
  -1   8   2         42.53         44.11         2.30 o                         
   0   8   2         92.39         92.86         5.98 o                         
   1   8   2         28.65         30.27         1.54 o                         
   2   8   2        218.42        221.71         7.98 o                         
   3   8   2          5.78          6.21         1.09 o                         
  -3   9   2         40.95         34.59         3.97 o                         
  -2   9   2          6.70          7.27         0.94 o                         
  -1   9   2         92.99         87.89        12.53 o                         
   0   9   2        276.23        245.59        16.19 o                         
   1   9   2          8.17          9.00         0.91 o                         
   2   9   2         37.79         36.60         2.20 o                         
   3   9   2         40.49         47.87         6.49 o                         
  -2  10   2          8.32         10.70         1.45 o                         
  -1  10   2         20.04         22.43         2.57 o                         
   0  10   2         12.91          9.95         0.86 o                         
   1  10   2         10.55          9.96         1.06 o                         
   2  10   2        114.40        134.00         5.26 o                         
   3  10   2         14.49         13.71         2.11 o                         
  -1  11   2          0.48          0.93         1.07 o                         
   0  11   2         56.92         56.88         2.39 o                         
   1  11   2         82.36         72.85         3.51 o                         
   2  11   2          0.20          0.56         0.86 o                         
   0  12   2         25.85         27.70         2.20 o                         
   1  12   2          1.19          1.33         0.90 o                         
  -1 -10   3          0.87          1.45         0.91 o                         
   0 -10   3        112.57        121.32         3.51 o                         
   1 -10   3        112.13         97.36         6.35 o                         
  -2  -9   3         13.32         13.81         1.46 o                         
  -1  -9   3         52.36         50.27         1.88 o                         
   0  -9   3          2.75          2.42         0.52 o                         
   1  -9   3         17.26         19.83         2.38 o                         
   2  -9   3         19.67         17.58         2.34 o                         
  -2  -8   3         49.72         46.15         2.43 o                         
  -1  -8   3        209.02        209.39         3.80 o                         
   0  -8   3         19.73         18.04         1.08 o                         
   1  -8   3         51.16         47.69         3.35 o                         
   2  -8   3         80.50         91.98        10.80 o                         
  -3  -7   3         21.18         19.48         3.54 o                         
  -2  -7   3          1.90          1.82         1.27 o                         
  -1  -7   3        172.66        169.37         4.22 o                         
   0  -7   3         98.30        101.21         2.55 o                         
   1  -7   3         11.41          9.49         0.85 o                         
   2  -7   3         37.36         41.76         2.27 o                         
   3  -7   3         64.35         68.71         3.46 o                         
  -3  -6   3          9.42          9.08         1.13 o                         
  -2  -6   3          0.12         -0.67         0.95 o                         
  -1  -6   3         21.34         19.09         1.13 o                         
   0  -6   3        110.15        103.80         7.99 o                         
   1  -6   3        149.01        140.12         9.56 o                         
   2  -6   3         25.19         25.01         3.07 o                         
   3  -6   3         28.44         31.18         1.97 o                         
  -3  -5   3         47.07         49.03         2.28 o                         
  -2  -5   3        233.43        235.34        13.47 o                         
  -1  -5   3          8.45          9.37         0.93 o                         
   0  -5   3        319.64        309.44        10.80 o                         
   1  -5   3        281.31        268.77         4.89 o                         
   2  -5   3         64.25         65.91         5.99 o                         
   3  -5   3        296.03        312.37         4.92 o                         
   4  -5   3         16.84         22.61         1.98 o                         
  -4  -4   3         86.40         88.26         4.61 o                         
  -3  -4   3        100.87        103.51        16.18 o                         
  -2  -4   3         14.27         13.61         1.11 o                         
  -1  -4   3         15.97         22.67         1.68 o                         
   0  -4   3         70.47         85.17         2.29 o                         
   1  -4   3         38.56         34.70         1.15 o                         
   2  -4   3          2.50          2.74         0.44 o                         
   3  -4   3        213.87        212.28         3.61 o                         
   4  -4   3         72.89         78.84         3.42 o                         
  -4  -3   3          0.64          0.70         0.70 o                         
  -3  -3   3         22.66         19.49         1.38 o                         
  -2  -3   3         99.82         90.10         3.37 o                         
  -1  -3   3        396.75        396.55         5.94 o                         
   0  -3   3        147.66        165.47         5.92 o                         
   1  -3   3        854.21        850.56        10.66 o                         
   2  -3   3         72.49         67.43         1.94 o                         
   3  -3   3         78.14         78.05         1.99 o                         
   4  -3   3          0.36          1.28         0.89 o                         
  -4  -2   3         67.39         66.17         2.94 o                         
  -3  -2   3        497.83        548.36         8.91 o                         
  -2  -2   3         39.48         41.42         1.53 o                         
  -1  -2   3          9.28          9.93         0.59 o                         
   0  -2   3         91.27         87.68         1.81 o                         
   1  -2   3        623.43        641.89         8.63 o                         
   2  -2   3         26.62         23.13         0.89 o                         
   3  -2   3        199.73        182.94         4.69 o                         
   4  -2   3        372.40        313.40        14.49 o                         
  -4  -1   3          4.18          5.09         0.95 o                         
  -3  -1   3         74.37         66.56         2.62 o                         
  -2  -1   3         41.91         43.57         1.30 o                         
  -1  -1   3        108.30        102.74         1.75 o                         
   0  -1   3         23.85         26.49         1.15 o                         
   1  -1   3        145.17        150.77         3.13 o                         
   2  -1   3        204.87        202.43         5.44 o                         
   3  -1   3        106.87        104.85         5.05 o                         
   4  -1   3        107.16        106.72         5.32 o                         
  -4   0   3         74.70         73.40         2.78 o                         
  -3   0   3         56.16         53.79         4.18 o                         
  -2   0   3        301.83        279.23         5.93 o                         
  -1   0   3        462.84        468.24         3.88 o                         
   0   0   3          0.02          0.17         0.23 o                         
   1   0   3       1459.86       1545.10        19.11 o                         
   2   0   3        161.06        148.06         3.84 o                         
   3   0   3         61.63         61.94         4.07 o                         
   4   0   3         39.19         42.46         1.67 o                         
  -4   1   3          8.97          8.58         1.25 o                         
  -3   1   3          2.61          2.11         0.37 o                         
  -2   1   3         11.64         13.41         0.63 o                         
  -1   1   3         37.77         39.79         0.96 o                         
   0   1   3        408.31        392.78         6.84 o                         
   1   1   3        424.99        439.73         2.92 o                         
   2   1   3         77.55         81.98         1.50 o                         
   3   1   3        188.05        175.11         6.23 o                         
   4   1   3        122.34        124.17         3.56 o                         
  -4   2   3         78.82         76.88         3.87 o                         
  -3   2   3         99.14         83.27         3.76 o                         
  -2   2   3         15.96         14.86         0.68 o                         
  -1   2   3        314.36        312.57         4.50 o                         
   0   2   3        147.41        150.64         1.94 o                         
   1   2   3         31.88         33.85         0.79 o                         
   2   2   3         72.62         82.70         2.03 o                         
   3   2   3         35.95         35.32         1.65 o                         
   4   2   3          3.23          4.25         0.66 o                         
  -4   3   3         60.17         64.50         2.51 o                         
  -3   3   3        109.36        109.96         5.44 o                         
  -2   3   3         62.17         50.43         1.44 o                         
  -1   3   3        103.64         99.68         2.09 o                         
   0   3   3        408.29        432.99         6.27 o                         
   1   3   3        281.32        299.62         4.35 o                         
   2   3   3        187.84        182.46         6.68 o                         
   3   3   3         76.19         76.53         2.33 o                         
   4   3   3         23.71         24.00         2.16 o                         
  -4   4   3         26.12         31.42         2.51 o                         
  -3   4   3         93.60         97.26         3.39 o                         
  -2   4   3         12.58         11.42         0.75 o                         
  -1   4   3          5.15          2.47         0.32 o                         
   0   4   3          0.05          0.38         0.25 o                         
   1   4   3         24.60         31.83         1.02 o                         
   2   4   3        133.26        150.63         3.31 o                         
   3   4   3        385.97        428.60         7.47 o                         
   4   4   3         13.11         13.46         1.32 o                         
  -4   5   3         17.18         16.51         1.40 o                         
  -3   5   3          0.49          0.75         0.35 o                         
  -2   5   3        130.84        112.98         2.24 o                         
  -1   5   3        633.27        629.04        10.62 o                         
   0   5   3         62.78         88.28         2.23 o                         
   1   5   3         55.60         60.30         1.43 o                         
   2   5   3         72.04         78.74         3.14 o                         
   3   5   3          0.05          0.39         0.78 o                         
   4   5   3         89.18         85.05         4.72 o                         
  -3   6   3         67.76         69.01         3.32 o                         
  -2   6   3         17.17         16.92         0.97 o                         
  -1   6   3          9.23         10.04         0.62 o                         
   0   6   3        118.56        127.30         2.39 o                         
   1   6   3        788.75        780.72        13.82 o                         
   2   6   3          1.05          2.44         0.80 o                         
   3   6   3        691.07        717.65         9.07 o                         
   4   6   3        445.71        462.39         8.54 o                         
  -3   7   3        229.03        240.26        17.65 o                         
  -2   7   3         22.06         19.85         1.24 o                         
  -1   7   3        227.49        217.79         9.18 o                         
   0   7   3          1.57          3.66         0.38 o                         
   1   7   3          6.20          5.19         0.64 o                         
   2   7   3          1.29          1.32         0.73 o                         
   3   7   3          3.43          5.67         1.02 o                         
   4   7   3        312.61        296.71         6.12 o                         
  -3   8   3          2.15          2.37         0.73 o                         
  -2   8   3         15.06         20.74         1.25 o                         
  -1   8   3          7.76          8.02         0.61 o                         
   0   8   3          1.11          0.72         0.32 o                         
   1   8   3        874.65        946.37        12.25 o                         
   2   8   3        363.03        380.04         8.19 o                         
   3   8   3         17.40         21.89         1.71 o                         
  -3   9   3         61.48         51.54         3.74 o                         
  -2   9   3         61.78         62.51         2.26 o                         
  -1   9   3          9.06          9.11         0.85 o                         
   0   9   3         40.46         37.30         1.37 o                         
   1   9   3         72.96         72.29         5.02 o                         
   2   9   3         34.15         34.72         2.45 o                         
   3   9   3          5.34          5.98         1.25 o                         
  -2  10   3         12.78         20.02         2.25 o                         
  -1  10   3          0.46          1.21         1.06 o                         
   0  10   3         60.89         61.69         2.38 o                         
   1  10   3         29.94         30.79         1.69 o                         
   2  10   3          9.41          9.39         1.27 o                         
   3  10   3        110.35        114.29        15.99 o                         
  -1  11   3         42.09         45.63         3.68 o                         
   0  11   3         48.85         45.06         2.53 o                         
   1  11   3         87.53         87.08         3.22 o                         
   2  11   3         38.17         38.76         2.54 o                         
  -1  12   3          6.99          9.09         1.48 o                         
   0  12   3         14.16         14.33         1.20 o                         
   1  12   3          0.02          0.71         0.80 o                         
  -1  -9   4          0.02         -0.12         0.67 o                         
   0  -9   4         28.73         28.47         2.56 o                         
   1  -9   4          1.44          1.33         0.86 o                         
  -2  -8   4        174.97        170.47        21.70 o                         
  -1  -8   4         58.15         61.91         3.85 o                         
   0  -8   4          9.66          7.30         2.01 o                         
   1  -8   4        115.08        110.12         6.22 o                         
   2  -8   4        168.21        190.85         8.80 o                         
  -2  -7   4          2.37          2.29         0.97 o                         
  -1  -7   4          0.18          0.54         1.05 o                         
   0  -7   4         87.80         82.64         6.56 o                         
   1  -7   4          0.32          0.38         0.45 o                         
   2  -7   4          1.21          2.28         0.94 o                         
   3  -7   4          6.58          6.67         1.13 o                         
  -3  -6   4         15.60         16.39         1.52 o                         
  -2  -6   4          0.59          0.13         1.09 o                         
  -1  -6   4        115.07        110.10         3.62 o                         
   0  -6   4        446.16        399.13        45.37 o                         
   1  -6   4        113.43        105.53         2.93 o                         
   2  -6   4         40.71         46.08         4.40 o                         
   3  -6   4        100.29        115.90         3.88 o                         
  -3  -5   4         81.97         84.56         3.69 o                         
  -2  -5   4         63.89         68.60         2.56 o                         
  -1  -5   4         25.22         22.58         1.57 o                         
   0  -5   4        193.19        176.26         3.46 o                         
   1  -5   4         76.78         78.25         3.92 o                         
   2  -5   4         23.20         24.51         1.66 o                         
   3  -5   4          9.46         11.04         0.88 o                         
  -3  -4   4         12.09         13.57         1.40 o                         
  -2  -4   4        113.59        116.68         3.42 o                         
  -1  -4   4         14.78         17.72         1.34 o                         
   0  -4   4         15.08         10.03         0.76 o                         
   1  -4   4        246.30        220.32         4.27 o                         
   2  -4   4        199.24        208.27        11.27 o                         
   3  -4   4         28.00         27.38         1.34 o                         
   4  -4   4         21.37         24.25         2.11 o                         
  -4  -3   4         12.50         13.50         1.31 o                         
  -3  -3   4         30.86         31.36         2.37 o                         
  -2  -3   4         98.51        104.42         2.99 o                         
  -1  -3   4        493.89        484.78        25.78 o                         
   0  -3   4         56.44         58.02         2.12 o                         
   1  -3   4        206.28        211.93         4.34 o                         
   2  -3   4        281.97        259.25        16.06 o                         
   3  -3   4          8.66          8.60         0.74 o                         
   4  -3   4        165.60        171.95         5.76 o                         
  -4  -2   4         29.45         27.25         2.58 o                         
  -3  -2   4        149.09        168.86         7.51 o                         
  -2  -2   4        339.13        325.67        13.35 o                         
  -1  -2   4         23.10         17.87         0.92 o                         
   0  -2   4        139.43        164.35         4.10 o                         
   1  -2   4         78.03        103.55         2.17 o                         
   2  -2   4         68.15         64.26         2.61 o                         
   3  -2   4         16.42         14.29         0.96 o                         
   4  -2   4         78.40         78.89         2.42 o                         
  -4  -1   4         11.18         11.29         1.24 o                         
  -3  -1   4         42.47         37.35         1.96 o                         
  -2  -1   4        163.77        149.39         4.72 o                         
  -1  -1   4         38.80         31.98         1.15 o                         
   0  -1   4        906.04        912.65        15.56 o                         
   1  -1   4          5.69          9.39         0.52 o                         
   2  -1   4        525.34        537.85         6.44 o                         
   3  -1   4        106.23         96.69         4.77 o                         
   4  -1   4         10.35         10.02         0.92 o                         
  -4   0   4         92.66         83.32         4.41 o                         
  -3   0   4         76.01         79.65         8.84 o                         
  -2   0   4       1072.66       1043.03        27.69 o                         
  -1   0   4         75.66         69.07         1.91 o                         
   0   0   4         39.96         38.77         1.75 o                         
   1   0   4         23.00         21.98         0.71 o                         
   2   0   4        509.06        502.46        11.70 o                         
   3   0   4         62.61         51.33         2.82 o                         
   4   0   4         29.00         28.82         1.48 o                         
  -4   1   4         21.45         19.32         1.83 o                         
  -3   1   4          3.48          2.79         0.42 o                         
  -2   1   4        204.84        201.85         5.42 o                         
  -1   1   4        642.84        714.80         5.74 o                         
   0   1   4         62.85         58.92         1.13 o                         
   1   1   4        128.90        133.17         2.11 o                         
   2   1   4         17.41         17.99         0.69 o                         
   3   1   4         30.68         27.74         1.14 o                         
   4   1   4         79.15         81.41         4.37 o                         
  -4   2   4        319.49        321.60        18.17 o                         
  -3   2   4        225.16        216.01         5.50 o                         
  -2   2   4         26.31         25.08         0.92 o                         
  -1   2   4        420.24        395.36         9.05 o                         
   0   2   4        809.07        830.46         6.90 o                         
   1   2   4         49.75         52.57         1.02 o                         
   2   2   4        470.27        501.76         7.40 o                         
   3   2   4        146.34        132.47         3.77 o                         
   4   2   4         65.01         63.86         2.96 o                         
  -4   3   4         32.27         30.15         1.59 o                         
  -3   3   4          1.33          0.73         0.36 o                         
  -2   3   4          2.05          1.60         0.31 o                         
  -1   3   4          4.88          6.36         0.39 o                         
   0   3   4          0.72          1.41         0.25 o                         
   1   3   4         97.84         92.77         1.78 o                         
   2   3   4        132.43        126.88         3.79 o                         
   3   3   4        121.62        121.97         3.10 o                         
   4   3   4         42.80         42.91         2.58 o                         
  -4   4   4          6.43          5.01         1.32 o                         
  -3   4   4        134.54        138.10        10.10 o                         
  -2   4   4        378.46        360.47         5.70 o                         
  -1   4   4          2.13          2.10         0.27 o                         
   0   4   4        417.48        427.57         5.18 o                         
   1   4   4        156.68        148.94         2.04 o                         
   2   4   4          6.02          6.28         0.65 o                         
   3   4   4          4.23          5.05         0.87 o                         
   4   4   4         17.19         19.92         1.56 o                         
  -4   5   4         13.18         13.63         1.25 o                         
  -3   5   4         64.96         64.57         5.57 o                         
  -2   5   4        133.66        133.84         2.54 o                         
  -1   5   4         33.11         24.47         0.79 o                         
   0   5   4         92.99         89.33         1.98 o                         
   1   5   4         39.58         46.89         1.20 o                         
   2   5   4        118.23        116.42         2.80 o                         
   3   5   4        124.18        124.53        10.92 o                         
   4   5   4         20.24         19.27         1.54 o                         
  -3   6   4         12.97         14.64         1.18 o                         
  -2   6   4        192.71        174.60         7.34 o                         
  -1   6   4        141.64        141.38         3.21 o                         
   0   6   4          0.03          0.07         0.26 o                         
   1   6   4          0.96          0.67         0.47 o                         
   2   6   4         16.65         14.30         1.11 o                         
   3   6   4         22.37         20.41         1.48 o                         
   4   6   4         96.82         99.86         3.86 o                         
  -3   7   4         49.50         50.25         2.83 o                         
  -2   7   4          5.59          4.99         0.59 o                         
  -1   7   4         83.13         72.81         2.51 o                         
   0   7   4        413.42        394.77         8.55 o                         
   1   7   4          6.73          4.55         0.67 o                         
   2   7   4         18.73         22.77         1.43 o                         
   3   7   4         55.52         62.37         2.61 o                         
   4   7   4          2.22          2.28         0.96 o                         
  -3   8   4          3.76          2.82         0.67 o                         
  -2   8   4         50.78         44.44         1.93 o                         
  -1   8   4         39.17         36.28         2.00 o                         
   0   8   4          1.63          1.20         0.32 o                         
   1   8   4          6.89          8.75         0.91 o                         
   2   8   4        347.87        348.46        16.61 o                         
   3   8   4          4.08          4.15         1.12 o                         
   4   8   4        111.00        100.72         4.20 o                         
  -3   9   4         57.24         49.46         4.27 o                         
  -2   9   4        343.14        328.23        24.25 o                         
  -1   9   4         78.12         70.91         8.11 o                         
   0   9   4         79.85         73.89         5.16 o                         
   1   9   4         30.09         31.94         1.61 o                         
   2   9   4         14.34         15.75         2.24 o                         
   3   9   4          8.14          7.68         1.20 o                         
  -2  10   4          0.17          0.30         0.92 o                         
   0  10   4          3.85          5.08         0.70 o                         
   1  10   4         17.59         17.23         1.10 o                         
   2  10   4        278.12        280.77         5.61 o                         
   3  10   4        125.86        135.51         5.98 o                         
  -2  11   4         48.41         45.24         3.76 o                         
  -1  11   4         75.73         69.43         4.11 o                         
   0  11   4          5.11          5.05         0.80 o                         
   1  11   4         32.77         31.63         4.05 o                         
   2  11   4         29.07         30.57         1.95 o                         
  -1  12   4          1.57          3.83         1.21 o                         
   0  12   4          0.02          0.57         0.71 o                         
   1  12   4         28.27         29.10         1.62 o                         
   0  -9   5         34.04         39.22         3.16 o                         
  -1  -8   5        163.45        137.03         5.81 o                         
   0  -8   5          2.12          2.66         0.79 o                         
   1  -8   5         13.27         12.70         1.79 o                         
   2  -8   5         10.21         10.43         1.22 o                         
  -2  -7   5         58.83         56.35         2.50 o                         
  -1  -7   5          2.41          1.66         0.56 o                         
   0  -7   5         16.04         14.01         2.50 o                         
   1  -7   5         73.48         75.77         3.89 o                         
   2  -7   5          2.61          1.61         0.75 o                         
  -3  -6   5         69.46         70.17         5.21 o                         
  -2  -6   5          8.36          7.99         0.96 o                         
  -1  -6   5        219.81        187.59        12.81 o                         
   0  -6   5        173.72        152.21         6.26 o                         
   1  -6   5         23.08         18.33         1.45 o                         
   2  -6   5         57.62         70.41         3.17 o                         
   3  -6   5        153.67        169.32         9.96 o                         
  -3  -5   5          5.53          5.58         0.95 o                         
  -2  -5   5         99.94         98.60         4.09 o                         
  -1  -5   5         24.91         24.78         2.59 o                         
   0  -5   5         23.31         17.89         1.76 o                         
   1  -5   5         61.47         57.67         2.30 o                         
   2  -5   5          0.39          0.98         0.86 o                         
   3  -5   5          4.89          3.94         0.71 o                         
  -3  -4   5        135.50        144.34         5.04 o                         
  -2  -4   5         36.80         38.77         2.68 o                         
  -1  -4   5         43.29         41.02         1.96 o                         
   0  -4   5        158.95        148.00         4.66 o                         
   1  -4   5        566.71        558.18        12.10 o                         
   2  -4   5        251.97        236.77         5.08 o                         
   3  -4   5         13.01         13.45         1.03 o                         
  -3  -3   5         53.60         56.56         2.29 o                         
  -2  -3   5         60.82         61.22         2.34 o                         
  -1  -3   5        135.31        117.54         8.06 o                         
   0  -3   5         77.60         71.55         2.17 o                         
   1  -3   5        102.03        106.36         4.03 o                         
   2  -3   5         31.18         27.69         3.01 o                         
   3  -3   5         19.10         16.92         1.08 o                         
   4  -3   5          0.41         -0.24         0.69 o                         
  -4  -2   5          8.82          9.09         2.35 o                         
  -3  -2   5         23.69         25.36         3.09 o                         
  -2  -2   5          7.34          7.78         0.74 o                         
  -1  -2   5        483.84        459.66        17.84 o                         
   0  -2   5         70.30         84.79         3.07 o                         
   1  -2   5          0.16          1.16         0.24 o                         
   2  -2   5        292.96        255.92         6.95 o                         
   3  -2   5        192.35        191.73         3.97 o                         
   4  -2   5         29.83         27.67         2.19 o                         
  -4  -1   5         55.45         49.52         2.85 o                         
  -3  -1   5         37.90         34.61         3.66 o                         
  -2  -1   5          2.80          3.24         0.53 o                         
  -1  -1   5        164.54        154.14         2.98 o                         
   0  -1   5        548.88        521.60         5.78 o                         
   1  -1   5        163.46        161.69         2.35 o                         
   2  -1   5         76.25         80.94         2.76 o                         
   3  -1   5        140.54        136.29         8.42 o                         
   4  -1   5          0.90          1.30         0.58 o                         
  -3   0   5          5.53          6.13         0.92 o                         
  -2   0   5        180.15        162.71         6.96 o                         
  -1   0   5        960.16        957.10        14.60 o                         
   0   0   5         19.37         17.18         0.69 o                         
   1   0   5        221.93        255.80         5.22 o                         
   2   0   5         72.59         87.93         2.74 o                         
   3   0   5         72.65         71.41         2.03 o                         
   4   0   5         31.90         32.53         3.54 o                         
  -4   1   5         84.47         86.61         3.68 o                         
  -3   1   5         11.40         11.28         0.92 o                         
  -2   1   5        183.26        158.84         3.04 o                         
  -1   1   5        410.96        427.67        10.70 o                         
   0   1   5         80.84        101.45         2.38 o                         
   1   1   5        994.34       1013.54        11.38 o                         
   2   1   5         35.66         26.98         0.96 o                         
   3   1   5        207.06        199.13         7.62 o                         
   4   1   5         55.84         52.98         1.97 o                         
  -4   2   5        328.90        357.27         7.11 o                         
  -3   2   5        363.91        371.46         5.19 o                         
  -2   2   5         41.17         45.94         1.33 o                         
  -1   2   5       1595.88       1698.91        23.45 o                         
   0   2   5        164.63        148.89         3.51 o                         
   1   2   5         33.00         29.68         0.79 o                         
   2   2   5          5.35          6.23         0.52 o                         
   3   2   5        186.53        187.83         7.13 o                         
   4   2   5         86.11         76.73         2.53 o                         
  -4   3   5          3.01          2.64         1.05 o                         
  -3   3   5        127.91        122.68         6.37 o                         
  -2   3   5          3.16          4.15         0.40 o                         
  -1   3   5        235.65        224.22         2.91 o                         
   0   3   5       1625.99       1843.43        21.87 o                         
   1   3   5          0.63          1.91         0.29 o                         
   2   3   5        142.82        141.44         3.74 o                         
   3   3   5          1.00          0.63         0.45 o                         
   4   3   5          0.73          0.14         0.68 o                         
  -3   4   5        630.46        689.86        25.18 o                         
  -2   4   5        417.51        405.41         5.47 o                         
  -1   4   5          0.95          0.74         0.24 o                         
   0   4   5        339.42        329.63         5.69 o                         
   1   4   5        425.16        408.39         5.56 o                         
   2   4   5         70.36         70.40         3.19 o                         
   3   4   5         58.41         63.31         2.98 o                         
   4   4   5         82.95         79.56         6.82 o                         
  -3   5   5         90.63         89.09         6.37 o                         
  -2   5   5         22.47         23.70         1.69 o                         
  -1   5   5         32.45         29.37         0.96 o                         
   0   5   5          0.07          0.07         0.23 o                         
   1   5   5         16.11         15.51         0.59 o                         
   2   5   5          7.38         10.18         1.40 o                         
   3   5   5         52.90         50.56         2.74 o                         
   4   5   5         79.27         96.06         4.16 o                         
  -3   6   5          3.21          2.78         0.49 o                         
  -2   6   5        130.59        126.14         4.98 o                         
  -1   6   5        604.19        606.58        14.36 o                         
   0   6   5         48.18         46.58         1.31 o                         
   1   6   5        191.43        190.48         5.00 o                         
   2   6   5        116.70        107.61         2.78 o                         
   3   6   5         33.83         35.78         2.11 o                         
   4   6   5          1.22          0.08         1.51 o                         
  -3   7   5         18.22         17.00         1.58 o                         
  -2   7   5         33.64         30.16         1.37 o                         
  -1   7   5         79.76         77.51         3.03 o                         
   0   7   5         20.59         17.06         0.77 o                         
   1   7   5         38.82         38.33         1.60 o                         
   2   7   5          0.20          0.53         0.66 o                         
   3   7   5         24.82         26.22         3.27 o                         
   4   7   5         43.45         54.04         7.38 o                         
  -3   8   5         33.79         38.56         5.39 o                         
  -2   8   5          0.10          0.75         0.86 o                         
  -1   8   5        224.82        196.37        11.38 o                         
   0   8   5        204.77        212.31         9.12 o                         
   1   8   5         14.27         13.14         1.07 o                         
   2   8   5          0.04          0.07         0.53 o                         
   3   8   5         37.89         41.74         2.56 o                         
   4   8   5          2.41          1.07         0.98 o                         
  -2   9   5         72.34         70.91         3.08 o                         
  -1   9   5         26.64         26.36         1.61 o                         
   0   9   5         23.52         25.47         1.31 o                         
   1   9   5        172.48        168.30         5.78 o                         
   2   9   5         22.76         23.75         1.75 o                         
   3   9   5          3.60          2.63         0.95 o                         
  -2  10   5          5.44          6.95         0.98 o                         
  -1  10   5         21.91         17.63         2.15 o                         
   0  10   5         27.85         31.09         2.17 o                         
   1  10   5         14.52         14.15         1.23 o                         
   2  10   5          5.89          5.84         0.99 o                         
   3  10   5        120.74        141.32        18.15 o                         
  -1  11   5        294.83        272.11         8.44 o                         
   0  11   5        126.34        117.23         5.88 o                         
   1  11   5          7.26          6.37         0.83 o                         
   2  11   5         38.91         36.04         2.41 o                         
  -1  12   5          3.71          3.29         1.12 o                         
   0  12   5          4.14          2.98         0.70 o                         
   1  12   5          0.02         -0.45         0.85 o                         
   2  12   5         13.71         12.31         2.25 o                         
  -1  -8   6          1.63          1.18         0.74 o                         
   0  -8   6         53.81         43.71         3.56 o                         
   1  -8   6          6.05          8.38         1.05 o                         
  -2  -7   6         19.09         16.69         1.34 o                         
  -1  -7   6          1.05          1.68         0.69 o                         
   0  -7   6         52.07         45.18         4.69 o                         
   1  -7   6         22.15         25.10         1.56 o                         
   2  -7   6        183.63        214.10         8.34 o                         
  -2  -6   6         22.85         20.96         1.38 o                         
  -1  -6   6         35.63         39.04         1.92 o                         
   0  -6   6        220.23        185.45         4.12 o                         
   1  -6   6         15.24         13.01         0.88 o                         
   2  -6   6          9.03          7.75         1.03 o                         
  -3  -5   6        115.15        105.03        11.46 o                         
  -2  -5   6         69.04         62.65         2.73 o                         
  -1  -5   6        161.00        147.47         4.00 o                         
   0  -5   6         31.28         31.26         1.92 o                         
   1  -5   6         65.40         63.85         1.95 o                         
   2  -5   6         77.94         85.18         2.82 o                         
   3  -5   6         13.29         13.24         1.00 o                         
  -3  -4   6         33.41         35.54         2.70 o                         
  -2  -4   6        282.51        267.41        14.97 o                         
  -1  -4   6          2.13          1.93         0.52 o                         
   0  -4   6        154.12        136.32         3.12 o                         
   1  -4   6        283.51        264.19        10.50 o                         
   2  -4   6         30.73         29.01         1.64 o                         
   3  -4   6          7.13          9.66         1.26 o                         
  -3  -3   6         27.69         25.42         2.26 o                         
  -2  -3   6         36.19         33.96         2.95 o                         
  -1  -3   6         68.85         60.95         2.59 o                         
   0  -3   6        106.93         97.40         5.80 o                         
   1  -3   6        106.39         92.37         4.51 o                         
   2  -3   6         11.41         12.43         1.41 o                         
   3  -3   6          1.22          1.50         0.57 o                         
   4  -3   6         13.30         12.12         1.22 o                         
  -2  -2   6        267.33        233.89         9.63 o                         
  -1  -2   6         59.76         57.69         2.01 o                         
   0  -2   6        239.83        230.26        12.35 o                         
   1  -2   6        114.47        107.89         3.20 o                         
   2  -2   6        372.77        368.46         9.13 o                         
   3  -2   6        291.22        287.17         4.83 o                         
   4  -2   6          0.17          0.52         0.60 o                         
  -3  -1   6         81.96         79.20         2.60 o                         
  -2  -1   6        126.11        110.20         5.96 o                         
  -1  -1   6          0.52          1.24         0.45 o                         
   0  -1   6        191.41        198.98         9.07 o                         
   1  -1   6         80.40         81.86         1.71 o                         
   2  -1   6          4.53          4.27         0.47 o                         
   3  -1   6          4.42          4.25         0.62 o                         
   4  -1   6          5.47          5.05         0.77 o                         
  -3   0   6         26.25         26.90         1.43 o                         
  -2   0   6          4.43          4.75         0.53 o                         
  -1   0   6          1.27          1.38         0.36 o                         
   0   0   6        964.97        984.98        23.93 o                         
   1   0   6        159.17        180.46         3.40 o                         
   2   0   6          8.92         10.34         0.81 o                         
   3   0   6        185.89        175.05         6.34 o                         
   4   0   6        136.25        135.26         3.72 o                         
  -4   1   6          8.67          8.83         1.30 o                         
  -3   1   6        114.18        113.25         3.59 o                         
  -2   1   6         67.09         60.03         3.40 o                         
  -1   1   6         32.86         27.62         1.01 o                         
   0   1   6        265.82        278.65         4.89 o                         
   1   1   6        181.46        180.59         3.85 o                         
   2   1   6        183.20        168.73         6.00 o                         
   3   1   6          7.76          7.27         0.65 o                         
   4   1   6         40.85         44.66         2.54 o                         
  -4   2   6          0.01         -0.16         0.99 o                         
  -3   2   6         72.28         72.54         4.02 o                         
  -2   2   6         18.71         16.32         0.77 o                         
  -1   2   6        103.01        105.75         2.90 o                         
   0   2   6       1159.99       1202.58        19.11 o                         
   1   2   6         45.51         47.55         1.05 o                         
   2   2   6        120.79        127.16         4.23 o                         
   3   2   6         34.14         36.96         2.75 o                         
   4   2   6         35.33         35.95         3.04 o                         
  -3   3   6        103.40        111.54         5.74 o                         
  -2   3   6          1.92          1.46         0.33 o                         
  -1   3   6        404.85        359.92         9.70 o                         
   0   3   6        454.29        467.08         4.45 o                         
   1   3   6        292.13        306.77         2.34 o                         
   2   3   6        356.74        334.48         5.43 o                         
   3   3   6         50.75         44.92         1.93 o                         
   4   3   6         51.47         49.82         2.12 o                         
  -3   4   6        342.90        356.04        12.32 o                         
  -2   4   6        889.54        773.05        11.86 o                         
  -1   4   6          2.04          4.08         0.38 o                         
   0   4   6        849.03        927.81        11.94 o                         
   1   4   6        235.00        232.65         2.66 o                         
   2   4   6         29.62         28.74         1.88 o                         
   3   4   6         15.43         15.85         1.12 o                         
   4   4   6         39.93         40.26         2.16 o                         
  -3   5   6          0.25          0.19         0.38 o                         
  -2   5   6        336.75        308.08        19.50 o                         
  -1   5   6         73.67         74.51         1.79 o                         
   0   5   6        167.87        164.67         2.13 o                         
   1   5   6       1143.06       1130.33        19.44 o                         
   2   5   6         40.48         44.38         1.90 o                         
   3   5   6         44.31         49.88         2.26 o                         
   4   5   6          7.98          8.76         1.10 o                         
  -3   6   6          6.21          5.47         0.83 o                         
  -2   6   6        855.37        837.22        31.42 o                         
  -1   6   6        460.11        430.45         6.15 o                         
   0   6   6         48.97         45.09         1.29 o                         
   1   6   6        115.96        116.71         3.83 o                         
   2   6   6        144.40        137.94         2.95 o                         
   3   6   6         56.47         55.66         2.66 o                         
   4   6   6          0.85          0.28         0.94 o                         
  -3   7   6          0.18          0.28         0.52 o                         
  -2   7   6        117.07        107.77         3.98 o                         
  -1   7   6        152.14        154.17         4.04 o                         
   0   7   6         79.62         77.82         2.69 o                         
   1   7   6          3.21          2.24         0.62 o                         
   2   7   6         39.06         36.95         1.80 o                         
   3   7   6          0.79          0.97         0.92 o                         
   4   7   6         14.25         13.89         1.88 o                         
  -3   8   6        125.99        132.52        21.57 o                         
  -2   8   6          0.30          0.10         0.37 o                         
  -1   8   6         63.99         58.68         3.41 o                         
   0   8   6        511.97        463.55        19.37 o                         
   1   8   6         68.99         66.81         3.11 o                         
   2   8   6         33.33         36.11         1.70 o                         
   3   8   6         45.22         54.16         3.48 o                         
   4   8   6         32.21         32.93         2.13 o                         
  -2   9   6          8.58          8.41         1.74 o                         
  -1   9   6          5.62          5.01         0.79 o                         
   0   9   6         19.18         18.42         1.16 o                         
   1   9   6          2.28          2.68         0.63 o                         
   2   9   6         18.37         18.36         1.28 o                         
   3   9   6          2.05          2.26         1.07 o                         
  -2  10   6         82.72         84.51         6.55 o                         
  -1  10   6         13.81         13.16         1.58 o                         
   0  10   6        162.68        152.44         4.61 o                         
   1  10   6        165.68        161.16         6.95 o                         
   2  10   6         25.98         24.88         1.69 o                         
   3  10   6          2.72          0.16         1.04 o                         
  -1  11   6         62.24         68.22         4.19 o                         
   0  11   6         27.68         28.93         1.61 o                         
   1  11   6          0.04          1.08         1.68 o                         
   2  11   6         41.60         44.97         2.89 o                         
  -1  12   6         34.21         36.46         3.01 o                         
   0  12   6          1.43          1.69         0.88 o                         
   1  12   6         12.71         13.97         1.07 o                         
   2  12   6         13.79         16.34         1.20 o                         
  -1  -7   7          0.64          0.18         0.73 o                         
   0  -7   7          0.99          0.37         0.67 o                         
   1  -7   7        103.55         96.70         3.57 o                         
  -2  -6   7         13.34         13.09         1.74 o                         
  -1  -6   7         37.99         38.02         1.96 o                         
   0  -6   7          4.98          4.20         0.74 o                         
   1  -6   7         80.46         75.30         6.41 o                         
   2  -6   7          4.82          3.13         0.85 o                         
  -2  -5   7        271.48        263.40         6.01 o                         
  -1  -5   7         58.76         57.94         2.71 o                         
   0  -5   7          9.59          9.80         0.93 o                         
   1  -5   7         41.79         38.84         2.15 o                         
   2  -5   7          7.84          9.41         1.13 o                         
   3  -5   7        169.92        169.19         8.62 o                         
  -2  -4   7          2.29          2.42         0.56 o                         
  -1  -4   7        168.01        162.17         3.48 o                         
   0  -4   7         14.12         14.31         1.11 o                         
   1  -4   7        178.97        173.38        14.12 o                         
   2  -4   7         82.04         80.09         2.74 o                         
   3  -4   7          2.26          1.39         0.61 o                         
  -3  -3   7         48.03         49.43         7.78 o                         
  -2  -3   7        110.20        103.01         2.92 o                         
  -1  -3   7        157.82        160.11         3.74 o                         
   0  -3   7        195.31        175.63         3.88 o                         
   1  -3   7        106.42        100.37         5.58 o                         
   2  -3   7        121.36        121.49         3.58 o                         
   3  -3   7         37.92         40.40         3.64 o                         
  -3  -2   7          0.05         -0.04         0.52 o                         
  -2  -2   7         10.76         10.67         1.00 o                         
  -1  -2   7        618.80        638.20        12.03 o                         
   0  -2   7         10.58         11.24         0.76 o                         
   1  -2   7         41.70         37.72         1.45 o                         
   2  -2   7        275.57        269.82         5.11 o                         
   3  -2   7         20.65         22.38         1.22 o                         
   4  -2   7          1.95          1.70         0.66 o                         
  -3  -1   7         57.49         60.47         2.52 o                         
  -2  -1   7        153.29        147.83         3.77 o                         
  -1  -1   7         99.25        103.98         6.40 o                         
   0  -1   7          0.14         -0.13         0.36 o                         
   1  -1   7        193.91        177.05         6.48 o                         
   2  -1   7        174.61        160.92         3.80 o                         
   3  -1   7          6.10          6.21         0.99 o                         
   4  -1   7          1.33          1.05         0.61 o                         
  -3   0   7         20.19         20.38         1.38 o                         
  -2   0   7          4.48          4.34         0.61 o                         
  -1   0   7        292.01        264.23         4.79 o                         
   0   0   7         75.88         66.07         2.32 o                         
   1   0   7        380.60        392.75        14.83 o                         
   2   0   7         32.27         29.33         1.39 o                         
   3   0   7        132.11        140.36         3.86 o                         
   4   0   7        190.65        186.86         3.89 o                         
  -3   1   7         43.27         45.21         2.33 o                         
  -2   1   7        129.72        134.33         3.30 o                         
  -1   1   7        186.04        187.56         3.93 o                         
   0   1   7        135.52        123.50         4.41 o                         
   1   1   7        151.83        151.32         3.75 o                         
   2   1   7         32.69         32.56         1.91 o                         
   3   1   7         19.41         19.11         1.28 o                         
   4   1   7          0.25          0.56         0.87 o                         
  -3   2   7          7.93          9.65         1.32 o                         
  -2   2   7         35.63         34.09         1.43 o                         
  -1   2   7          8.66          8.89         1.77 o                         
   0   2   7         11.28         12.70         0.98 o                         
   1   2   7        618.48        620.02         6.79 o                         
   2   2   7        219.67        227.58         6.36 o                         
   3   2   7         19.64         19.14         1.20 o                         
   4   2   7         69.23         69.80         4.88 o                         
  -3   3   7         54.63         57.93         3.05 o                         
  -2   3   7        131.98        124.31         3.87 o                         
  -1   3   7         47.10         45.36         1.47 o                         
   0   3   7        166.06        148.73         2.34 o                         
   1   3   7        122.31        128.73         1.96 o                         
   2   3   7         23.60         23.17         1.08 o                         
   3   3   7        106.33         92.16         7.77 o                         
   4   3   7          0.06         -0.27         0.62 o                         
  -3   4   7          0.03          0.75         0.52 o                         
  -2   4   7         44.06         41.43         1.42 o                         
  -1   4   7        180.75        161.43         5.15 o                         
   0   4   7         38.08         40.51         1.36 o                         
   1   4   7        458.46        469.83         3.71 o                         
   2   4   7        169.32        158.80         5.09 o                         
   3   4   7         91.53         90.68         2.56 o                         
   4   4   7         22.41         24.07         2.93 o                         
  -3   5   7         45.74         48.30         2.38 o                         
  -2   5   7         84.71         80.62         4.27 o                         
  -1   5   7          0.98          1.21         0.34 o                         
   0   5   7        272.02        257.61         3.05 o                         
   1   5   7        408.89        377.07         8.80 o                         
   2   5   7        272.46        268.72         7.32 o                         
   3   5   7         70.20         69.05         3.15 o                         
   4   5   7         15.71         20.57         1.70 o                         
  -3   6   7          0.26          0.33         0.44 o                         
  -2   6   7        182.01        175.01         6.99 o                         
  -1   6   7       1336.53       1295.25        13.21 o                         
   0   6   7         23.45         20.60         0.96 o                         
   1   6   7        179.50        201.16         4.90 o                         
   2   6   7        143.51        153.01         4.17 o                         
   3   6   7         26.04         27.01         2.14 o                         
   4   6   7         22.64         21.27         1.56 o                         
  -3   7   7         22.04         27.69         2.58 o                         
  -2   7   7         11.83          9.65         0.90 o                         
  -1   7   7        405.91        403.01        10.94 o                         
   0   7   7        251.62        261.16         9.82 o                         
   1   7   7         64.18         61.28         2.06 o                         
   2   7   7        574.40        574.36         7.19 o                         
   3   7   7         65.40         63.86         4.24 o                         
   4   7   7          3.91          5.66         1.06 o                         
  -3   8   7         79.17         98.17         5.72 o                         
  -2   8   7         11.90         14.08         1.64 o                         
  -1   8   7        691.74        687.50         7.80 o                         
   0   8   7        334.75        345.03         5.67 o                         
   1   8   7         86.35         81.33         2.46 o                         
   2   8   7         19.01         19.04         1.23 o                         
   3   8   7         25.05         27.73         1.95 o                         
  -1   9   7         74.23         69.69        12.81 o                         
   0   9   7        292.76        296.25         9.58 o                         
   1   9   7        105.75        109.79         2.95 o                         
   2   9   7          0.29          0.29         0.60 o                         
   3   9   7         35.92         37.14         7.50 o                         
  -2  10   7        139.24        153.77        11.15 o                         
  -1  10   7          9.84         11.04         1.40 o                         
   0  10   7         12.08         12.60         1.07 o                         
   1  10   7        246.86        250.40         4.93 o                         
   2  10   7         53.79         52.44         3.44 o                         
   3  10   7          0.68          0.58         0.96 o                         
  -1  11   7          0.02         -0.11         0.79 o                         
   0  11   7          0.44          0.40         0.53 o                         
   1  11   7          1.57          1.65         0.63 o                         
   2  11   7          1.95          1.30         0.68 o                         
   0  12   7         31.47         30.41         2.72 o                         
   1  12   7         56.92         60.04         2.40 o                         
   2  12   7         93.75         88.90         7.82 o                         
  -1  -6   8         15.20         14.57         1.27 o                         
   0  -6   8          8.80         10.23         1.12 o                         
   1  -6   8         17.46         19.24         2.03 o                         
  -2  -5   8          3.24          3.38         1.30 o                         
  -1  -5   8         32.35         33.71         1.79 o                         
   0  -5   8          3.43          3.62         0.68 o                         
   1  -5   8          2.87          5.37         0.86 o                         
   2  -5   8         72.59         74.91         4.02 o                         
  -2  -4   8          5.01          5.60         0.86 o                         
  -1  -4   8         18.35         18.42         2.05 o                         
   0  -4   8        145.32        143.05         3.44 o                         
   1  -4   8          3.19          4.09         0.58 o                         
   2  -4   8         67.42         63.83         3.70 o                         
   3  -4   8         39.46         35.35         2.29 o                         
  -2  -3   8          0.10          0.29         0.54 o                         
  -1  -3   8        335.01        332.50         4.88 o                         
   0  -3   8        142.75        148.54         3.88 o                         
   1  -3   8         10.59         12.76         0.86 o                         
   2  -3   8         17.51         13.74         1.07 o                         
   3  -3   8          0.75          1.14         0.80 o                         
  -3  -2   8         35.22         34.24         1.88 o                         
  -2  -2   8         87.23         89.51         2.78 o                         
  -1  -2   8         24.62         25.53         1.42 o                         
   0  -2   8        394.22        388.63        18.51 o                         
   1  -2   8          3.20          2.92         0.54 o                         
   2  -2   8         70.10         68.39         5.90 o                         
   3  -2   8        134.80        127.85         3.68 o                         
  -3  -1   8        140.25        139.69         3.81 o                         
  -2  -1   8        124.29        130.10         6.47 o                         
  -1  -1   8         49.98         48.62         5.20 o                         
   0  -1   8        296.29        274.93         8.36 o                         
   1  -1   8        134.35        124.48         2.72 o                         
   2  -1   8        147.49        153.98         8.32 o                         
   3  -1   8        113.74        117.75         2.78 o                         
   4  -1   8          2.52          2.22         0.69 o                         
  -3   0   8         12.03         13.08         2.06 o                         
  -2   0   8         19.51         19.80         1.26 o                         
  -1   0   8          1.70          1.12         0.52 o                         
   0   0   8        691.10        643.82        28.69 o                         
   1   0   8         91.05         88.83         2.05 o                         
   2   0   8          2.15          2.28         0.60 o                         
   3   0   8        154.67        149.84         3.19 o                         
   4   0   8         11.18         11.59         1.00 o                         
  -3   1   8          4.15          3.59         0.66 o                         
  -2   1   8         40.56         43.70         2.70 o                         
  -1   1   8        349.71        341.12         7.04 o                         
   0   1   8        158.46        159.05        12.73 o                         
   1   1   8         83.62         88.26         2.00 o                         
   2   1   8        171.95        160.03         7.65 o                         
   3   1   8        128.91        129.41         3.21 o                         
   4   1   8         43.72         41.93         7.45 o                         
  -3   2   8         54.90         56.44         2.51 o                         
  -2   2   8         80.08         76.39         2.64 o                         
  -1   2   8         20.69         19.70         1.28 o                         
   0   2   8        118.83        108.14         2.94 o                         
   1   2   8         76.57         72.32         1.65 o                         
   2   2   8        260.43        265.02         5.28 o                         
   3   2   8          0.01          0.23         0.49 o                         
   4   2   8         28.26         27.20         1.56 o                         
  -3   3   8         30.52         30.42         2.20 o                         
  -2   3   8        193.06        186.55         4.41 o                         
  -1   3   8         95.61         86.01         5.02 o                         
   0   3   8        167.14        168.26         4.11 o                         
   1   3   8        356.26        343.58         4.42 o                         
   2   3   8         38.33         32.73         1.31 o                         
   3   3   8          4.87          4.26         0.75 o                         
   4   3   8         41.40         40.20         6.73 o                         
  -2   4   8         27.90         28.76         2.83 o                         
  -1   4   8         15.00         11.57         0.88 o                         
   0   4   8         89.17         86.35         1.86 o                         
   1   4   8          4.35          5.04         0.45 o                         
   2   4   8        183.98        191.48         5.85 o                         
   3   4   8        169.96        157.71         3.12 o                         
   4   4   8         21.18         18.21         1.16 o                         
  -3   5   8          8.19          8.74         1.34 o                         
  -2   5   8        120.84        114.35         7.40 o                         
  -1   5   8         66.27         63.66         2.21 o                         
   0   5   8         32.72         31.11         1.06 o                         
   1   5   8        129.34        111.71         3.69 o                         
   2   5   8          9.20         10.54         1.11 o                         
   3   5   8          1.08          0.69         0.85 o                         
   4   5   8         37.00         36.26         4.43 o                         
  -3   6   8         44.29         45.75         2.70 o                         
  -2   6   8          0.57          0.55         0.42 o                         
  -1   6   8          1.82          2.12         0.44 o                         
   0   6   8        354.26        357.32         4.34 o                         
   1   6   8          0.26          0.62         0.51 o                         
   2   6   8        108.87        114.61         2.99 o                         
   3   6   8        161.90        162.17         9.16 o                         
   4   6   8         49.06         45.26         2.92 o                         
  -3   7   8         35.66         44.65         3.58 o                         
  -2   7   8         56.38         53.66         4.49 o                         
  -1   7   8         22.62         23.91         1.40 o                         
   0   7   8          0.00         -0.55         0.65 o                         
   1   7   8         57.89         56.32         4.07 o                         
   2   7   8        200.61        187.02         5.00 o                         
   3   7   8        201.05        203.86         4.00 o                         
   4   7   8          1.49          2.14         1.03 o                         
  -2   8   8         13.76         11.86         1.66 o                         
  -1   8   8         31.76         35.36         1.54 o                         
   0   8   8       1062.08       1140.40        33.13 o                         
   1   8   8         97.13         99.62         4.57 o                         
   2   8   8          5.99          7.73         0.91 o                         
   3   8   8         68.73         65.54         6.00 o                         
  -2   9   8          4.37          4.29         0.81 o                         
  -1   9   8         33.11         32.88         2.86 o                         
   0   9   8        264.45        272.55        10.80 o                         
   1   9   8        346.32        360.15        13.00 o                         
   2   9   8          4.41          4.08         0.78 o                         
   3   9   8        214.98        219.08         6.09 o                         
  -2  10   8        107.01        126.18         6.61 o                         
  -1  10   8         56.64         66.11         4.12 o                         
   0  10   8        305.54        302.01        13.90 o                         
   1  10   8        178.21        181.50         4.56 o                         
   2  10   8         72.14         73.38         2.73 o                         
   3  10   8          0.83          0.66         1.30 o                         
  -1  11   8          2.77          4.22         1.08 o                         
   0  11   8         18.14         17.45         1.13 o                         
   1  11   8        296.00        302.27         5.58 o                         
   2  11   8        104.18        105.44         7.27 o                         
   0  12   8         25.52         23.53         2.66 o                         
   1  12   8          0.74         -0.04         0.79 o                         
  -1  -5   9          2.15          3.32         1.09 o                         
   0  -5   9         23.05         24.53         2.29 o                         
   1  -5   9         45.21         41.60         2.03 o                         
   2  -5   9         31.54         30.95         4.87 o                         
  -1  -4   9        151.51        155.04         5.24 o                         
   0  -4   9         34.71         32.25         1.60 o                         
   1  -4   9          0.11          0.68         0.47 o                         
   2  -4   9         25.37         30.83         3.32 o                         
  -2  -3   9         16.02         18.78         2.54 o                         
  -1  -3   9         22.92         22.56         1.55 o                         
   0  -3   9          3.18          2.99         0.52 o                         
   1  -3   9          6.74          8.18         1.07 o                         
   2  -3   9         11.53         15.58         1.04 o                         
   3  -3   9         24.05         21.58         1.41 o                         
  -2  -2   9         94.20         94.38         3.37 o                         
  -1  -2   9         11.55         12.76         1.06 o                         
   0  -2   9         18.98         19.71         1.14 o                         
   1  -2   9        249.25        245.62         4.35 o                         
   2  -2   9          0.01          0.06         0.46 o                         
   3  -2   9         28.24         26.58         2.33 o                         
  -2  -1   9         66.53         68.57         4.97 o                         
  -1  -1   9          0.13          1.03         0.53 o                         
   0  -1   9        265.57        235.78         5.01 o                         
   1  -1   9        201.50        198.18         5.79 o                         
   2  -1   9          4.98          6.06         0.65 o                         
   3  -1   9          1.71          0.78         0.64 o                         
  -3   0   9          2.67          1.68         1.06 o                         
  -2   0   9         59.24         58.66         2.19 o                         
  -1   0   9        231.22        254.52        11.06 o                         
   0   0   9         64.43         68.14         3.77 o                         
   1   0   9        464.46        442.73        15.72 o                         
   2   0   9         45.65         47.82         2.12 o                         
   3   0   9          7.64          8.31         0.83 o                         
  -3   1   9         14.30         14.03         1.16 o                         
  -2   1   9        190.92        191.69         4.70 o                         
  -1   1   9        212.09        215.38         4.82 o                         
   0   1   9          7.12          7.54         0.68 o                         
   1   1   9        328.53        316.93         4.10 o                         
   2   1   9         43.23         42.26         3.42 o                         
   3   1   9        130.64        128.31         4.59 o                         
   4   1   9         62.34         61.20         2.98 o                         
  -3   2   9         14.19         15.36         1.48 o                         
  -2   2   9          2.73          3.64         1.06 o                         
  -1   2   9        103.73        109.80         3.04 o                         
   0   2   9         45.67         47.94         1.91 o                         
   1   2   9        400.37        368.22        10.55 o                         
   2   2   9        184.15        182.20         3.54 o                         
   3   2   9         30.62         28.95         1.45 o                         
   4   2   9         37.70         37.50         1.93 o                         
  -3   3   9         73.21         79.49         3.60 o                         
  -2   3   9          0.31          0.75         0.52 o                         
  -1   3   9         15.77         14.94         1.09 o                         
   0   3   9        392.55        358.32         4.62 o                         
   1   3   9        141.77        146.17         4.52 o                         
   2   3   9        198.49        197.55         4.55 o                         
   3   3   9         70.54         70.56         2.90 o                         
   4   3   9         58.24         55.98         4.12 o                         
  -3   4   9          4.01          3.99         0.87 o                         
  -2   4   9         20.14         20.24         1.91 o                         
  -1   4   9        149.20        130.06         3.14 o                         
   0   4   9         33.31         29.06         1.12 o                         
   1   4   9          1.03          1.17         0.34 o                         
   2   4   9         54.01         50.81         1.68 o                         
   3   4   9         97.58         96.30         5.26 o                         
   4   4   9         13.00         11.82         1.05 o                         
  -3   5   9          1.11         -0.19         0.81 o                         
  -2   5   9         43.37         45.06         1.93 o                         
  -1   5   9        356.39        336.79         7.17 o                         
   0   5   9          9.24          8.70         0.64 o                         
   1   5   9        110.07        102.66         3.19 o                         
   2   5   9        317.95        321.15         7.97 o                         
   3   5   9          0.06         -0.31         0.60 o                         
   4   5   9          0.17         -0.66         1.72 o                         
  -3   6   9         24.50         29.39         3.67 o                         
  -2   6   9         20.21         19.48         1.32 o                         
  -1   6   9         39.75         36.01         1.33 o                         
   0   6   9          0.10          0.02         0.32 o                         
   1   6   9        136.20        127.57         7.69 o                         
   2   6   9          3.99          4.01         0.73 o                         
   3   6   9         23.68         22.24         1.47 o                         
   4   6   9         94.83         93.49         4.04 o                         
  -2   7   9          3.56          4.54         0.83 o                         
  -1   7   9        105.54        100.55         2.37 o                         
   0   7   9          0.27          0.57         0.36 o                         
   1   7   9         19.16         19.33         1.17 o                         
   2   7   9         57.22         54.78         2.04 o                         
   3   7   9          0.91          1.11         0.66 o                         
  -2   8   9         77.33         85.75         3.83 o                         
  -1   8   9          5.27          4.49         0.62 o                         
   0   8   9          5.64          6.33         0.74 o                         
   1   8   9        273.51        271.21        11.17 o                         
   2   8   9          6.10          5.68         0.88 o                         
   3   8   9          9.22          8.26         0.90 o                         
  -2   9   9         37.27         44.63         3.57 o                         
  -1   9   9         26.34         24.84         1.80 o                         
   0   9   9          0.13          0.15         0.59 o                         
   1   9   9          0.38          0.55         0.81 o                         
   2   9   9          1.23          1.12         0.64 o                         
   3   9   9         75.03         79.39         2.88 o                         
  -1  10   9         47.08         50.44         3.73 o                         
   0  10   9          0.08         -0.01         0.65 o                         
   1  10   9        522.43        516.83        15.40 o                         
   2  10   9        105.29        107.68         4.31 o                         
   3  10   9          5.17          4.20         1.04 o                         
  -1  11   9          0.61          0.83         1.18 o                         
   0  11   9         31.13         31.32         1.90 o                         
   1  11   9        109.83        109.04         4.04 o                         
   2  11   9        312.76        285.40        21.61 o                         
   0  12   9         65.35         64.49         4.38 o                         
   1  12   9         67.97         61.81         2.86 o                         
  -1  -4  10         35.45         37.85         2.19 o                         
   0  -4  10         34.45         36.05         2.11 o                         
   1  -4  10          3.73          3.13         0.61 o                         
  -1  -3  10         28.31         28.33         1.72 o                         
   0  -3  10         17.18         15.74         1.35 o                         
   1  -3  10          9.73         10.15         0.82 o                         
   2  -3  10         62.91         66.91         2.32 o                         
  -2  -2  10         36.83         34.13         3.73 o                         
  -1  -2  10         20.19         21.36         1.37 o                         
   0  -2  10        196.78        184.03        20.62 o                         
   1  -2  10         57.93         61.22         2.03 o                         
   2  -2  10          7.23          7.10         0.83 o                         
   3  -2  10         15.70         17.19         1.23 o                         
  -2  -1  10          0.54          0.64         0.70 o                         
  -1  -1  10         16.38         16.89         1.21 o                         
   0  -1  10         53.62         53.28         3.11 o                         
   1  -1  10         13.47         14.29         1.00 o                         
   2  -1  10          4.31          5.93         0.80 o                         
   3  -1  10          9.99         11.45         0.92 o                         
  -2   0  10        105.35        116.70         3.38 o                         
  -1   0  10        153.79        159.35         3.75 o                         
   0   0  10         41.77         46.23         4.35 o                         
   1   0  10          9.20          8.27         0.74 o                         
   2   0  10        242.72        261.39         6.60 o                         
   3   0  10          5.43          5.26         0.76 o                         
  -2   1  10          4.60          4.72         0.67 o                         
  -1   1  10         44.71         39.71         1.86 o                         
   0   1  10          0.65          1.30         0.39 o                         
   1   1  10        133.59        135.83         3.01 o                         
   2   1  10        177.40        179.96         6.17 o                         
   3   1  10          0.03         -0.05         0.61 o                         
  -2   2  10          5.54          3.45         0.68 o                         
  -1   2  10         53.32         59.15         2.36 o                         
   0   2  10        385.00        409.80         6.58 o                         
   1   2  10        110.17        107.87         7.50 o                         
   2   2  10        304.11        312.63         6.99 o                         
   3   2  10        101.30        104.46         5.26 o                         
  -2   3  10         52.29         48.96         2.60 o                         
  -1   3  10        140.14        113.17         6.03 o                         
   0   3  10        227.18        213.21         8.67 o                         
   1   3  10          2.10          1.08         0.36 o                         
   2   3  10        235.21        243.97         5.86 o                         
   3   3  10          6.02          5.71         0.81 o                         
  -2   4  10         40.84         41.22         2.18 o                         
  -1   4  10          5.43          4.92         0.67 o                         
   0   4  10        182.87        173.23         3.57 o                         
   1   4  10        109.22        104.23         2.64 o                         
   2   4  10         96.42         97.64         3.43 o                         
   3   4  10        207.23        198.35         8.44 o                         
  -2   5  10         89.35         85.20        18.52 o                         
  -1   5  10         14.36         18.96         1.10 o                         
   0   5  10          2.22          1.49         0.34 o                         
   1   5  10        232.06        217.08         8.60 o                         
   2   5  10         88.29         86.30         4.21 o                         
   3   5  10        165.11        165.40         7.19 o                         
  -2   6  10         14.78         16.09         2.65 o                         
  -1   6  10          0.49          0.62         0.40 o                         
   0   6  10        140.98        134.96         2.76 o                         
   1   6  10         35.37         33.23         1.31 o                         
   2   6  10         36.01         34.87         1.66 o                         
   3   6  10         20.91         21.08         1.29 o                         
  -2   7  10          7.85          7.82         0.90 o                         
  -1   7  10         41.52         38.10         1.40 o                         
   0   7  10        303.94        302.79         6.05 o                         
   1   7  10         16.66         14.82         1.05 o                         
   2   7  10         42.48         35.58         1.65 o                         
   3   7  10        158.98        157.43         9.84 o                         
  -2   8  10         30.57         34.85         2.79 o                         
  -1   8  10         48.59         44.32         5.47 o                         
   0   8  10         13.06         13.60         0.86 o                         
   1   8  10          4.17          3.85         0.74 o                         
   2   8  10        101.70         98.43         2.95 o                         
   3   8  10          4.44          3.53         0.83 o                         
  -2   9  10         37.79         41.29         3.65 o                         
  -1   9  10          0.14          0.32         0.64 o                         
   0   9  10         37.41         38.70         1.70 o                         
   1   9  10         19.03         18.22         1.27 o                         
   2   9  10          5.94          5.42         0.77 o                         
   3   9  10          9.11          9.35         0.98 o                         
  -1  10  10         57.81         64.70         4.19 o                         
   0  10  10         20.28         21.07         1.45 o                         
   1  10  10         16.52         14.99         1.17 o                         
   2  10  10        130.30        115.38         9.62 o                         
   0  11  10          4.48          3.59         1.35 o                         
   1  11  10          6.26          6.65         0.90 o                         
   2  11  10          1.80          1.39         0.71 o                         
   1  -3  11         24.94         27.60         2.37 o                         
  -1  -2  11          2.84          3.70         0.70 o                         
   0  -2  11         24.70         24.29         1.62 o                         
   1  -2  11         49.27         49.24         1.93 o                         
   2  -2  11          0.84          1.61         0.58 o                         
  -1  -1  11         23.39         26.69         2.29 o                         
   0  -1  11         57.25         57.85         2.70 o                         
   1  -1  11         43.87         44.89         1.87 o                         
   2  -1  11          0.08          0.19         0.77 o                         
  -2   0  11         45.36         45.60         2.94 o                         
  -1   0  11         91.71        107.18         5.60 o                         
   0   0  11          2.75          2.93         0.68 o                         
   1   0  11        138.61        134.25         5.86 o                         
   2   0  11         61.81         66.68         2.89 o                         
   3   0  11         20.70         20.61         1.36 o                         
  -2   1  11         46.38         51.77         2.66 o                         
  -1   1  11         14.94         14.60         1.14 o                         
   0   1  11          3.06          2.79         0.59 o                         
   1   1  11         70.30         71.48         3.18 o                         
   2   1  11         57.86         62.19         1.90 o                         
   3   1  11          0.59          0.81         0.77 o                         
  -2   2  11          8.48          8.52         1.13 o                         
  -1   2  11        136.57        143.40         3.73 o                         
   0   2  11        179.20        171.92        11.50 o                         
   1   2  11         74.59         78.03         4.22 o                         
   2   2  11          0.20          0.26         0.48 o                         
   3   2  11        129.64        129.85         3.38 o                         
  -2   3  11         38.14         41.18         2.16 o                         
  -1   3  11         25.82         25.35         2.17 o                         
   0   3  11          4.45          2.73         0.53 o                         
   1   3  11          0.04          0.22         0.45 o                         
   2   3  11         38.87         39.62         2.57 o                         
   3   3  11        104.62        107.58         5.07 o                         
  -2   4  11         36.91         38.85         2.53 o                         
  -1   4  11         15.97         12.93         0.95 o                         
   0   4  11         29.63         33.96         1.51 o                         
   1   4  11        364.60        370.88         6.67 o                         
   2   4  11        105.83        113.32         2.47 o                         
   3   4  11        100.90         96.26         3.75 o                         
  -2   5  11         27.37         30.56         1.84 o                         
  -1   5  11         73.01         78.00         2.39 o                         
   0   5  11         53.49         39.71         1.50 o                         
   1   5  11        123.11        118.11         3.09 o                         
   2   5  11          5.38          4.32         0.79 o                         
   3   5  11        109.04        115.00         4.13 o                         
  -2   6  11         48.68         60.55         6.21 o                         
  -1   6  11         80.45         75.73         2.20 o                         
   0   6  11         39.41         36.86         1.34 o                         
   1   6  11        170.26        159.09         2.86 o                         
   2   6  11        111.51        110.10         3.26 o                         
   3   6  11          4.19          3.10         1.17 o                         
  -2   7  11         17.92         24.09         1.77 o                         
  -1   7  11         51.89         46.01         2.25 o                         
   0   7  11         32.84         39.37         1.46 o                         
   1   7  11          0.03          0.24         0.69 o                         
   2   7  11         66.64         64.56         4.74 o                         
   3   7  11         42.28         39.53         3.15 o                         
  -1   8  11         25.40         27.22         1.69 o                         
   0   8  11         25.11         24.77         1.16 o                         
   1   8  11         60.90         58.13         4.70 o                         
   2   8  11         25.87         25.09         2.12 o                         
   3   8  11         64.73         61.68         3.12 o                         
  -1   9  11         46.16         49.51         2.37 o                         
   0   9  11         22.17         24.08         1.46 o                         
   1   9  11        148.41        157.68         6.56 o                         
   2   9  11         53.45         54.52         2.19 o                         
  -1  10  11         25.52         25.19         1.86 o                         
   0  10  11         41.19         44.87         2.59 o                         
   1  10  11          0.03          0.15         0.92 o                         
   2  10  11         12.56         10.42         1.08 o                         
   0  11  11          2.47          2.56         1.12 o                         
   1  11  11          3.58          4.09         0.81 o                         
   0  -2  12          9.65         10.16         0.95 o                         
   1  -2  12          0.62          1.15         0.71 o                         
  -1  -1  12          5.96          6.27         0.93 o                         
   0  -1  12         79.19         93.32         3.27 o                         
   1  -1  12         16.77         15.28         2.33 o                         
   2  -1  12         10.43         12.20         1.01 o                         
  -1   0  12         18.46         21.31         3.43 o                         
   0   0  12         20.91         25.27         2.00 o                         
   1   0  12          5.12          4.36         0.84 o                         
   2   0  12         34.72         38.13         1.56 o                         
  -1   1  12         31.73         42.45         2.15 o                         
   0   1  12         18.58         22.70         1.48 o                         
   1   1  12         58.56         57.84         2.68 o                         
   2   1  12         61.99         67.63         3.46 o                         
  -1   2  12         32.79         32.01         1.81 o                         
   0   2  12        116.20        128.44         2.94 o                         
   1   2  12          5.26          7.30         0.93 o                         
   2   2  12         47.98         46.95         1.80 o                         
   3   2  12         39.46         39.71         1.91 o                         
  -2   3  12         19.77         15.20         1.74 o                         
  -1   3  12         97.84        105.97         4.12 o                         
   0   3  12         45.55         39.37         3.22 o                         
   1   3  12          1.76          2.53         0.52 o                         
   2   3  12         48.88         49.66         2.23 o                         
   3   3  12         70.42         72.32         3.28 o                         
  -2   4  12         41.74         42.54         3.16 o                         
  -1   4  12          0.49          1.02         0.61 o                         
   0   4  12         87.03         87.48         2.70 o                         
   1   4  12        148.61        160.94         3.48 o                         
   2   4  12         87.47         85.63         3.39 o                         
   3   4  12          2.56          2.62         0.84 o                         
  -1   5  12         32.42         35.78         1.66 o                         
   0   5  12         51.81         47.40         2.07 o                         
   1   5  12          4.20          5.09         0.95 o                         
   2   5  12          3.01          2.40         0.62 o                         
   3   5  12         15.52         15.63         1.38 o                         
  -1   6  12         56.13         60.07         2.27 o                         
   0   6  12         33.38         30.69         1.39 o                         
   1   6  12          4.57          6.06         0.66 o                         
   2   6  12        232.30        234.37         7.41 o                         
   3   6  12         73.07         71.86         4.90 o                         
  -1   7  12          2.77          2.46         0.69 o                         
   0   7  12         53.41         60.72         2.58 o                         
   1   7  12          8.09          5.11         0.79 o                         
   2   7  12         47.71         45.50         3.06 o                         
   3   7  12          0.21          1.09         0.92 o                         
  -1   8  12         50.87         57.75         6.21 o                         
   0   8  12         94.62         96.46         4.17 o                         
   1   8  12         68.64         67.39         2.60 o                         
   2   8  12         85.38         74.42         7.17 o                         
  -1   9  12         57.78         66.01         3.41 o                         
   0   9  12          7.66          5.61         0.68 o                         
   1   9  12         27.58         30.92         2.96 o                         
   2   9  12          0.03          0.17         0.72 o                         
   0  10  12         23.57         24.84         1.83 o                         
   1  10  12         40.66         38.81         2.14 o                         
   0   0  13         16.11         14.87         1.52 o                         
   1   0  13         20.29         24.01         1.67 o                         
   0   1  13          1.17          2.29         0.81 o                         
   1   1  13         74.25         82.26         3.07 o                         
   2   1  13         21.13         20.68         1.48 o                         
  -1   2  13         11.87         16.60         2.69 o                         
   0   2  13         32.44         38.42         1.89 o                         
   1   2  13         37.58         40.96         2.63 o                         
   2   2  13          0.93          0.90         0.70 o                         
  -1   3  13         58.44         62.81         2.58 o                         
   0   3  13         79.16         99.56         2.95 o                         
   1   3  13          4.58          4.88         0.67 o                         
   2   3  13         32.09         32.33         2.35 o                         
  -1   4  13         27.46         35.77         1.70 o                         
   0   4  13         10.11          9.89         0.97 o                         
   1   4  13         72.48         74.81         2.27 o                         
   2   4  13         24.98         26.64         1.76 o                         
  -1   5  13         14.74         13.33         0.89 o                         
   0   5  13        108.29        115.15         3.44 o                         
   1   5  13         76.44         71.86         5.08 o                         
   2   5  13         13.26         13.63         1.11 o                         
  -1   6  13         74.51         83.75         5.06 o                         
   0   6  13          3.41          2.32         0.51 o                         
   1   6  13         22.62         23.93         1.20 o                         
   2   6  13         73.90         72.30         2.55 o                         
  -1   7  13          7.11          7.50         0.99 o                         
   0   7  13          8.22          8.34         0.74 o                         
   1   7  13         54.44         50.58         3.68 o                         
   2   7  13         21.63         21.40         1.51 o                         
   0   8  13         60.39         59.12         3.23 o                         
   1   8  13         40.96         37.07         1.71 o                         
   2   8  13          0.54          0.66         0.70 o                         
   0   9  13          7.28          9.33         1.01 o                         
   1   9  13         15.87         15.01         1.19 o                         
   0   3  14          2.58          1.84         0.57 o                         
   1   3  14         20.08         23.47         1.67 o                         
   0   4  14          0.29          0.27         0.63 o                         
   1   4  14         35.00         36.66         4.15 o                         
   0   5  14         54.11         54.53         4.10 o                         
   1   5  14         93.81        109.43         5.41 o                         
   0   6  14         79.31         84.82         2.78 o                         
   1   6  14          0.00          0.54         0.63 o                         
   0   7  14          7.82          6.20         0.74 o                         
   1   7  14         63.58         65.95         2.19 o                         
                                                                                
