# Supplementary material for: Crystal structures and Hirshfeld surfaces of two 1,3-benzoxa­thiol-2-one derivatives
Source: Acta Crystallogr E Crystallogr Commun. 2018 Jan 1;74(Pt 1):78–82. doi: 10.1107/S2056989017018072 (PMC5778491; doi:10.1107/S2056989017018072)
Supplement: Supplementary file 4 [file e-74-00078-IIsup3.hkl]

data_II                                                                         
_shelx_title ' 2014ncs0811a'                                                    
_shelx_refln_list_code          4                                               
_shelx_F_calc_maximum      100.28                                               
_exptl_crystal_F_000       432.00                                               
_reflns_d_resolution_high  0.7697                                               
                                                                                
loop_                                                                           
 _space_group_symop_operation_xyz                                               
 'x, y, z'                                                                      
 '-x, y+1/2, -z+1/2'                                                            
 '-x, -y, -z'                                                                   
 'x, -y-1/2, z-1/2'                                                             
                                                                                
_cell_length_a     5.6232                                                       
_cell_length_b    14.5650                                                       
_cell_length_c    10.8572                                                       
_cell_angle_alpha  90.000                                                       
_cell_angle_beta   96.045                                                       
_cell_angle_gamma  90.000                                                       
                                                                                
_shelx_F_squared_multiplier     1.000                                           
                                                                                
loop_                                                                           
 _refln_index_h                                                                 
 _refln_index_k                                                                 
 _refln_index_l                                                                 
 _refln_F_squared_calc                                                          
 _refln_F_squared_meas                                                          
 _refln_F_squared_sigma                                                         
 _refln_observed_status                                                         
   2   0   0       4729.69       4663.75        44.75 o                         
   3   0   0          3.97          0.93         0.28 o                         
   4   0   0         87.05         70.11         2.43 o                         
   5   0   0        609.90        596.41         9.31 o                         
   6   0   0        597.91        604.93        17.11 o                         
   7   0   0         79.70         85.57         8.07 o                         
   1   1   0       1955.03       1938.21        14.08 o                         
   2   1   0       1785.10       1792.18        10.93 o                         
   3   1   0         58.95         70.47         1.17 o                         
   4   1   0         27.19         28.94         0.87 o                         
   5   1   0          2.30          5.10         0.52 o                         
   6   1   0          0.66          0.73         0.70 o                         
   7   1   0          1.42          1.35         0.77 o                         
   0   2   0       1904.32       1810.55        27.33 o                         
   1   2   0       1596.66       1641.98        12.31 o                         
   2   2   0        458.04        514.65         4.53 o                         
   3   2   0         95.73         92.44         1.20 o                         
   4   2   0         50.44         48.33         1.16 o                         
   5   2   0        289.01        271.78         3.83 o                         
   6   2   0          8.03          7.87         0.62 o                         
   7   2   0          5.32          4.97         0.82 o                         
   1   3   0        151.05        151.29         1.58 o                         
   2   3   0         67.83         92.95         1.05 o                         
   3   3   0       1505.42       1480.86        15.85 o                         
   4   3   0        526.03        519.24         6.76 o                         
   5   3   0         39.92         38.07         1.18 o                         
   6   3   0          0.14          0.99         0.48 o                         
   7   3   0        190.04        193.31         8.82 o                         
   0   4   0       4257.93       4020.65        51.65 o                         
   2   4   0       2348.88       2394.59        19.39 o                         
   3   4   0        463.65        489.10         7.59 o                         
   4   4   0        164.66        183.97         4.51 o                         
   5   4   0        211.37        216.63         2.67 o                         
   6   4   0        289.78        304.88         9.88 o                         
   7   4   0        214.21        212.16         5.34 o                         
   1   5   0       1413.35       1489.88        17.35 o                         
   2   5   0        226.97        188.00         1.52 o                         
   3   5   0        259.10        241.33         6.33 o                         
   4   5   0        744.43        749.81        11.53 o                         
   5   5   0        342.62        342.14         5.76 o                         
   6   5   0         64.63         67.72         2.54 o                         
   7   5   0         70.24         63.80         2.78 o                         
   0   6   0          2.67          1.14         0.36 o                         
   1   6   0        639.10        687.12         6.05 o                         
   2   6   0       2612.15       2606.47        17.47 o                         
   3   6   0         43.05         44.80         1.42 o                         
   4   6   0       1515.67       1596.15        17.27 o                         
   5   6   0         53.88         62.97         1.65 o                         
   6   6   0         54.25         54.87         1.79 o                         
   1   7   0        169.32        158.06         1.68 o                         
   2   7   0        102.22         76.48         1.02 o                         
   3   7   0          1.34          2.06         0.35 o                         
   4   7   0        657.17        669.20         7.85 o                         
   5   7   0        203.60        209.01         4.60 o                         
   6   7   0        166.98        154.30        14.96 o                         
   0   8   0        260.60        248.28         3.22 o                         
   1   8   0        153.37        177.65         3.16 o                         
   2   8   0        699.31        685.62         8.76 o                         
   3   8   0        403.27        393.99         3.91 o                         
   4   8   0         21.64         25.46         1.00 o                         
   5   8   0         27.56         29.05         1.24 o                         
   6   8   0         41.93         42.69         1.50 o                         
   1   9   0        333.04        291.12         3.50 o                         
   2   9   0        279.18        251.14         6.06 o                         
   3   9   0       1366.93       1362.31        13.08 o                         
   4   9   0        789.65        798.19         8.91 o                         
   5   9   0          5.40          5.69         0.57 o                         
   6   9   0          5.20          6.99         0.90 o                         
   0  10   0        285.35        279.36         6.13 o                         
   1  10   0        443.97        445.68         7.13 o                         
   2  10   0        103.53         97.09         2.56 o                         
   3  10   0         18.66         19.36         0.89 o                         
   4  10   0         41.40         46.10         1.25 o                         
   5  10   0        198.13        215.46         2.89 o                         
   6  10   0        185.06        176.20         3.63 o                         
   1  11   0         13.88         14.82         0.56 o                         
   2  11   0        107.10        105.82         2.96 o                         
   3  11   0          0.21          0.66         0.27 o                         
   4  11   0         57.11         60.34         3.44 o                         
   5  11   0          5.67          4.69         0.55 o                         
   0  12   0        819.06        775.57        18.30 o                         
   1  12   0         34.91         30.32         1.56 o                         
   2  12   0        445.01        462.36        12.15 o                         
   3  12   0        247.31        234.06         8.66 o                         
   4  12   0         18.99         20.50         0.90 o                         
   5  12   0          1.31          1.59         0.48 o                         
   1  13   0         48.33         45.44         1.28 o                         
   2  13   0        666.84        692.19        12.92 o                         
   3  13   0        825.92        863.69        24.85 o                         
   4  13   0        155.53        159.65         2.70 o                         
   5  13   0         22.94         22.90         1.67 o                         
   0  14   0        225.04        228.75        10.51 o                         
   1  14   0          3.92          3.84         0.52 o                         
   2  14   0         68.77         69.96         1.69 o                         
   3  14   0          6.56          8.61         0.75 o                         
   4  14   0          5.77          6.54         0.85 o                         
   1  15   0         71.23         77.85         3.75 o                         
   2  15   0         20.65         19.33         1.29 o                         
   3  15   0         25.03         25.88         1.39 o                         
   4  15   0        189.90        191.58         5.25 o                         
   0  16   0        322.93        343.60         8.59 o                         
   1  16   0         33.29         31.61         2.93 o                         
   2  16   0         76.30         82.50         2.52 o                         
   3  16   0        118.83        113.72        12.75 o                         
   1  17   0         76.56         75.92         3.25 o                         
   2  17   0        334.21        343.78        13.63 o                         
   3  17   0         78.64         88.04         7.57 o                         
   0  18   0         88.72        101.22         4.32 o                         
   1  18   0         76.99         76.68         3.08 o                         
   2  18   0          0.75          0.42         0.65 o                         
  -7   1   1        189.85        184.43         7.62 o                         
  -6   1   1        220.84        207.60         4.86 o                         
  -5   1   1        869.45        865.40        10.96 o                         
  -4   1   1        620.33        591.75         5.58 o                         
  -3   1   1       2138.86       2069.69        14.88 o                         
  -2   1   1       1899.26       2056.81        11.32 o                         
  -1   1   1        176.12        187.78         1.60 o                         
   0   1   1        619.20        623.72         6.36 o                         
   1   1   1        502.42        545.17         4.83 o                         
   2   1   1       1791.94       1861.70        15.15 o                         
   3   1   1       4237.84       4283.18        36.53 o                         
   4   1   1        487.81        508.71         8.43 o                         
   5   1   1          0.43          0.72         0.55 o                         
   6   1   1          2.62          3.61         0.90 o                         
   7   1   1         86.94         84.95         3.45 o                         
  -7   2   1         84.13         80.39         2.27 o                         
  -6   2   1          2.87          3.37         0.51 o                         
  -5   2   1          8.88         10.28         0.81 o                         
  -4   2   1          0.29          0.38         0.27 o                         
  -3   2   1        133.85        136.46         1.56 o                         
  -2   2   1        985.26       1008.37         8.31 o                         
  -1   2   1       1234.84       1284.88         7.32 o                         
   0   2   1        709.28        672.96         4.64 o                         
   1   2   1        951.61        994.53         8.90 o                         
   2   2   1        258.44        239.69         2.83 o                         
   3   2   1       1359.35       1409.72        20.91 o                         
   4   2   1        642.74        660.00         5.09 o                         
   5   2   1        165.89        154.29         3.10 o                         
   6   2   1         17.50         16.85         1.26 o                         
   7   2   1          6.02          7.46         2.09 o                         
  -7   3   1         60.00         57.89         3.40 o                         
  -6   3   1          0.00          0.62         0.59 o                         
  -5   3   1        678.40        725.95         7.05 o                         
  -4   3   1        496.10        463.36         5.71 o                         
  -3   3   1        465.49        481.55         6.58 o                         
  -2   3   1         15.82         13.44         0.40 o                         
   0   3   1       2979.68       3034.44        40.58 o                         
   2   3   1        341.05        361.04         2.22 o                         
   3   3   1         10.56         12.26         0.50 o                         
   4   3   1        313.80        324.63         4.93 o                         
   5   3   1         63.60         63.20         1.78 o                         
   6   3   1          9.26          7.90         0.77 o                         
   7   3   1          0.68          1.70         0.75 o                         
  -7   4   1          0.20          0.47         0.53 o                         
  -6   4   1        174.70        178.92         4.75 o                         
  -5   4   1        285.52        280.71         3.86 o                         
  -4   4   1         88.33         87.36         1.68 o                         
  -3   4   1         51.44         47.50         1.49 o                         
  -2   4   1        151.60        161.77         1.51 o                         
   0   4   1      10055.58       9587.13        67.68 o                         
   1   4   1       2085.68       2258.47        27.87 o                         
   2   4   1       1557.91       1665.95        16.06 o                         
   3   4   1        101.29        106.50         1.62 o                         
   4   4   1         69.34         50.14         1.55 o                         
   5   4   1        353.08        328.29         4.15 o                         
   6   4   1         36.00         42.09         1.51 o                         
   7   4   1         31.46         22.85         3.61 o                         
  -7   5   1          1.72          1.02         0.93 o                         
  -6   5   1          0.94          1.20         0.49 o                         
  -5   5   1        319.96        315.43         5.72 o                         
  -4   5   1       2098.91       2120.52        20.09 o                         
  -3   5   1       1111.03        997.21        11.81 o                         
  -2   5   1        865.10        906.55         4.54 o                         
  -1   5   1       1211.20       1266.72        10.20 o                         
   0   5   1        623.41        713.80         7.33 o                         
   1   5   1        767.31        768.35         6.68 o                         
   2   5   1       4227.77       4317.27        18.89 o                         
   3   5   1        767.70        823.28         9.85 o                         
   4   5   1        214.34        213.75         3.03 o                         
   5   5   1         31.84         29.21         1.14 o                         
   6   5   1         27.51         25.37         1.20 o                         
  -6   6   1         11.10         10.13         0.64 o                         
  -5   6   1         30.79         28.68         1.00 o                         
  -4   6   1          0.73          0.46         0.31 o                         
  -3   6   1        257.70        271.49         5.09 o                         
  -2   6   1        615.82        647.35         5.19 o                         
  -1   6   1        224.59        235.36         2.01 o                         
   0   6   1        123.93        114.51         1.54 o                         
   1   6   1         76.56         79.25         1.18 o                         
   2   6   1         69.64         69.58         0.96 o                         
   3   6   1         55.12         55.87         1.34 o                         
   4   6   1         15.50         19.41         0.83 o                         
   5   6   1          4.59          2.37         0.72 o                         
   6   6   1         99.85        103.24         3.48 o                         
  -6   7   1          2.81          3.35         0.60 o                         
  -5   7   1         15.71         14.57         0.73 o                         
  -4   7   1        110.28        105.78         4.76 o                         
  -3   7   1          8.09          6.20         0.36 o                         
  -2   7   1       1561.27       1594.03         8.16 o                         
  -1   7   1        118.33        129.88         1.79 o                         
   0   7   1         13.32         10.50         0.45 o                         
   1   7   1       1115.82       1138.67        11.49 o                         
   2   7   1        194.26        171.41         3.27 o                         
   3   7   1         21.06         13.49         0.59 o                         
   4   7   1         15.22         16.71         0.98 o                         
   5   7   1         40.75         45.55         1.77 o                         
   6   7   1         65.53         73.44         4.86 o                         
  -6   8   1        102.18         95.57         2.62 o                         
  -5   8   1        553.51        572.40         7.39 o                         
  -4   8   1        393.67        407.92        10.83 o                         
  -3   8   1          0.40          1.11         0.29 o                         
  -2   8   1       2729.70       2727.25        16.81 o                         
  -1   8   1       5011.53       5060.06        45.49 o                         
   0   8   1        155.97        146.21         2.13 o                         
   1   8   1         17.95         10.49         0.49 o                         
   2   8   1         53.44         47.59         0.84 o                         
   3   8   1         94.10         91.61         1.97 o                         
   4   8   1          0.15          0.51         0.41 o                         
   5   8   1        275.21        273.10         4.51 o                         
   6   8   1        210.66        227.32         4.09 o                         
  -6   9   1          0.38          0.91         0.53 o                         
  -5   9   1         17.55         15.06         0.82 o                         
  -4   9   1        175.29        182.21         2.58 o                         
  -3   9   1       2140.73       2251.22        17.65 o                         
  -2   9   1        796.55        832.78        15.34 o                         
  -1   9   1         17.20         12.26         0.50 o                         
   0   9   1        181.34        179.83         2.47 o                         
   1   9   1         48.02         53.01         1.12 o                         
   2   9   1          5.02          4.98         0.37 o                         
   3   9   1        623.44        640.96         9.51 o                         
   4   9   1         67.66         82.49         1.92 o                         
   5   9   1          0.49         -0.16         0.51 o                         
   6   9   1         43.13         45.50         1.78 o                         
  -6  10   1         19.97         22.00         1.12 o                         
  -5  10   1         60.95         61.43         1.51 o                         
  -4  10   1        704.06        756.67         8.38 o                         
  -3  10   1         12.79         10.28         0.52 o                         
  -2  10   1        899.99        887.04        18.01 o                         
  -1  10   1         26.10         21.05         0.65 o                         
   0  10   1        236.42        210.21         3.30 o                         
   1  10   1        483.23        494.33        10.41 o                         
   2  10   1        144.28        134.97         3.89 o                         
   3  10   1        136.49        121.38         5.08 o                         
   4  10   1        220.44        213.33         4.18 o                         
   5  10   1          2.96          2.62         0.55 o                         
   6  10   1         54.01         49.78         3.17 o                         
  -5  11   1        455.44        449.72         9.00 o                         
  -4  11   1         82.48         86.58         2.20 o                         
  -3  11   1        347.45        358.38         7.25 o                         
  -2  11   1         13.37         14.11         0.63 o                         
  -1  11   1         17.23         19.10         0.74 o                         
   0  11   1        277.57        266.07         4.42 o                         
   1  11   1        409.53        376.97        11.35 o                         
   2  11   1        557.45        539.68         8.76 o                         
   3  11   1        151.03        148.26         4.35 o                         
   4  11   1         58.80         54.09         2.65 o                         
   5  11   1         77.14         84.24         2.03 o                         
  -5  12   1          0.01          0.18         0.49 o                         
  -4  12   1         64.89         67.35         1.94 o                         
  -3  12   1          1.41          1.69         0.38 o                         
  -2  12   1        200.78        180.86         8.17 o                         
  -1  12   1        206.54        179.09         6.08 o                         
   0  12   1        455.27        412.28         7.49 o                         
   1  12   1         17.54         18.78         0.71 o                         
   2  12   1         78.19         80.59         1.92 o                         
   3  12   1         44.99         41.32         1.32 o                         
   4  12   1        231.02        238.18         9.21 o                         
   5  12   1         36.42         42.96         2.02 o                         
  -5  13   1        100.01         99.71         4.47 o                         
  -4  13   1         15.07         12.64         0.88 o                         
  -3  13   1        249.00        253.21        10.15 o                         
  -2  13   1        236.71        248.23         3.23 o                         
  -1  13   1         31.09         33.55         1.14 o                         
   0  13   1          1.65          0.88         0.23 o                         
   1  13   1        109.29        111.60         2.12 o                         
   2  13   1          0.13          0.49         0.38 o                         
   3  13   1        131.20        124.56         4.40 o                         
   4  13   1          1.18          1.19         0.57 o                         
   5  13   1        276.51        260.08         4.65 o                         
  -4  14   1         16.84         22.41         1.24 o                         
  -3  14   1         22.58         22.11         1.31 o                         
  -2  14   1         82.47         88.86         2.60 o                         
  -1  14   1        739.00        767.02        25.23 o                         
   0  14   1        408.15        372.19        10.49 o                         
   1  14   1        422.63        416.46         9.34 o                         
   2  14   1          6.80          8.62         0.67 o                         
   3  14   1        223.35        222.54         8.43 o                         
   4  14   1         92.63         96.61         7.90 o                         
  -4  15   1         10.46         12.31         1.12 o                         
  -3  15   1          2.28          4.13         0.71 o                         
  -2  15   1         87.94         86.25         4.02 o                         
  -1  15   1         11.66         13.10         0.92 o                         
   0  15   1         15.04         16.33         1.65 o                         
   1  15   1        164.73        168.03         9.17 o                         
   2  15   1         82.69         79.97         3.89 o                         
   3  15   1         79.55         78.43         2.09 o                         
   4  15   1          0.15          0.96         0.69 o                         
  -3  16   1         32.75         30.05         1.59 o                         
  -2  16   1         54.55         56.32         2.16 o                         
  -1  16   1        200.08        206.53         5.05 o                         
   0  16   1         40.09         39.75         1.87 o                         
   1  16   1        327.99        343.06         4.81 o                         
   2  16   1        202.15        212.98         4.46 o                         
   3  16   1          1.16          0.44         0.80 o                         
  -3  17   1         76.34         82.20         2.68 o                         
  -2  17   1         10.29          9.82         1.08 o                         
  -1  17   1        304.34        332.80         5.12 o                         
   0  17   1         24.27         29.47         1.81 o                         
   1  17   1          0.05         -0.01         0.73 o                         
   2  17   1        283.58        275.37        37.36 o                         
   3  17   1         46.43         43.79         2.59 o                         
  -2  18   1          1.15          2.35         0.75 o                         
  -1  18   1         23.60         27.62         2.21 o                         
   0  18   1        488.70        510.25        44.33 o                         
   1  18   1         80.81         86.75         3.11 o                         
   2  18   1         18.13         22.64         1.89 o                         
  -7   0   2        129.97        123.46         5.32 o                         
  -6   0   2       1691.24       1764.24        58.80 o                         
  -5   0   2       1122.15       1099.44        12.69 o                         
  -4   0   2         31.12         32.89         1.19 o                         
  -3   0   2       1079.32       1069.30        11.93 o                         
  -2   0   2       1228.50       1328.47        11.16 o                         
  -1   0   2        241.46        198.04         2.02 o                         
   1   0   2        149.63        150.35         3.09 o                         
   2   0   2          3.40          0.64         0.33 o                         
   3   0   2         82.57        150.99         4.38 o                         
   4   0   2        741.53        689.87        12.02 o                         
   5   0   2        152.38        156.14         5.52 o                         
   6   0   2         51.41         50.38         3.66 o                         
   7   0   2         18.26         13.84         2.31 o                         
  -7   1   2         74.98         71.76         2.61 o                         
  -6   1   2         43.19         38.65         1.17 o                         
  -5   1   2        182.72        179.86         5.10 o                         
  -4   1   2        748.94        733.33        11.94 o                         
  -3   1   2         11.93          6.48         0.28 o                         
  -2   1   2        480.64        477.46         4.01 o                         
  -1   1   2       3135.63       3249.18        36.16 o                         
   0   1   2          8.39          9.12         0.42 o                         
   1   1   2        103.04        111.42         1.71 o                         
   2   1   2       2467.48       2707.46        30.13 o                         
   3   1   2         28.28         34.85         1.00 o                         
   4   1   2        147.68        162.13         3.43 o                         
   5   1   2          0.28          1.10         0.83 o                         
   6   1   2         14.72         21.09         1.58 o                         
   7   1   2         12.82         14.86         1.43 o                         
  -7   2   2          0.29          0.49         0.55 o                         
  -6   2   2         15.15         14.75         0.74 o                         
  -5   2   2        231.10        228.12         4.47 o                         
  -4   2   2         28.44         30.44         0.88 o                         
  -3   2   2        261.05        243.55         2.00 o                         
  -2   2   2          7.05          9.22         0.33 o                         
  -1   2   2        666.54        711.73         5.36 o                         
   0   2   2         66.75         57.95         1.00 o                         
   1   2   2       1042.12       1056.52        15.51 o                         
   2   2   2         71.29         69.38         1.13 o                         
   3   2   2       1280.24       1314.87        10.77 o                         
   4   2   2         30.34         25.30         1.24 o                         
   5   2   2         34.16         25.48         1.53 o                         
   6   2   2          8.26          9.40         1.00 o                         
  -7   3   2         35.38         33.05         2.40 o                         
  -6   3   2        588.49        612.50         5.85 o                         
  -5   3   2        351.13        355.15         5.74 o                         
  -4   3   2        169.70        175.17         2.14 o                         
  -3   3   2        724.95        701.31         5.15 o                         
  -2   3   2        414.27        429.79         3.05 o                         
  -1   3   2        120.81        109.57         1.32 o                         
   0   3   2        216.48        173.58         2.13 o                         
   1   3   2       4974.20       5247.33        92.57 o                         
   2   3   2        903.77        941.95         5.77 o                         
   3   3   2        149.34        147.85         2.58 o                         
   4   3   2         45.63         50.11         1.86 o                         
   5   3   2        102.28        120.12         2.78 o                         
   6   3   2         27.29         31.98         1.46 o                         
  -7   4   2        124.63        114.65         6.13 o                         
  -6   4   2        544.96        555.82         6.32 o                         
  -5   4   2        807.23        835.78         8.44 o                         
  -4   4   2         74.05         73.31         1.41 o                         
  -3   4   2         16.21         18.52         0.57 o                         
  -2   4   2        656.72        658.15         5.17 o                         
  -1   4   2       4066.40       4312.31       103.51 o                         
   0   4   2        275.32        277.61         3.30 o                         
   1   4   2         25.01         35.14         1.08 o                         
   2   4   2        960.52       1115.87         8.06 o                         
   3   4   2          0.46          1.35         0.37 o                         
   4   4   2          4.11          6.98         0.78 o                         
   5   4   2         77.72         85.73         2.42 o                         
   6   4   2          5.89          6.71         0.88 o                         
  -7   5   2         15.40         13.87         1.07 o                         
  -6   5   2         13.88         12.01         0.67 o                         
  -5   5   2         21.66         23.93         0.85 o                         
  -4   5   2         32.44         34.89         1.03 o                         
  -3   5   2         54.03         55.23         1.40 o                         
  -2   5   2       1652.33       1807.27        11.43 o                         
  -1   5   2         18.79         34.11         0.68 o                         
   0   5   2        216.49        212.32         3.85 o                         
   1   5   2         76.98         83.08         1.17 o                         
   2   5   2        531.40        528.44         3.33 o                         
   3   5   2          0.47          0.99         0.35 o                         
   4   5   2         48.74         49.29         1.83 o                         
   5   5   2         40.75         37.61         1.61 o                         
   6   5   2         47.72         49.45         1.86 o                         
  -6   6   2         12.81         14.30         0.71 o                         
  -5   6   2         32.13         36.08         1.11 o                         
  -4   6   2        256.35        284.28         3.03 o                         
  -3   6   2        274.04        273.73         6.34 o                         
  -2   6   2       3095.00       3274.11        23.24 o                         
  -1   6   2       1766.58       1736.90        11.92 o                         
   0   6   2        652.27        662.09        10.53 o                         
   1   6   2        254.32        267.32         3.20 o                         
   2   6   2        485.16        457.26         6.55 o                         
   3   6   2        188.85        166.74         4.15 o                         
   4   6   2        618.71        616.76         6.10 o                         
   5   6   2        128.20        126.96         2.95 o                         
   6   6   2          0.01         -0.17         0.74 o                         
  -6   7   2        216.41        211.82         5.88 o                         
  -5   7   2        736.79        776.73        12.79 o                         
  -4   7   2          0.26          0.47         0.31 o                         
  -3   7   2        601.19        625.51        10.70 o                         
  -2   7   2       1364.43       1475.94        14.31 o                         
  -1   7   2        965.19       1077.58        10.19 o                         
   0   7   2       2737.33       2597.49        21.71 o                         
   1   7   2       2135.15       2108.05        18.39 o                         
   2   7   2        166.45        187.38         3.08 o                         
   3   7   2          5.09          3.28         0.37 o                         
   4   7   2         16.83         13.14         0.98 o                         
   5   7   2         76.18         76.19         2.42 o                         
   6   7   2        295.28        302.36        12.30 o                         
  -6   8   2         14.18         14.85         0.77 o                         
  -5   8   2         21.10         20.49         1.35 o                         
  -4   8   2        808.79        814.70         9.37 o                         
  -3   8   2        167.49        160.85         3.81 o                         
  -2   8   2         76.75         70.50         1.18 o                         
  -1   8   2        674.77        702.73        12.54 o                         
   0   8   2        305.32        300.62         2.92 o                         
   1   8   2       1600.66       1694.37        16.48 o                         
   2   8   2        390.98        410.81         9.44 o                         
   3   8   2         20.96         18.50         0.81 o                         
   4   8   2         14.10         11.62         0.74 o                         
   5   8   2         94.54         95.93         4.36 o                         
   6   8   2          0.31          0.84         0.62 o                         
  -6   9   2        223.06        202.15         7.17 o                         
  -5   9   2        215.61        225.92         3.71 o                         
  -4   9   2          5.03          5.80         0.49 o                         
  -3   9   2          7.15          7.30         0.43 o                         
  -2   9   2        292.16        307.36         4.05 o                         
  -1   9   2        660.14        721.32        10.60 o                         
   0   9   2        204.18        159.21         2.83 o                         
   1   9   2       1276.18       1250.81        20.17 o                         
   2   9   2         94.18         99.04         2.67 o                         
   3   9   2        202.35        192.59         2.53 o                         
   4   9   2         31.15         27.75         1.58 o                         
   5   9   2        325.45        315.78        13.56 o                         
   6   9   2        170.56        169.67         5.20 o                         
  -6  10   2          2.68          3.05         0.83 o                         
  -5  10   2         64.42         64.69         2.57 o                         
  -4  10   2         12.59         12.13         0.64 o                         
  -3  10   2        240.45        238.94         6.61 o                         
  -2  10   2        920.71        901.50        17.60 o                         
  -1  10   2        405.46        397.83         8.37 o                         
   0  10   2         38.16         32.03         0.86 o                         
   1  10   2        113.78        106.09         3.03 o                         
   2  10   2        111.84        107.61         4.36 o                         
   3  10   2        587.17        597.59        19.13 o                         
   4  10   2         31.72         33.60         1.44 o                         
   5  10   2         41.72         45.70         1.64 o                         
  -5  11   2         48.04         46.20         1.40 o                         
  -4  11   2          0.06          0.25         0.33 o                         
  -3  11   2        396.43        398.37         5.83 o                         
  -2  11   2         24.14         27.16         0.83 o                         
  -1  11   2        199.32        172.53         4.64 o                         
   0  11   2         43.74         47.75         1.03 o                         
   1  11   2          0.01          0.50         0.40 o                         
   2  11   2         19.45         17.67         1.15 o                         
   3  11   2         12.74         11.86         0.79 o                         
   4  11   2          0.49          0.21         0.36 o                         
   5  11   2          4.69          4.66         0.58 o                         
  -5  12   2         14.54         11.73         0.86 o                         
  -4  12   2         44.95         39.84         1.32 o                         
  -3  12   2       1385.00       1389.05        22.06 o                         
  -2  12   2       2066.99       2070.25        33.81 o                         
  -1  12   2         77.45         80.29         2.77 o                         
   0  12   2        250.40        246.80         5.06 o                         
   1  12   2        192.83        193.17         6.90 o                         
   2  12   2        254.07        242.20         7.46 o                         
   3  12   2        382.11        397.16         7.22 o                         
   4  12   2        257.41        264.56         8.86 o                         
   5  12   2         41.15         55.71         3.93 o                         
  -5  13   2         56.84         56.04         1.90 o                         
  -4  13   2        427.43        439.06        10.05 o                         
  -3  13   2        429.84        422.09        16.59 o                         
  -2  13   2          5.42          5.53         0.47 o                         
  -1  13   2        168.34        164.95         5.21 o                         
   0  13   2          0.33          0.58         0.31 o                         
   1  13   2         39.80         35.15         1.25 o                         
   2  13   2        380.77        391.14        18.11 o                         
   3  13   2         22.21         23.54         1.12 o                         
   4  13   2         72.96         74.07         4.51 o                         
   5  13   2          0.83          0.54         0.81 o                         
  -4  14   2        209.80        212.87         6.35 o                         
  -3  14   2          1.86          2.49         0.57 o                         
  -2  14   2        264.85        265.35         8.96 o                         
  -1  14   2         44.45         50.65         2.51 o                         
   0  14   2        264.72        279.09         7.47 o                         
   1  14   2          7.24          7.86         0.63 o                         
   2  14   2          4.03          6.21         0.64 o                         
   3  14   2         83.15         84.18         4.02 o                         
   4  14   2          5.28          8.15         1.43 o                         
  -4  15   2         27.90         34.33         1.70 o                         
  -3  15   2         10.93          8.08         0.87 o                         
  -2  15   2          8.74          9.00         0.68 o                         
  -1  15   2         15.47         16.04         0.92 o                         
   0  15   2         15.92         17.73         0.89 o                         
   1  15   2        357.32        377.74        13.96 o                         
   2  15   2        280.92        266.77        15.57 o                         
   3  15   2          0.57          0.53         0.65 o                         
   4  15   2          5.89          6.78         0.91 o                         
  -3  16   2        315.83        311.53        11.72 o                         
  -2  16   2        250.51        233.91        17.06 o                         
  -1  16   2        171.24        184.64        14.41 o                         
   0  16   2          6.07          7.72         1.36 o                         
   1  16   2         79.53         79.99         5.48 o                         
   2  16   2         36.54         40.20         3.76 o                         
   3  16   2        188.11        187.26         4.01 o                         
  -3  17   2         45.32         48.20         5.20 o                         
  -2  17   2          0.63          0.08         0.56 o                         
  -1  17   2          1.34          0.95         0.56 o                         
   0  17   2          2.11          2.06         0.76 o                         
   1  17   2          0.86          0.63         1.45 o                         
   2  17   2          0.14          1.18         0.76 o                         
  -2  18   2         10.54         12.42         2.19 o                         
  -1  18   2        100.57         99.58         3.99 o                         
   0  18   2         66.02         67.29         5.03 o                         
   1  18   2         12.23         12.85         1.24 o                         
  -7   1   3         12.35         11.05         1.42 o                         
  -6   1   3          0.18          0.11         0.40 o                         
  -5   1   3          7.34          9.21         0.66 o                         
  -4   1   3         75.98         76.78         1.27 o                         
  -3   1   3        737.91        792.02         7.73 o                         
  -2   1   3        403.74        453.41         3.34 o                         
  -1   1   3        289.40        282.15         3.48 o                         
   0   1   3       1235.81       1178.95        14.26 o                         
   1   1   3        994.47        996.63        10.65 o                         
   2   1   3         17.72         15.00         0.53 o                         
   3   1   3        269.13        248.31         4.03 o                         
   4   1   3         60.28         58.79         2.08 o                         
   5   1   3         26.82         30.15         2.06 o                         
   6   1   3        197.69        197.29         4.56 o                         
  -7   2   3         44.92         41.57         1.31 o                         
  -6   2   3        169.08        171.17         3.33 o                         
  -5   2   3         99.35        112.83         1.85 o                         
  -4   2   3        652.77        665.12         6.55 o                         
  -3   2   3       3125.85       3162.88        30.67 o                         
  -2   2   3       1664.36       1673.89        11.36 o                         
  -1   2   3        418.32        405.43         4.32 o                         
   0   2   3          6.81          8.88         0.39 o                         
   1   2   3        588.45        588.64         6.59 o                         
   2   2   3        950.44        914.31         5.90 o                         
   3   2   3        649.06        589.18        10.68 o                         
   4   2   3        189.95        179.59         3.77 o                         
   5   2   3         19.52         12.70         1.42 o                         
   6   2   3        342.38        327.88         9.99 o                         
  -7   3   3        105.81        104.22         4.26 o                         
  -6   3   3         42.08         36.90         1.37 o                         
  -5   3   3          0.55          0.60         0.32 o                         
  -4   3   3         27.46         27.10         0.79 o                         
  -3   3   3        180.12        182.72         1.91 o                         
  -2   3   3        313.01        324.95         2.68 o                         
  -1   3   3          9.44         15.31         0.45 o                         
   0   3   3         86.77         88.38         1.81 o                         
   1   3   3        310.32        334.91         2.83 o                         
   2   3   3         40.30         58.85         1.05 o                         
   3   3   3        205.37        205.46         4.86 o                         
   4   3   3          0.42          0.17         0.57 o                         
   5   3   3        211.17        199.98         3.75 o                         
   6   3   3          0.17          0.30         0.72 o                         
  -7   4   3        245.86        231.46         7.41 o                         
  -6   4   3        524.97        533.62         7.70 o                         
  -5   4   3        133.17        123.31         2.08 o                         
  -4   4   3       1452.81       1460.57        16.44 o                         
  -3   4   3        371.23        329.96         3.68 o                         
  -2   4   3         21.20         37.52         0.66 o                         
  -1   4   3         14.56         18.42         0.47 o                         
   0   4   3        402.22        399.72         4.16 o                         
   1   4   3        708.61        699.07         5.97 o                         
   2   4   3        566.80        528.38         6.65 o                         
   3   4   3         24.31         12.97         0.76 o                         
   4   4   3        268.11        296.23         6.47 o                         
   5   4   3         18.95         24.26         1.44 o                         
   6   4   3         28.84         30.73         1.52 o                         
  -6   5   3        106.61        111.93         3.95 o                         
  -5   5   3          2.86          4.85         0.51 o                         
  -4   5   3         46.39         46.62         1.09 o                         
  -3   5   3         37.83         48.44         1.05 o                         
  -2   5   3        143.93        166.71         1.65 o                         
  -1   5   3        153.02        126.37         1.26 o                         
   0   5   3        327.37        301.38         2.75 o                         
   1   5   3         41.53         52.27         0.97 o                         
   2   5   3        529.35        543.43         7.12 o                         
   3   5   3        141.45        141.20         2.94 o                         
   4   5   3        150.05        168.66         6.84 o                         
   5   5   3        316.60        319.21        13.68 o                         
   6   5   3        264.24        267.54         5.67 o                         
  -6   6   3          0.00          0.40         0.45 o                         
  -5   6   3          9.21         10.06         0.64 o                         
  -4   6   3         45.13         40.38         1.48 o                         
  -3   6   3        276.85        285.45         6.05 o                         
  -2   6   3       1538.26       1614.96        11.06 o                         
  -1   6   3         52.92         52.93         0.81 o                         
   0   6   3         25.53         29.19         0.81 o                         
   1   6   3          4.07          6.81         0.35 o                         
   2   6   3        132.98        125.34         2.37 o                         
   3   6   3         45.62         44.17         2.00 o                         
   4   6   3         12.92          8.34         0.65 o                         
   5   6   3         89.54         82.80         4.29 o                         
   6   6   3          0.09         -0.02         0.73 o                         
  -6   7   3        385.06        398.71         6.14 o                         
  -5   7   3        113.18        115.95         1.93 o                         
  -4   7   3          7.22          7.45         0.56 o                         
  -3   7   3         47.26         53.78         1.19 o                         
  -2   7   3        116.80        124.19         2.21 o                         
  -1   7   3        496.75        495.56         4.39 o                         
   0   7   3        421.30        389.08         3.15 o                         
   1   7   3       1310.52       1306.70        16.44 o                         
   2   7   3        168.96        178.57         4.11 o                         
   3   7   3          0.51          0.16         0.32 o                         
   4   7   3         52.13         61.95         1.79 o                         
   5   7   3        160.39        174.28         3.17 o                         
   6   7   3        107.59         99.15         5.17 o                         
  -6   8   3         27.64         24.65         1.05 o                         
  -5   8   3          6.06          4.98         0.51 o                         
  -4   8   3        108.37        107.86         3.31 o                         
  -3   8   3        701.37        639.09        13.19 o                         
  -2   8   3        959.69        902.52        12.60 o                         
  -1   8   3        142.51        152.19         2.86 o                         
   0   8   3        595.42        584.51         8.95 o                         
   1   8   3         28.96         22.18         0.91 o                         
   2   8   3        198.74        176.97         6.31 o                         
   3   8   3       1171.64       1164.08        14.81 o                         
   4   8   3          3.16          5.60         0.60 o                         
   5   8   3         37.14         32.56         1.55 o                         
   6   8   3          9.65          8.89         0.87 o                         
  -6   9   3          8.13          7.55         0.60 o                         
  -5   9   3        104.80        104.24         2.48 o                         
  -4   9   3          0.01          0.50         0.34 o                         
  -3   9   3         40.39         36.08         1.16 o                         
  -2   9   3         14.10         20.61         0.58 o                         
  -1   9   3        420.79        462.64         5.16 o                         
   0   9   3         42.32         58.46         1.86 o                         
   1   9   3        444.16        409.06         9.70 o                         
   2   9   3        134.87        140.77         4.04 o                         
   3   9   3         32.05         33.48         1.34 o                         
   4   9   3         52.88         48.87         1.32 o                         
   5   9   3          6.00          5.54         0.62 o                         
   6   9   3         15.63         12.28         0.86 o                         
  -6  10   3          0.73          0.11         0.50 o                         
  -5  10   3         60.97         68.31         2.08 o                         
  -4  10   3        171.20        179.69         3.06 o                         
  -3  10   3        442.83        457.94         9.07 o                         
  -2  10   3       1575.84       1497.50        31.69 o                         
  -1  10   3        125.12        146.43         5.01 o                         
   0  10   3        142.74        147.62         4.58 o                         
   1  10   3          2.98          3.70         0.42 o                         
   2  10   3        310.31        286.53         8.38 o                         
   3  10   3        311.58        292.67         9.59 o                         
   4  10   3         94.79         83.79         3.53 o                         
   5  10   3         26.77         27.35         1.64 o                         
  -5  11   3        360.84        362.29         7.48 o                         
  -4  11   3        136.51        136.84         3.23 o                         
  -3  11   3        129.91        121.29         3.77 o                         
  -2  11   3         27.26         31.20         1.42 o                         
  -1  11   3         61.21         53.32         1.50 o                         
   0  11   3       2288.16       2361.85        26.88 o                         
   1  11   3        937.32        948.27        21.27 o                         
   2  11   3         37.10         34.73         1.72 o                         
   3  11   3         39.02         42.00         1.45 o                         
   4  11   3         21.37         24.39         0.94 o                         
   5  11   3        124.70        114.12         2.65 o                         
  -5  12   3         28.98         25.25         1.20 o                         
  -4  12   3         34.12         34.62         1.09 o                         
  -3  12   3          2.33          4.61         0.42 o                         
  -2  12   3          6.56          5.79         0.52 o                         
  -1  12   3          0.07          0.00         0.27 o                         
   0  12   3        108.99        114.91         4.38 o                         
   1  12   3         23.33         17.84         0.98 o                         
   2  12   3        101.49        107.84         3.88 o                         
   3  12   3          9.99         13.64         0.91 o                         
   4  12   3        150.66        158.96         3.49 o                         
   5  12   3          0.58          0.84         0.61 o                         
  -5  13   3         26.48         29.64         1.70 o                         
  -4  13   3          2.81          2.02         0.62 o                         
  -3  13   3          4.15          3.57         0.50 o                         
  -2  13   3         16.02         16.46         0.73 o                         
  -1  13   3         77.21         79.07         1.72 o                         
   0  13   3        290.55        296.07         3.90 o                         
   1  13   3        270.28        296.61         7.26 o                         
   2  13   3          0.05          0.17         0.50 o                         
   3  13   3        104.20         93.63         5.01 o                         
   4  13   3          1.76          1.15         0.91 o                         
  -4  14   3        262.59        255.16         8.92 o                         
  -3  14   3        423.55        408.18        12.50 o                         
  -2  14   3         24.14         25.30         1.13 o                         
  -1  14   3        111.50        110.87         4.83 o                         
   0  14   3          1.73          1.34         0.40 o                         
   1  14   3        107.98        108.49         3.33 o                         
   2  14   3        335.62        333.84         6.73 o                         
   3  14   3        426.02        439.24        30.70 o                         
   4  14   3         93.56         86.72         7.02 o                         
  -4  15   3         71.41         64.78         5.17 o                         
  -3  15   3        539.09        538.43        15.37 o                         
  -2  15   3         46.63         46.71         1.49 o                         
  -1  15   3        815.20        837.28        23.42 o                         
   0  15   3        194.41        210.46         6.99 o                         
   1  15   3         68.98         73.21         2.73 o                         
   2  15   3         13.62         15.84         0.99 o                         
   3  15   3          2.40          1.51         0.78 o                         
  -3  16   3         94.05         89.42         5.17 o                         
  -2  16   3         22.71         24.51         2.45 o                         
  -1  16   3          7.68          7.55         0.80 o                         
   0  16   3          5.53          5.06         0.77 o                         
   1  16   3         11.86         12.50         0.84 o                         
   2  16   3         54.47         52.23         4.79 o                         
   3  16   3          0.72          0.68         0.56 o                         
  -2  17   3         31.84         32.75         1.50 o                         
  -1  17   3        521.25        548.04        11.39 o                         
   0  17   3        334.48        333.69        21.64 o                         
   1  17   3         56.19         57.61         1.88 o                         
   2  17   3        125.58        123.68         3.21 o                         
  -1  18   3          0.22          0.72         0.71 o                         
   0  18   3         15.10         15.25         1.25 o                         
   1  18   3         15.98         14.79         1.13 o                         
  -7   0   4         91.96         96.67         3.91 o                         
  -6   0   4         17.14         20.89         1.12 o                         
  -5   0   4       1070.09       1107.89        20.54 o                         
  -4   0   4        469.11        466.50         9.63 o                         
  -3   0   4        203.43        240.37         4.32 o                         
  -2   0   4         86.49         72.19         1.26 o                         
  -1   0   4        223.49        217.83         2.60 o                         
   0   0   4        669.03        699.88        12.63 o                         
   1   0   4        918.87        898.96        16.07 o                         
   2   0   4        100.07         69.42         2.00 o                         
   3   0   4         55.10         51.52         3.03 o                         
   4   0   4        522.58        522.30        11.13 o                         
   5   0   4         13.77         14.89         1.84 o                         
   6   0   4        186.36        191.68         6.34 o                         
  -7   1   4        206.29        190.25        10.21 o                         
  -6   1   4          1.27          1.87         0.42 o                         
  -5   1   4         17.56         18.17         0.73 o                         
  -4   1   4        156.93        164.38         2.24 o                         
  -3   1   4         10.33          3.14         0.27 o                         
  -2   1   4          2.25          5.65         0.26 o                         
  -1   1   4        664.16        647.70         8.05 o                         
   0   1   4       1370.26       1329.05         7.00 o                         
   1   1   4        657.18        706.12         4.83 o                         
   2   1   4         17.39         15.20         0.57 o                         
   3   1   4         22.48         29.04         1.43 o                         
   4   1   4        535.57        506.16        10.61 o                         
   5   1   4        303.55        292.85         6.08 o                         
   6   1   4        237.75        206.43         7.97 o                         
  -7   2   4        123.99        123.17         3.70 o                         
  -6   2   4         32.59         34.88         0.95 o                         
  -5   2   4         80.88         78.05         1.42 o                         
  -4   2   4        861.38        871.75         9.95 o                         
  -3   2   4         14.78         14.09         0.49 o                         
  -2   2   4        192.23        218.99         1.80 o                         
  -1   2   4       1482.11       1613.88         8.59 o                         
   0   2   4       1539.93       1570.40        10.02 o                         
   1   2   4       1783.59       1865.89        14.75 o                         
   2   2   4        566.07        560.54        10.08 o                         
   3   2   4         80.44         76.94         3.64 o                         
   4   2   4        141.67        147.75         3.06 o                         
   5   2   4         13.35          9.78         0.94 o                         
   6   2   4         75.41         70.93         4.57 o                         
  -7   3   4         62.31         64.75         2.55 o                         
  -6   3   4         73.54         74.48         2.84 o                         
  -5   3   4         17.96         21.36         0.74 o                         
  -4   3   4         24.11         30.82         0.94 o                         
  -3   3   4        529.73        582.31         8.21 o                         
  -2   3   4       1070.96       1026.85         3.79 o                         
  -1   3   4       2627.76       2652.84        18.35 o                         
   0   3   4        179.76        149.63         1.83 o                         
   1   3   4        928.76        894.22         5.63 o                         
   2   3   4        149.70        160.39         2.24 o                         
   3   3   4        787.40        763.99        14.89 o                         
   4   3   4        611.52        582.71        12.73 o                         
   5   3   4        799.17        830.90        23.69 o                         
   6   3   4        142.29        138.94         3.62 o                         
  -7   4   4          2.51          1.98         0.61 o                         
  -6   4   4        160.84        161.24         4.07 o                         
  -5   4   4         15.10         14.17         0.63 o                         
  -4   4   4          2.72          1.51         0.38 o                         
  -3   4   4        162.06        152.86         1.71 o                         
  -2   4   4        118.49        132.80         1.54 o                         
  -1   4   4         29.08         36.85         0.74 o                         
   0   4   4        102.48         95.33         1.93 o                         
   1   4   4         10.19          5.63         0.35 o                         
   2   4   4        346.54        338.28         2.95 o                         
   3   4   4        429.78        429.93        11.52 o                         
   4   4   4        246.54        251.36         4.77 o                         
   5   4   4         22.83         29.77         1.48 o                         
   6   4   4         50.30         44.43         2.00 o                         
  -6   5   4          4.59          3.91         0.48 o                         
  -5   5   4         50.48         52.68         1.29 o                         
  -4   5   4         90.53         84.20         3.09 o                         
  -3   5   4         35.85         36.02         0.86 o                         
  -2   5   4         24.96         25.25         0.61 o                         
  -1   5   4        479.87        558.12         5.75 o                         
   0   5   4        172.16        188.26         2.55 o                         
   1   5   4          0.17          2.62         0.26 o                         
   2   5   4        614.91        638.66         8.52 o                         
   3   5   4         53.18         46.44         1.60 o                         
   4   5   4        281.67        295.01         4.58 o                         
   5   5   4         93.71         74.18         5.87 o                         
   6   5   4         13.25         12.25         1.02 o                         
  -6   6   4         54.44         55.00         1.41 o                         
  -5   6   4        117.46        107.91         1.83 o                         
  -4   6   4        702.56        723.10        10.98 o                         
  -3   6   4       1249.85       1321.47        10.40 o                         
  -2   6   4        176.69        141.25         1.69 o                         
  -1   6   4        466.20        516.30         5.78 o                         
   0   6   4         17.57         23.29         0.68 o                         
   1   6   4        920.35        885.74         4.80 o                         
   2   6   4       3171.94       3198.65        23.92 o                         
   3   6   4         63.81         69.11         2.03 o                         
   4   6   4        118.49        117.24         2.90 o                         
   5   6   4        124.15        112.19         3.00 o                         
   6   6   4         19.49         14.76         1.01 o                         
  -6   7   4         40.21         43.63         1.81 o                         
  -5   7   4        564.08        587.34        10.63 o                         
  -4   7   4        159.23        159.16         3.28 o                         
  -3   7   4        773.86        734.22        19.39 o                         
  -2   7   4        190.38        150.12         1.72 o                         
  -1   7   4         37.72         29.97         0.83 o                         
   0   7   4        907.01        839.65         8.03 o                         
   1   7   4          7.48          9.24         0.46 o                         
   2   7   4        138.18        158.77         2.80 o                         
   3   7   4        185.03        164.65         5.15 o                         
   4   7   4        441.39        385.18        14.23 o                         
   5   7   4        191.73        181.71         6.41 o                         
   6   7   4         72.59         64.40         2.77 o                         
  -6   8   4          1.42          1.05         0.55 o                         
  -5   8   4          1.59          1.82         0.44 o                         
  -4   8   4        430.62        438.49         8.98 o                         
  -3   8   4        293.39        265.05         4.52 o                         
  -2   8   4         53.88         47.28         0.99 o                         
  -1   8   4         69.11         75.60         1.96 o                         
   0   8   4         42.79         45.15         1.73 o                         
   1   8   4         88.26         87.92         2.56 o                         
   2   8   4        201.55        186.70         7.83 o                         
   3   8   4         84.64         72.35         3.35 o                         
   4   8   4         51.18         45.35         1.33 o                         
   5   8   4          0.18          0.89         0.64 o                         
   6   8   4         25.03         24.76         2.27 o                         
  -6   9   4         24.56         22.58         0.96 o                         
  -5   9   4         92.38         91.16         2.17 o                         
  -4   9   4          2.66          4.13         0.45 o                         
  -3   9   4         59.69         57.31         1.44 o                         
  -2   9   4        379.53        352.91         9.83 o                         
  -1   9   4        340.98        325.31         5.24 o                         
   0   9   4        175.08        173.63         3.14 o                         
   1   9   4        260.20        255.35         8.77 o                         
   2   9   4         43.39         49.81         2.68 o                         
   3   9   4         22.72         21.96         0.91 o                         
   4   9   4         74.98         85.45         1.82 o                         
   5   9   4        671.96        671.90        17.75 o                         
  -6  10   4          3.52          2.89         0.59 o                         
  -5  10   4         75.07         74.74         1.67 o                         
  -4  10   4        305.01        301.96         8.56 o                         
  -3  10   4        106.08        118.93         3.46 o                         
  -2  10   4         53.58         53.23         1.98 o                         
  -1  10   4         46.71         41.51         1.25 o                         
   0  10   4        158.98        159.19         2.93 o                         
   1  10   4        443.96        398.20        15.27 o                         
   2  10   4        475.58        460.75        12.92 o                         
   3  10   4        246.42        265.55         7.42 o                         
   4  10   4         22.78         20.04         1.01 o                         
   5  10   4        102.34         94.75         2.04 o                         
  -5  11   4          6.07          6.11         0.59 o                         
  -4  11   4          2.77          2.39         0.41 o                         
  -3  11   4        113.15        110.75         4.05 o                         
  -2  11   4         51.17         46.24         1.26 o                         
  -1  11   4         97.48         96.65         2.14 o                         
   0  11   4         80.52         79.89         2.12 o                         
   1  11   4         47.83         48.94         1.73 o                         
   2  11   4         20.52         21.18         1.41 o                         
   3  11   4        227.36        219.59        11.05 o                         
   4  11   4         98.63         82.40         3.61 o                         
   5  11   4         48.83         45.93         2.82 o                         
  -5  12   4        285.62        290.40         7.76 o                         
  -4  12   4         56.27         57.84         2.15 o                         
  -3  12   4        260.77        257.83         4.02 o                         
  -2  12   4        600.44        634.54        11.36 o                         
  -1  12   4          6.14          8.87         0.82 o                         
   0  12   4        190.63        187.53         3.61 o                         
   1  12   4        201.33        194.53         6.39 o                         
   2  12   4        411.25        414.49        22.28 o                         
   3  12   4        241.86        242.16        10.09 o                         
   4  12   4          0.11          0.66         0.58 o                         
   5  12   4         16.97         13.51         1.21 o                         
  -5  13   4          5.99          5.27         0.74 o                         
  -4  13   4          0.04          0.50         0.73 o                         
  -3  13   4          2.10          1.62         0.48 o                         
  -2  13   4         63.44         67.50         1.52 o                         
  -1  13   4        515.27        546.07        13.21 o                         
   0  13   4        341.34        342.18         6.66 o                         
   1  13   4         15.42         14.62         0.84 o                         
   2  13   4          5.19          3.83         0.61 o                         
   3  13   4          4.88          4.42         0.74 o                         
   4  13   4         81.47         87.68        10.37 o                         
  -4  14   4         19.43         16.26         1.72 o                         
  -3  14   4         12.96         10.68         0.79 o                         
  -2  14   4        144.81        143.60         2.34 o                         
  -1  14   4          0.03         -0.22         0.46 o                         
   0  14   4         58.79         64.38         1.76 o                         
   1  14   4          0.06          0.14         0.41 o                         
   2  14   4          9.18          8.34         0.81 o                         
   3  14   4          0.00          0.61         0.68 o                         
   4  14   4         12.79         11.54         0.98 o                         
  -4  15   4          8.13          6.28         0.73 o                         
  -3  15   4          1.01          1.27         0.71 o                         
  -2  15   4         27.06         30.16         1.18 o                         
  -1  15   4        233.61        247.23         7.50 o                         
   0  15   4        392.53        393.78         8.57 o                         
   1  15   4         89.25         88.64         3.18 o                         
   2  15   4          2.79          2.29         0.59 o                         
   3  15   4          0.13          0.22         0.62 o                         
  -3  16   4        143.58        160.26         5.83 o                         
  -2  16   4        115.20        121.18         2.91 o                         
  -1  16   4          3.86          4.83         0.71 o                         
   0  16   4         63.05         64.46         2.51 o                         
   1  16   4        147.49        150.75         4.90 o                         
   2  16   4         81.96         81.93         3.95 o                         
   3  16   4         96.73         99.42         5.45 o                         
  -2  17   4         26.84         25.07         1.41 o                         
  -1  17   4          1.55          1.73         0.69 o                         
   0  17   4         15.14         14.31         0.99 o                         
   1  17   4         22.82         22.16         1.17 o                         
   2  17   4          3.18          2.68         0.69 o                         
  -1  18   4          4.62          4.44         0.77 o                         
   0  18   4          0.02          0.99         0.85 o                         
  -7   1   5        116.19        115.40         2.36 o                         
  -6   1   5          5.71          5.48         0.51 o                         
  -5   1   5        118.10        117.66         1.71 o                         
  -4   1   5         38.95         42.30         1.03 o                         
  -3   1   5          4.31          3.73         0.30 o                         
  -2   1   5       2249.33       2297.72        17.56 o                         
  -1   1   5        155.85        148.46         1.46 o                         
   0   1   5        626.04        688.06         6.17 o                         
   1   1   5        647.51        709.58         5.54 o                         
   2   1   5         25.72         37.12         0.91 o                         
   3   1   5       1974.48       2029.86        10.34 o                         
   4   1   5        774.74        763.43        10.49 o                         
   5   1   5         14.16         15.50         1.37 o                         
   6   1   5         21.75         22.86         1.79 o                         
  -7   2   5         32.27         31.22         1.33 o                         
  -6   2   5        106.44         95.22         1.72 o                         
  -5   2   5        570.88        579.61         5.38 o                         
  -4   2   5        581.13        580.14         4.89 o                         
  -3   2   5         50.99         42.40         0.86 o                         
  -2   2   5          5.33         15.90         0.46 o                         
  -1   2   5        222.24        261.06         2.25 o                         
   0   2   5       6920.97       7368.97        51.18 o                         
   1   2   5       5354.23       5631.24        54.08 o                         
   2   2   5        116.68        127.83         2.44 o                         
   3   2   5          4.86          5.60         0.61 o                         
   4   2   5          0.05          0.00         0.53 o                         
   5   2   5         22.83         22.57         1.86 o                         
   6   2   5        216.76        220.63        22.19 o                         
  -6   3   5         51.43         54.13         1.48 o                         
  -5   3   5        131.42        138.58         1.85 o                         
  -4   3   5        319.72        358.94         4.23 o                         
  -3   3   5        293.95        299.53         5.23 o                         
  -2   3   5        197.97        235.28         2.52 o                         
  -1   3   5         24.91         25.76         0.63 o                         
   0   3   5         35.75         30.21         0.66 o                         
   1   3   5        322.92        356.07         3.59 o                         
   2   3   5        819.25        801.97        10.56 o                         
   3   3   5         92.72         92.48         2.23 o                         
   4   3   5        492.63        455.99        13.59 o                         
   5   3   5          7.15          4.60         0.81 o                         
   6   3   5         27.19         26.41         2.49 o                         
  -6   4   5          0.31          0.50         0.45 o                         
  -5   4   5        195.18        201.03         3.30 o                         
  -4   4   5        588.97        584.29         4.09 o                         
  -3   4   5        109.72         92.71         1.68 o                         
  -2   4   5         31.76         29.25         0.67 o                         
  -1   4   5        464.47        475.95         3.71 o                         
   0   4   5        189.24        181.64         2.32 o                         
   1   4   5        453.22        478.82         5.29 o                         
   2   4   5        450.00        422.86         9.77 o                         
   3   4   5          0.05          0.42         0.46 o                         
   4   4   5          1.49          2.64         0.62 o                         
   5   4   5         25.89         27.95         1.32 o                         
   6   4   5         88.79         87.86         2.13 o                         
  -6   5   5         36.80         36.71         1.16 o                         
  -5   5   5         26.84         30.64         0.90 o                         
  -4   5   5        111.31         90.12         2.10 o                         
  -3   5   5        587.08        591.93         8.02 o                         
  -2   5   5         66.72         58.50         1.05 o                         
  -1   5   5        297.78        269.80         2.48 o                         
   0   5   5        797.22        766.32         9.81 o                         
   1   5   5        357.56        356.29         3.28 o                         
   2   5   5        268.63        223.67         4.82 o                         
   3   5   5         38.53         35.22         0.99 o                         
   4   5   5        718.07        736.58         8.95 o                         
   5   5   5        576.01        556.97        13.77 o                         
   6   5   5          2.04          2.41         0.74 o                         
  -6   6   5         21.61         17.35         1.20 o                         
  -5   6   5         14.70         14.83         0.65 o                         
  -4   6   5         23.81         21.01         0.93 o                         
  -3   6   5          0.56          0.46         0.30 o                         
  -2   6   5         28.15         29.82         0.73 o                         
  -1   6   5        311.77        336.80         4.78 o                         
   0   6   5         80.12         81.94         1.44 o                         
   1   6   5        639.72        674.65         6.60 o                         
   2   6   5       1568.16       1582.07        17.21 o                         
   3   6   5         11.12          7.84         0.63 o                         
   4   6   5        118.34        133.95         4.65 o                         
   5   6   5         84.30         90.75         2.13 o                         
   6   6   5         60.99         60.03         1.90 o                         
  -6   7   5         42.72         41.11         2.48 o                         
  -5   7   5        228.76        237.43         5.89 o                         
  -4   7   5         54.79         49.28         1.11 o                         
  -3   7   5        126.09        108.86         2.84 o                         
  -2   7   5        121.56        110.92         1.82 o                         
  -1   7   5        490.75        480.93         6.16 o                         
   0   7   5        511.96        497.34        10.92 o                         
   1   7   5        214.10        223.30         4.33 o                         
   2   7   5        172.90        140.41         3.96 o                         
   3   7   5        197.09        184.77         6.15 o                         
   4   7   5        453.92        443.79         8.74 o                         
   5   7   5        731.11        699.60         6.93 o                         
  -6   8   5        340.29        339.30         4.45 o                         
  -5   8   5         66.70         71.90         2.58 o                         
  -4   8   5         37.08         39.32         1.09 o                         
  -3   8   5        318.16        312.47         6.49 o                         
  -2   8   5          0.07          0.33         0.22 o                         
  -1   8   5         92.13         90.73         2.69 o                         
   0   8   5        425.47        400.55         8.16 o                         
   1   8   5        497.08        503.53         8.44 o                         
   2   8   5        689.90        629.76        33.20 o                         
   3   8   5        331.47        333.11         4.34 o                         
   4   8   5        280.22        284.35         4.16 o                         
   5   8   5        209.37        220.37         4.00 o                         
  -6   9   5          8.29         10.78         0.77 o                         
  -5   9   5          0.01          0.44         0.47 o                         
  -4   9   5         60.70         55.11         1.33 o                         
  -3   9   5          9.17          8.92         0.59 o                         
  -2   9   5        117.19        115.03         4.68 o                         
  -1   9   5         42.51         32.78         1.71 o                         
   0   9   5        169.73        177.19         8.11 o                         
   1   9   5          0.62          0.51         0.21 o                         
   2   9   5          9.71          6.35         0.65 o                         
   3   9   5         20.87         19.92         1.33 o                         
   4   9   5        109.02        110.48         4.43 o                         
   5   9   5        192.35        178.84         2.77 o                         
  -5  10   5        299.59        296.45         6.54 o                         
  -4  10   5         12.03         13.24         0.74 o                         
  -3  10   5          4.66          3.96         0.44 o                         
  -2  10   5        365.13        357.46         4.16 o                         
  -1  10   5          4.55          4.42         0.39 o                         
   0  10   5         86.99         88.04         5.52 o                         
   1  10   5         45.10         42.90         1.09 o                         
   2  10   5          0.69          0.87         0.43 o                         
   3  10   5        219.80        211.02         6.57 o                         
   4  10   5          1.82          0.99         0.46 o                         
   5  10   5         49.28         52.72         1.75 o                         
  -5  11   5        131.21        115.06         2.43 o                         
  -4  11   5         15.33         14.93         0.78 o                         
  -3  11   5        703.73        693.38         5.48 o                         
  -2  11   5        652.02        672.80         4.70 o                         
  -1  11   5        217.25        211.68         4.69 o                         
   0  11   5        270.21        273.41         5.09 o                         
   1  11   5          2.17          2.06         0.40 o                         
   2  11   5         41.54         39.01         1.75 o                         
   3  11   5        402.80        385.22         5.58 o                         
   4  11   5        621.43        610.68         9.12 o                         
   5  11   5        143.62        126.04         8.58 o                         
  -5  12   5         23.02         24.98         1.16 o                         
  -4  12   5         26.90         33.45         1.54 o                         
  -3  12   5         45.76         46.73         1.25 o                         
  -2  12   5         43.80         42.90         1.12 o                         
  -1  12   5        289.95        294.06         3.27 o                         
   0  12   5        186.94        186.85         2.87 o                         
   1  12   5         11.98         10.51         0.64 o                         
   2  12   5         35.75         41.05         1.65 o                         
   3  12   5          9.16         10.74         0.96 o                         
   4  12   5         20.94         21.40         1.42 o                         
  -4  13   5          3.22          3.98         0.55 o                         
  -3  13   5          3.40          3.32         0.47 o                         
  -2  13   5        156.28        164.08         2.69 o                         
  -1  13   5        238.05        258.79         6.02 o                         
   0  13   5          3.63          4.29         0.94 o                         
   1  13   5         39.60         36.24         2.65 o                         
   2  13   5          0.19          0.35         0.60 o                         
   3  13   5          8.99         10.37         1.37 o                         
   4  13   5         37.18         47.32         2.65 o                         
  -4  14   5        264.63        263.41         5.82 o                         
  -3  14   5        132.37        124.38         2.47 o                         
  -2  14   5          0.86          0.43         0.42 o                         
  -1  14   5          6.05          5.78         0.56 o                         
   0  14   5        212.02        222.88         3.65 o                         
   1  14   5        359.59        346.86        10.44 o                         
   2  14   5          0.40          0.11         0.47 o                         
   3  14   5         27.09         21.30         1.56 o                         
  -3  15   5          8.52          7.94         0.69 o                         
  -2  15   5        252.04        263.52        10.00 o                         
  -1  15   5        176.44        177.58         6.12 o                         
   0  15   5          0.85          0.64         0.49 o                         
   1  15   5         14.50         13.10         0.80 o                         
   2  15   5         86.91         85.74         2.94 o                         
   3  15   5        322.57        306.00         6.02 o                         
  -3  16   5         33.94         33.32         1.37 o                         
  -2  16   5         19.77         18.77         0.99 o                         
  -1  16   5         68.75         71.29         3.07 o                         
   0  16   5          1.61          1.53         0.52 o                         
   1  16   5          5.44          6.42         1.05 o                         
   2  16   5         84.63         85.58         2.30 o                         
  -2  17   5         70.32         76.17         2.46 o                         
  -1  17   5        165.14        162.97        10.22 o                         
   0  17   5        196.32        202.65         4.59 o                         
   1  17   5         28.49         29.02         1.31 o                         
  -6   0   6         23.43         24.32         1.20 o                         
  -5   0   6        378.31        393.64         5.25 o                         
  -4   0   6        838.96        924.22         8.22 o                         
  -3   0   6        346.30        376.84         6.47 o                         
  -2   0   6       1146.49       1238.00        13.41 o                         
  -1   0   6        959.36        994.96        15.63 o                         
   0   0   6        532.80        515.48         9.26 o                         
   1   0   6       1443.28       1403.75        13.53 o                         
   2   0   6         83.91         75.95         2.37 o                         
   3   0   6       2033.55       2054.17        24.20 o                         
   4   0   6        431.52        454.25         9.83 o                         
   5   0   6         16.81         16.93         1.90 o                         
   6   0   6        204.45        205.13         7.92 o                         
  -6   1   6         14.88         14.03         0.71 o                         
  -5   1   6        136.38        131.86         2.66 o                         
  -4   1   6         50.82         42.58         1.04 o                         
  -3   1   6        313.36        305.41         7.42 o                         
  -2   1   6        270.10        279.51         2.69 o                         
  -1   1   6        898.69       1006.68        11.00 o                         
   0   1   6       1986.98       2047.24        17.34 o                         
   1   1   6        207.43        170.37         2.38 o                         
   2   1   6        405.89        371.02         8.00 o                         
   3   1   6        715.73        707.70         7.76 o                         
   4   1   6       1074.89       1105.97         9.15 o                         
   5   1   6          8.29          8.20         1.25 o                         
   6   1   6         28.21         29.05         2.65 o                         
  -6   2   6          7.30          6.82         0.52 o                         
  -5   2   6         98.57         88.55         2.20 o                         
  -4   2   6        288.89        281.56         3.23 o                         
  -3   2   6          0.06          0.54         0.26 o                         
  -2   2   6        496.75        525.65         4.61 o                         
  -1   2   6          0.52          1.89         0.22 o                         
   0   2   6       1135.15       1185.13        10.26 o                         
   1   2   6        588.29        580.19         6.88 o                         
   2   2   6       1100.88       1118.33        17.71 o                         
   3   2   6          3.72          4.68         0.50 o                         
   4   2   6        249.13        272.77         3.65 o                         
   5   2   6          1.15          2.26         0.72 o                         
   6   2   6        114.83        120.18         3.32 o                         
  -6   3   6         11.84         11.55         0.62 o                         
  -5   3   6         15.51         13.30         0.63 o                         
  -4   3   6        598.69        594.07         5.51 o                         
  -3   3   6        581.44        535.00         6.30 o                         
  -2   3   6       1091.77       1126.83        14.02 o                         
  -1   3   6       1025.02       1108.38        10.60 o                         
   0   3   6        120.57        154.44         1.81 o                         
   1   3   6        409.19        449.70         5.35 o                         
   2   3   6       1095.99       1102.79        16.57 o                         
   3   3   6       3456.61       3610.39        72.90 o                         
   4   3   6        678.55        708.35         8.96 o                         
   5   3   6         74.25         75.20         2.71 o                         
   6   3   6          6.71          6.51         0.86 o                         
  -6   4   6        385.80        398.82        13.03 o                         
  -5   4   6          0.06          0.32         0.35 o                         
  -4   4   6         62.62         57.52         1.24 o                         
  -3   4   6         38.01         38.05         0.96 o                         
  -2   4   6        451.68        476.89         7.00 o                         
  -1   4   6        779.48        801.04         8.41 o                         
   0   4   6        273.65        259.93         2.80 o                         
   1   4   6         19.53         12.81         0.50 o                         
   2   4   6          3.03          2.87         0.30 o                         
   3   4   6          0.03          0.08         0.35 o                         
   4   4   6        690.52        709.77        10.84 o                         
   5   4   6        395.44        407.41         4.73 o                         
   6   4   6          3.32          4.42         2.12 o                         
  -6   5   6          9.92          8.13         0.58 o                         
  -5   5   6         10.96         12.04         0.57 o                         
  -4   5   6        137.97        128.54         2.85 o                         
  -3   5   6         98.57        100.52         1.60 o                         
  -2   5   6          8.25          6.86         0.36 o                         
  -1   5   6       1029.61       1036.41        10.49 o                         
   0   5   6         32.55         40.90         0.96 o                         
   1   5   6         51.62         45.30         0.94 o                         
   2   5   6          1.14          1.48         0.26 o                         
   3   5   6        111.15        108.49         1.99 o                         
   4   5   6          4.56          5.39         0.56 o                         
   5   5   6        193.72        172.71         9.14 o                         
  -6   6   6        444.76        462.01         3.97 o                         
  -5   6   6        396.16        389.90         9.23 o                         
  -4   6   6          0.07         -0.23         0.34 o                         
  -3   6   6         14.80         10.87         0.51 o                         
  -2   6   6         56.60         46.81         0.98 o                         
  -1   6   6       3196.40       3151.96        19.97 o                         
   0   6   6       2467.47       2413.52        17.43 o                         
   1   6   6         62.98         72.60         1.38 o                         
   2   6   6         34.88         31.73         0.81 o                         
   3   6   6         73.24         72.34         3.11 o                         
   4   6   6        124.41        120.95         2.71 o                         
   5   6   6        107.04        112.68         2.26 o                         
  -6   7   6          6.11          4.74         0.62 o                         
  -5   7   6          6.11          5.21         0.45 o                         
  -4   7   6        144.99        135.44         3.03 o                         
  -3   7   6       1346.57       1280.36        26.14 o                         
  -2   7   6        619.27        616.16         8.76 o                         
  -1   7   6        155.24        149.68         4.37 o                         
   0   7   6        164.16        168.58         3.06 o                         
   1   7   6        289.61        283.04         3.77 o                         
   2   7   6        407.63        361.63        10.52 o                         
   3   7   6        205.42        201.31         3.95 o                         
   4   7   6        395.80        417.30        11.30 o                         
   5   7   6        194.39        196.21         4.54 o                         
  -6   8   6          9.59         10.25         0.71 o                         
  -5   8   6          2.01          1.51         0.40 o                         
  -4   8   6         78.94         71.36         2.55 o                         
  -3   8   6        156.89        156.47         3.04 o                         
  -2   8   6          2.23          1.84         0.30 o                         
  -1   8   6         12.66         10.82         0.58 o                         
   0   8   6         23.62         23.51         0.85 o                         
   1   8   6         95.04         96.41         2.53 o                         
   2   8   6         46.06         36.70         1.14 o                         
   3   8   6        112.21        106.80         3.51 o                         
   4   8   6          7.36          8.97         0.63 o                         
   5   8   6          7.78          8.17         1.01 o                         
  -5   9   6          8.93          9.93         0.65 o                         
  -4   9   6         67.90         76.91         4.32 o                         
  -3   9   6         18.87         23.27         0.77 o                         
  -2   9   6        140.60        134.62         5.64 o                         
  -1   9   6        379.57        374.02         9.01 o                         
   0   9   6         31.98         37.13         1.49 o                         
   1   9   6        455.11        428.81        13.76 o                         
   2   9   6        327.56        312.93         6.82 o                         
   3   9   6        144.08        147.20         4.35 o                         
   4   9   6         71.34         71.67         1.81 o                         
   5   9   6          1.48          2.55         0.59 o                         
  -5  10   6         57.11         66.03         2.49 o                         
  -4  10   6        162.76        158.14         6.13 o                         
  -3  10   6         15.38         12.25         0.63 o                         
  -2  10   6        337.35        346.10         6.29 o                         
  -1  10   6        344.81        314.55        11.25 o                         
   0  10   6        447.43        451.83         5.95 o                         
   1  10   6        465.12        451.16        13.20 o                         
   2  10   6         23.95         23.65         1.47 o                         
   3  10   6          0.07          0.16         0.51 o                         
   4  10   6          0.74          1.37         0.60 o                         
   5  10   6         30.29         34.90         2.83 o                         
  -5  11   6         35.07         33.51         1.41 o                         
  -4  11   6         13.94         11.61         0.71 o                         
  -3  11   6         74.24         65.52         2.41 o                         
  -2  11   6        150.48        144.20         5.01 o                         
  -1  11   6         24.65         23.55         0.88 o                         
   0  11   6        109.81        123.53         2.42 o                         
   1  11   6         78.35         72.78         3.03 o                         
   2  11   6         17.91         17.99         1.58 o                         
   3  11   6         58.87         53.70         1.89 o                         
   4  11   6         11.57         11.80         1.05 o                         
  -5  12   6         61.28         62.16         2.07 o                         
  -4  12   6        140.41        139.07         2.32 o                         
  -3  12   6        134.97        129.46         3.41 o                         
  -2  12   6         21.53         25.09         0.90 o                         
  -1  12   6        162.97        165.24         4.38 o                         
   0  12   6         42.74         42.29         1.49 o                         
   1  12   6        361.06        366.98         4.49 o                         
   2  12   6        680.99        671.19        16.93 o                         
   3  12   6          0.01          0.24         0.62 o                         
   4  12   6        126.69        127.07         3.63 o                         
  -4  13   6         62.08         61.19         1.81 o                         
  -3  13   6         38.64         43.08         1.32 o                         
  -2  13   6          2.84          4.57         0.47 o                         
  -1  13   6         32.72         34.94         1.13 o                         
   0  13   6         34.93         38.61         1.34 o                         
   1  13   6         45.71         46.07         1.57 o                         
   2  13   6        311.82        330.60         9.21 o                         
   3  13   6        287.26        287.75         6.53 o                         
  -4  14   6         12.67         13.96         1.50 o                         
  -3  14   6          0.16          0.14         0.39 o                         
  -2  14   6          2.19          1.48         0.45 o                         
  -1  14   6          4.85          4.28         0.52 o                         
   0  14   6        108.60        111.92         4.08 o                         
   1  14   6        178.06        174.39         4.96 o                         
   2  14   6         35.65         34.94         1.50 o                         
   3  14   6          1.10          2.68         0.68 o                         
  -3  15   6         83.88         82.82         5.18 o                         
  -2  15   6          4.62          3.08         0.57 o                         
  -1  15   6         15.32         12.68         0.76 o                         
   0  15   6         98.92         99.81         2.72 o                         
   1  15   6         39.08         34.29         1.29 o                         
   2  15   6        146.20        132.48         4.33 o                         
  -2  16   6         12.29         10.55         0.81 o                         
  -1  16   6        106.88        108.51         3.00 o                         
   0  16   6        448.53        436.33         6.08 o                         
   1  16   6        219.27        219.90         4.40 o                         
   2  16   6         20.48         18.46         0.98 o                         
  -1  17   6          1.22          1.01         0.67 o                         
   0  17   6          5.35          5.27         0.68 o                         
  -6   1   7         35.80         33.15         1.25 o                         
  -5   1   7        410.23        402.09        10.25 o                         
  -4   1   7        539.26        566.74         5.33 o                         
  -3   1   7        287.44        262.03         4.50 o                         
  -2   1   7         64.71         65.29         1.09 o                         
  -1   1   7         32.39         35.93         1.02 o                         
   0   1   7        252.00        265.08         5.80 o                         
   1   1   7        422.50        398.87         4.55 o                         
   2   1   7       1421.68       1444.78        25.42 o                         
   3   1   7       1412.58       1448.06        23.55 o                         
   4   1   7         69.41         70.16         2.13 o                         
   5   1   7         89.64         89.15         2.40 o                         
  -6   2   7        419.55        394.61        12.40 o                         
  -5   2   7        562.06        569.41         7.42 o                         
  -4   2   7         76.73         70.73         1.66 o                         
  -3   2   7          6.51          7.84         0.41 o                         
  -2   2   7        141.95        137.99         1.90 o                         
  -1   2   7        619.25        571.47         8.08 o                         
   0   2   7        809.89        789.98        11.80 o                         
   1   2   7        117.68        103.57         1.56 o                         
   2   2   7        124.10        123.25         2.77 o                         
   3   2   7        806.01        855.93        10.36 o                         
   4   2   7         31.60         30.51         1.10 o                         
   5   2   7        477.17        490.83         4.99 o                         
  -6   3   7         34.61         32.04         1.64 o                         
  -5   3   7         56.63         63.84         2.37 o                         
  -4   3   7        146.32        134.92         3.11 o                         
  -3   3   7        515.11        508.29         3.71 o                         
  -2   3   7        197.96        201.47         2.42 o                         
  -1   3   7        982.57        990.22        10.77 o                         
   0   3   7          8.10          6.72         0.43 o                         
   1   3   7         28.09         21.94         0.70 o                         
   2   3   7        464.33        459.16         5.65 o                         
   3   3   7        322.00        329.73         4.55 o                         
   4   3   7          4.30          4.77         0.55 o                         
   5   3   7          2.52          1.98         0.70 o                         
  -6   4   7          1.29          0.66         0.49 o                         
  -5   4   7        153.16        155.89         5.05 o                         
  -4   4   7        256.87        258.31         6.48 o                         
  -3   4   7        146.54        149.68         2.31 o                         
  -2   4   7        382.42        397.97         8.16 o                         
  -1   4   7        542.39        551.89         5.82 o                         
   0   4   7        729.61        763.26         8.88 o                         
   1   4   7        179.31        172.14         2.59 o                         
   2   4   7         75.06         73.63         1.74 o                         
   3   4   7        418.85        429.16        10.34 o                         
   4   4   7         19.44         18.31         0.79 o                         
   5   4   7          4.19          3.58         0.58 o                         
  -6   5   7         39.17         34.00         1.72 o                         
  -5   5   7        245.81        245.56         3.09 o                         
  -4   5   7        161.96        168.33         3.52 o                         
  -3   5   7        419.61        437.44         5.93 o                         
  -2   5   7        699.23        655.75        10.81 o                         
  -1   5   7        118.62        117.69         1.68 o                         
   0   5   7        183.06        166.23         2.84 o                         
   1   5   7       2636.21       2511.04        34.59 o                         
   2   5   7       1958.75       1980.01        24.70 o                         
   3   5   7        326.89        330.26        10.13 o                         
   4   5   7         21.63         20.89         0.92 o                         
   5   5   7         72.66         72.78         2.82 o                         
  -6   6   7         47.17         54.23         1.70 o                         
  -5   6   7         71.41         63.96         3.27 o                         
  -4   6   7        220.43        196.59         2.50 o                         
  -3   6   7         27.42         25.94         0.78 o                         
  -2   6   7         19.40         13.91         0.52 o                         
  -1   6   7        107.28         86.65         1.83 o                         
   0   6   7         32.04         39.72         1.03 o                         
   1   6   7        101.93         89.90         1.47 o                         
   2   6   7       1421.02       1399.56        27.10 o                         
   3   6   7         77.09         79.36         1.46 o                         
   4   6   7          7.67          9.17         0.73 o                         
   5   6   7         16.88         15.81         0.86 o                         
  -6   7   7          0.91          0.32         0.55 o                         
  -5   7   7          7.22          5.29         0.47 o                         
  -4   7   7         11.32         15.15         0.65 o                         
  -3   7   7         73.40         79.47         1.35 o                         
  -2   7   7        414.04        417.55         8.05 o                         
  -1   7   7        724.79        731.21        11.09 o                         
   0   7   7          6.21          7.73         0.50 o                         
   1   7   7         54.90         48.92         1.57 o                         
   2   7   7        390.46        377.48        13.23 o                         
   3   7   7        146.30        141.54         2.37 o                         
   4   7   7         81.94         87.73         4.10 o                         
   5   7   7         27.04         27.68         1.37 o                         
  -5   8   7         17.90         18.10         0.83 o                         
  -4   8   7         72.25         66.33         3.01 o                         
  -3   8   7          6.80          5.37         0.41 o                         
  -2   8   7       1543.05       1559.33        14.52 o                         
  -1   8   7        927.48        920.92        17.23 o                         
   0   8   7         20.38         18.47         0.89 o                         
   1   8   7        171.26        156.40         4.94 o                         
   2   8   7         43.75         41.10         1.12 o                         
   3   8   7         88.89         80.54         3.04 o                         
   4   8   7        332.37        322.25        11.17 o                         
   5   8   7         84.58         84.36         4.00 o                         
  -5   9   7        138.38        131.74         4.88 o                         
  -4   9   7        243.67        236.29         6.82 o                         
  -3   9   7          6.37          5.69         0.51 o                         
  -2   9   7         89.62         90.60         2.00 o                         
  -1   9   7        609.34        614.51        12.24 o                         
   0   9   7        434.85        422.87        14.43 o                         
   1   9   7       1311.89       1315.66        19.97 o                         
   2   9   7        170.14        168.98         3.93 o                         
   3   9   7          1.20          0.86         0.53 o                         
   4   9   7          4.46          4.41         0.66 o                         
  -5  10   7          0.34          0.54         0.44 o                         
  -4  10   7         75.96         67.16         2.64 o                         
  -3  10   7        285.32        270.89         3.69 o                         
  -2  10   7        329.55        314.92         6.73 o                         
  -1  10   7        366.33        381.39         6.43 o                         
   0  10   7        145.06        139.18         6.42 o                         
   1  10   7        585.04        626.17         5.34 o                         
   2  10   7         12.88         13.67         0.75 o                         
   3  10   7          0.01         -0.17         0.60 o                         
   4  10   7        209.52        219.15         8.10 o                         
  -5  11   7         28.02         26.60         1.31 o                         
  -4  11   7        172.76        174.45         6.75 o                         
  -3  11   7        267.04        278.73         7.52 o                         
  -2  11   7         84.05         83.18         2.62 o                         
  -1  11   7        154.21        147.59         5.49 o                         
   0  11   7        327.99        328.62        11.21 o                         
   1  11   7        260.87        259.98        13.08 o                         
   2  11   7        542.62        563.73        17.25 o                         
   3  11   7         62.10         69.59         2.22 o                         
   4  11   7         12.92         13.51         1.32 o                         
  -4  12   7          7.36          5.93         0.62 o                         
  -3  12   7         26.68         28.69         1.00 o                         
  -2  12   7         35.00         29.24         1.94 o                         
  -1  12   7        274.83        279.62         5.64 o                         
   0  12   7        725.90        764.75        24.68 o                         
   1  12   7         12.92         12.26         0.77 o                         
   2  12   7         33.02         32.26         1.33 o                         
   3  12   7         38.85         40.21         2.67 o                         
  -4  13   7         18.03         16.01         1.31 o                         
  -3  13   7         17.86         14.53         0.88 o                         
  -2  13   7          1.39          1.43         0.42 o                         
  -1  13   7        264.50        245.14         7.64 o                         
   0  13   7          8.26          8.61         0.64 o                         
   1  13   7         45.86         49.34         1.43 o                         
   2  13   7         49.23         49.47         1.81 o                         
   3  13   7          3.06          2.97         0.75 o                         
  -3  14   7        140.47        127.49         6.18 o                         
  -2  14   7        383.71        383.55         4.82 o                         
  -1  14   7        183.92        193.54         3.57 o                         
   0  14   7         53.60         57.89         1.83 o                         
   1  14   7         14.32         13.18         0.85 o                         
   2  14   7        146.49        137.94         3.23 o                         
  -2  15   7         24.02         27.59         1.06 o                         
  -1  15   7         40.06         42.23         1.27 o                         
   0  15   7          0.57          0.24         0.68 o                         
   1  15   7        341.35        314.08        13.70 o                         
   2  15   7          1.13          2.04         0.65 o                         
  -1  16   7         27.97         26.71         1.80 o                         
   0  16   7          0.15          0.31         0.47 o                         
   1  16   7         24.35         23.71         1.60 o                         
  -6   0   8         20.06         17.30         1.08 o                         
  -5   0   8        210.45        201.52         7.19 o                         
  -4   0   8          9.55         10.67         0.90 o                         
  -3   0   8       2076.24       2084.81        80.58 o                         
  -2   0   8       2181.21       2191.50        50.40 o                         
  -1   0   8       1622.64       1678.06        57.27 o                         
   0   0   8        733.42        755.64        41.91 o                         
   1   0   8          0.09         -0.24         0.45 o                         
   2   0   8          0.85          0.96         0.40 o                         
   3   0   8        434.56        448.86         6.78 o                         
   4   0   8        526.25        539.49        12.75 o                         
   5   0   8        204.23        198.45         8.41 o                         
  -6   1   8          2.89          1.96         0.44 o                         
  -5   1   8         77.78         82.98         2.90 o                         
  -4   1   8         21.60         20.04         0.83 o                         
  -3   1   8        193.34        192.58         3.91 o                         
  -2   1   8        944.17        919.07         9.17 o                         
  -1   1   8         53.58         56.91         1.58 o                         
   0   1   8        193.97        167.28         4.24 o                         
   1   1   8        110.58         95.93         3.33 o                         
   2   1   8        114.56        117.33         1.60 o                         
   3   1   8        160.55        162.36         2.97 o                         
   4   1   8         89.53         93.78         2.12 o                         
   5   1   8          2.38          1.75         0.54 o                         
  -6   2   8        103.20         93.99         3.66 o                         
  -5   2   8         22.05         20.52         0.85 o                         
  -4   2   8        195.95        200.01         2.85 o                         
  -3   2   8         41.52         36.43         1.21 o                         
  -2   2   8          7.83          8.32         0.42 o                         
  -1   2   8         82.14         72.94         1.95 o                         
   0   2   8        147.49        141.71         4.24 o                         
   1   2   8         35.11         34.11         1.01 o                         
   2   2   8        132.82        130.98         4.42 o                         
   3   2   8          2.74          3.58         0.45 o                         
   4   2   8         96.60        103.04         1.94 o                         
   5   2   8        209.38        214.55        11.76 o                         
  -6   3   8         39.98         44.09         1.20 o                         
  -5   3   8          2.90          5.83         0.49 o                         
  -4   3   8        167.74        175.28         3.11 o                         
  -3   3   8        398.54        398.98         7.34 o                         
  -2   3   8        442.14        421.03         9.45 o                         
  -1   3   8         34.62         28.57         0.81 o                         
   0   3   8        797.30        791.75        13.48 o                         
   1   3   8        109.21         91.78         2.31 o                         
   2   3   8        129.90        124.66         4.59 o                         
   3   3   8        139.76        150.57         2.17 o                         
   4   3   8        136.20        139.31         2.61 o                         
   5   3   8         34.99         34.86         1.19 o                         
  -6   4   8        153.36        143.91         5.89 o                         
  -5   4   8        103.06         98.69         2.59 o                         
  -4   4   8         10.41         13.55         0.64 o                         
  -3   4   8        693.61        733.16         6.48 o                         
  -2   4   8       2710.36       2559.97        38.18 o                         
  -1   4   8        396.74        353.10         8.54 o                         
   0   4   8         52.03         48.01         1.95 o                         
   1   4   8        359.56        326.07         6.57 o                         
   2   4   8         56.34         56.44         2.17 o                         
   3   4   8        122.93        122.81         3.11 o                         
   4   4   8        127.53        134.41         2.70 o                         
   5   4   8        227.78        244.49         4.48 o                         
  -6   5   8         75.62         69.43         2.27 o                         
  -5   5   8         85.53         91.12         2.77 o                         
  -4   5   8          0.01         -0.01         0.34 o                         
  -3   5   8        122.74        116.56         1.82 o                         
  -2   5   8          0.67          0.25         0.25 o                         
  -1   5   8        574.44        563.89        10.23 o                         
   0   5   8          0.79          1.62         0.29 o                         
   1   5   8        166.33        171.20         4.03 o                         
   2   5   8        991.57        971.13        28.50 o                         
   3   5   8        124.40        122.88         2.55 o                         
   4   5   8         32.30         37.95         1.27 o                         
   5   5   8         74.57         79.63         2.99 o                         
  -5   6   8         50.98         52.55         1.26 o                         
  -4   6   8        235.17        235.87         3.85 o                         
  -3   6   8        628.63        661.90         6.60 o                         
  -2   6   8          6.75          6.43         0.49 o                         
  -1   6   8         89.05         86.88         1.64 o                         
   0   6   8        236.12        212.20         5.89 o                         
   1   6   8          1.24          1.73         0.29 o                         
   2   6   8         23.78         24.60         0.81 o                         
   3   6   8        113.81        116.51         2.72 o                         
   4   6   8        468.31        469.03        12.07 o                         
   5   6   8        187.63        201.14        11.44 o                         
  -5   7   8         10.29         13.29         0.82 o                         
  -4   7   8         99.50        110.06         1.87 o                         
  -3   7   8         49.80         63.03         1.93 o                         
  -2   7   8          0.19          0.27         0.26 o                         
  -1   7   8        208.89        203.99         3.18 o                         
   0   7   8        412.12        391.96         9.26 o                         
   1   7   8        615.14        626.42         7.41 o                         
   2   7   8        835.23        835.93        17.70 o                         
   3   7   8         19.70         20.09         0.75 o                         
   4   7   8         56.20         53.47         1.44 o                         
  -5   8   8         52.33         51.10         2.24 o                         
  -4   8   8         47.43         51.66         1.28 o                         
  -3   8   8         23.50         21.98         0.99 o                         
  -2   8   8          3.89          5.87         0.43 o                         
  -1   8   8        712.11        680.54         7.65 o                         
   0   8   8        317.11        299.82        10.68 o                         
   1   8   8         20.02         16.73         0.73 o                         
   2   8   8         40.39         38.37         1.65 o                         
   3   8   8          1.73          1.67         0.46 o                         
   4   8   8         51.97         53.67         2.07 o                         
  -5   9   8        139.00        129.64         4.50 o                         
  -4   9   8        285.91        296.14         4.53 o                         
  -3   9   8         11.16         15.33         0.74 o                         
  -2   9   8         36.35         35.58         1.98 o                         
  -1   9   8        130.14        119.92         4.65 o                         
   0   9   8        831.55        855.11        11.72 o                         
   1   9   8       2660.17       2534.49        19.32 o                         
   2   9   8        703.39        727.10        10.08 o                         
   3   9   8          0.88          1.18         0.50 o                         
   4   9   8         29.09         33.77         2.21 o                         
  -5  10   8          0.80          1.30         0.44 o                         
  -4  10   8         20.90         19.30         1.31 o                         
  -3  10   8         13.53         13.03         1.11 o                         
  -2  10   8        294.73        275.78        10.08 o                         
  -1  10   8        166.71        162.23         2.63 o                         
   0  10   8          0.03          0.11         0.39 o                         
   1  10   8         34.32         36.99         2.09 o                         
   2  10   8         20.80         19.75         0.81 o                         
   3  10   8         91.48         98.64         4.83 o                         
   4  10   8        274.87        290.62        12.16 o                         
  -4  11   8          0.52          0.97         0.45 o                         
  -3  11   8          2.08          3.00         1.07 o                         
  -2  11   8         16.36         16.13         0.76 o                         
  -1  11   8          0.40          0.22         0.35 o                         
   0  11   8        238.13        248.32         6.08 o                         
   1  11   8        412.97        421.80        11.09 o                         
   2  11   8          0.68          1.98         0.39 o                         
   3  11   8         95.19         95.46         7.36 o                         
  -4  12   8         26.34         28.22         1.54 o                         
  -3  12   8         71.97         74.08         2.44 o                         
  -2  12   8        354.85        365.31        12.08 o                         
  -1  12   8          7.83          9.47         0.67 o                         
   0  12   8        382.73        392.34         9.39 o                         
   1  12   8        107.28        108.54         3.02 o                         
   2  12   8         20.46         20.66         1.58 o                         
   3  12   8         12.93         16.02         1.28 o                         
  -3  13   8        209.52        206.04         3.34 o                         
  -2  13   8        144.63        148.72         5.79 o                         
  -1  13   8        207.27        203.49         4.68 o                         
   0  13   8       1034.45        983.04        26.56 o                         
   1  13   8        412.46        408.37        10.80 o                         
   2  13   8         45.87         48.28         2.03 o                         
  -3  14   8          5.55          5.38         0.56 o                         
  -2  14   8          0.15          0.35         0.64 o                         
  -1  14   8          0.43          0.14         0.65 o                         
   0  14   8        112.77        112.77         2.60 o                         
   1  14   8         47.96         49.24         1.79 o                         
   2  14   8         66.77         64.42         2.19 o                         
  -2  15   8         37.39         33.03         1.32 o                         
  -1  15   8         92.17         72.37         4.27 o                         
   0  15   8        304.78        301.57         6.02 o                         
   1  15   8        261.69        266.29         8.33 o                         
  -6   1   9         35.37         37.80         1.28 o                         
  -5   1   9         10.50         12.31         0.67 o                         
  -4   1   9        601.40        626.81         9.04 o                         
  -3   1   9       1548.09       1556.48        20.31 o                         
  -2   1   9         11.45         10.60         0.50 o                         
  -1   1   9        969.60        987.14         9.27 o                         
   0   1   9        563.38        560.57        14.44 o                         
   1   1   9        292.03        282.31         4.20 o                         
   2   1   9        330.98        314.14         7.68 o                         
   3   1   9          0.06          0.50         0.38 o                         
   4   1   9        145.55        148.76         8.28 o                         
   5   1   9          7.96          6.81         0.53 o                         
  -6   2   9          2.54          3.70         0.72 o                         
  -5   2   9        129.88        123.71         3.84 o                         
  -4   2   9        173.23        169.73         2.81 o                         
  -3   2   9         35.93         39.95         0.99 o                         
  -2   2   9         54.26         55.08         1.36 o                         
  -1   2   9         33.30         27.04         1.57 o                         
   0   2   9          7.19          4.02         0.51 o                         
   1   2   9        134.63        127.31         6.79 o                         
   2   2   9        401.13        381.88         7.93 o                         
   3   2   9        156.21        161.36         5.22 o                         
   4   2   9         62.26         66.57         3.63 o                         
   5   2   9          2.25          3.04         0.57 o                         
  -5   3   9          9.53         10.05         0.67 o                         
  -4   3   9         70.31         69.27         2.17 o                         
  -3   3   9          7.04          8.56         0.52 o                         
  -2   3   9        143.82        148.15         2.16 o                         
  -1   3   9        589.64        596.29        17.45 o                         
   0   3   9         86.62         78.79         1.94 o                         
   1   3   9        654.35        580.49        10.82 o                         
   2   3   9         66.40         54.40         1.82 o                         
   3   3   9          1.50          0.97         0.46 o                         
   4   3   9          0.12          0.40         0.45 o                         
  -5   4   9         16.89         18.58         1.17 o                         
  -4   4   9        290.44        292.81         4.50 o                         
  -3   4   9       1249.02       1239.87        20.61 o                         
  -2   4   9          0.50          0.94         0.31 o                         
  -1   4   9        188.51        159.33         6.22 o                         
   0   4   9        115.49        105.74         3.30 o                         
   1   4   9         75.35         61.78         1.83 o                         
   2   4   9         63.61         64.01         1.37 o                         
   3   4   9        384.86        387.35         9.67 o                         
   4   4   9        134.73        138.24         3.64 o                         
  -5   5   9        602.08        605.29         7.92 o                         
  -4   5   9        237.90        238.49         8.19 o                         
  -3   5   9         93.97         94.79         1.88 o                         
  -2   5   9        211.76        199.73         5.26 o                         
  -1   5   9        114.18        110.06         2.61 o                         
   0   5   9       1205.66       1128.01        38.65 o                         
   1   5   9        741.68        687.40        18.77 o                         
   2   5   9          0.61          0.53         0.35 o                         
   3   5   9          1.53          1.63         0.45 o                         
   4   5   9         25.10         28.33         1.07 o                         
  -5   6   9          4.20          2.87         0.48 o                         
  -4   6   9         70.17         69.24         2.95 o                         
  -3   6   9          8.41          8.68         0.68 o                         
  -2   6   9          5.20          4.09         0.35 o                         
  -1   6   9         16.08         16.47         0.66 o                         
   0   6   9        316.89        319.27         8.88 o                         
   1   6   9        168.31        160.16         4.23 o                         
   2   6   9         33.02         30.81         1.05 o                         
   3   6   9          3.15          3.67         0.50 o                         
   4   6   9          0.62          0.37         0.44 o                         
  -5   7   9          4.46          3.60         0.48 o                         
  -4   7   9          6.50          6.36         0.48 o                         
  -3   7   9          2.18          2.92         0.48 o                         
  -2   7   9         44.44         44.53         1.30 o                         
  -1   7   9        216.27        216.82         6.68 o                         
   0   7   9        764.45        752.59        10.01 o                         
   1   7   9         20.25         25.87         1.01 o                         
   2   7   9         66.91         57.31         1.59 o                         
   3   7   9          0.87          0.54         0.43 o                         
   4   7   9         94.71        100.40         2.60 o                         
  -5   8   9          0.01          0.37         0.50 o                         
  -4   8   9        286.10        292.16         8.28 o                         
  -3   8   9        478.06        492.21        12.15 o                         
  -2   8   9        601.17        584.14        20.80 o                         
  -1   8   9          0.42          0.31         0.29 o                         
   0   8   9        102.08        100.62         5.48 o                         
   1   8   9         30.47         27.99         1.83 o                         
   2   8   9         45.27         47.00         2.08 o                         
   3   8   9        201.67        197.65         9.02 o                         
   4   8   9        109.83        110.89         6.95 o                         
  -4   9   9        238.41        229.04         8.80 o                         
  -3   9   9         54.55         55.36         1.33 o                         
  -2   9   9         25.57         23.30         0.82 o                         
  -1   9   9          0.85          0.80         0.41 o                         
   0   9   9         32.57         29.91         1.80 o                         
   1   9   9          1.65          1.93         0.67 o                         
   2   9   9          5.97          5.97         0.69 o                         
   3   9   9        131.58        137.30         6.15 o                         
  -4  10   9         64.22         66.64         3.78 o                         
  -3  10   9         31.09         28.50         2.10 o                         
  -2  10   9        165.49        167.47         2.72 o                         
  -1  10   9        615.20        594.78        11.49 o                         
   0  10   9         67.75         70.56         2.21 o                         
   1  10   9        101.00         98.65         6.81 o                         
   2  10   9          0.12          0.32         0.78 o                         
   3  10   9        101.15        105.64         3.22 o                         
  -4  11   9         42.93         38.20         3.95 o                         
  -3  11   9         33.84         31.76         1.21 o                         
  -2  11   9         73.95         71.83         2.46 o                         
  -1  11   9        363.71        373.55         4.26 o                         
   0  11   9        113.04        117.48         2.71 o                         
   1  11   9        340.42        338.60        24.25 o                         
   2  11   9         98.71        108.17         4.69 o                         
   3  11   9        161.52        145.57         7.50 o                         
  -3  12   9        120.07        114.95         2.61 o                         
  -2  12   9          0.02          0.86         0.52 o                         
  -1  12   9         41.89         38.57         1.99 o                         
   0  12   9        162.29        168.84         6.04 o                         
   1  12   9          5.74          6.11         0.78 o                         
   2  12   9         32.73         36.73         1.57 o                         
  -3  13   9          7.34          6.96         0.98 o                         
  -2  13   9         21.67         21.37         0.96 o                         
  -1  13   9          1.98          1.50         0.54 o                         
   0  13   9        282.01        267.10        11.39 o                         
   1  13   9        300.72        308.79         7.53 o                         
   2  13   9          7.13          7.43         0.81 o                         
  -2  14   9        244.57        228.47         6.18 o                         
  -1  14   9        200.80        198.23        11.85 o                         
   0  14   9         77.02         69.48         5.68 o                         
   1  14   9         21.69         21.23         1.20 o                         
  -5   0  10         41.45         46.19         1.78 o                         
  -4   0  10        504.02        535.77        11.23 o                         
  -3   0  10        176.55        180.31         3.73 o                         
  -2   0  10        675.22        703.93        10.64 o                         
  -1   0  10         33.66         32.78         1.67 o                         
   0   0  10       1231.68       1036.36        20.62 o                         
   1   0  10        147.62        198.23         4.22 o                         
   2   0  10        512.06        496.01         7.51 o                         
   3   0  10        107.93         96.02         4.81 o                         
   4   0  10         22.04         27.72         1.51 o                         
  -5   1  10         62.63         63.80         1.44 o                         
  -4   1  10        121.81        122.74         1.94 o                         
  -3   1  10        124.97        129.06         3.70 o                         
  -2   1  10         23.60         26.91         1.02 o                         
  -1   1  10        483.54        490.05        13.24 o                         
   0   1  10         23.08         18.73         0.88 o                         
   1   1  10          3.95          2.68         0.76 o                         
   2   1  10          0.83          0.62         0.46 o                         
   3   1  10        153.16        162.86         2.34 o                         
   4   1  10         41.44         46.82         1.20 o                         
  -5   2  10         13.02         15.01         0.70 o                         
  -4   2  10        362.85        372.21         4.25 o                         
  -3   2  10          6.92          8.11         0.59 o                         
  -2   2  10         61.99         63.93         2.72 o                         
  -1   2  10         47.46         42.45         2.21 o                         
   0   2  10         45.46         45.75         2.29 o                         
   1   2  10         37.17         35.98         1.40 o                         
   2   2  10        376.84        364.58         4.71 o                         
   3   2  10          1.07          1.15         0.41 o                         
   4   2  10          0.00          0.65         0.48 o                         
  -5   3  10         11.83         10.87         0.62 o                         
  -4   3  10        111.83        116.97         3.33 o                         
  -3   3  10          0.24          0.66         0.40 o                         
  -2   3  10        829.62        877.33        15.25 o                         
  -1   3  10        848.28        894.78        12.71 o                         
   0   3  10        492.81        530.69        14.60 o                         
   1   3  10          0.04          0.24         0.43 o                         
   2   3  10        119.82        107.83         2.35 o                         
   3   3  10         78.70         83.76         2.30 o                         
   4   3  10        426.50        434.05        10.29 o                         
  -5   4  10          5.21          4.85         0.55 o                         
  -4   4  10          0.62          1.01         0.36 o                         
  -3   4  10          5.96          6.35         0.50 o                         
  -2   4  10        310.83        295.18         8.71 o                         
  -1   4  10         48.66         46.34         1.29 o                         
   0   4  10         56.35         64.85         1.62 o                         
   1   4  10         31.95         22.12         0.97 o                         
   2   4  10         78.84         84.62         2.50 o                         
   3   4  10        102.65         95.01         3.72 o                         
   4   4  10         12.42         14.08         0.84 o                         
  -5   5  10         54.94         50.18         1.49 o                         
  -4   5  10        267.84        281.17         3.35 o                         
  -3   5  10        304.27        299.70         7.09 o                         
  -2   5  10          0.16          0.29         0.37 o                         
  -1   5  10        581.82        572.16         5.54 o                         
   0   5  10         61.51         66.42         1.75 o                         
   1   5  10          1.41          2.00         0.52 o                         
   2   5  10          9.43         12.89         0.80 o                         
   3   5  10         36.72         40.86         1.21 o                         
   4   5  10          2.06          3.69         0.79 o                         
  -5   6  10        121.97        125.46         5.99 o                         
  -4   6  10          5.20          4.21         0.48 o                         
  -3   6  10         95.44         93.75         2.80 o                         
  -2   6  10        410.76        415.83         8.79 o                         
  -1   6  10         66.43         60.28         2.49 o                         
   0   6  10        191.08        181.84         6.19 o                         
   1   6  10        481.25        490.75        15.14 o                         
   2   6  10        108.88        110.82         2.32 o                         
   3   6  10        218.52        222.97        11.59 o                         
   4   6  10         81.68         84.54         3.73 o                         
  -4   7  10         78.60         82.81         5.21 o                         
  -3   7  10         51.89         47.91         1.84 o                         
  -2   7  10        322.35        310.41        17.88 o                         
  -1   7  10        291.75        287.64        15.74 o                         
   0   7  10         23.41         21.55         1.17 o                         
   1   7  10         23.39         17.87         2.02 o                         
   2   7  10          3.57          1.65         0.75 o                         
   3   7  10        166.51        167.39         5.36 o                         
  -4   8  10         59.48         55.66         4.01 o                         
  -3   8  10          1.53          0.68         0.43 o                         
  -2   8  10          5.91          6.12         0.57 o                         
  -1   8  10         58.48         52.32         4.57 o                         
   0   8  10         84.40         91.73         2.42 o                         
   1   8  10         14.21         15.58         1.33 o                         
   2   8  10         40.14         34.78         2.16 o                         
   3   8  10        126.33        124.88         4.35 o                         
  -4   9  10        258.89        240.33         6.59 o                         
  -3   9  10          3.21          2.01         0.48 o                         
  -2   9  10        146.43        136.08         5.09 o                         
  -1   9  10         84.80         83.80         1.89 o                         
   0   9  10        313.76        334.58         5.45 o                         
   1   9  10        117.84        132.34         5.98 o                         
   2   9  10          9.31          7.34         1.11 o                         
   3   9  10          1.14          1.43         0.66 o                         
  -3  10  10         44.08         44.48         2.78 o                         
  -2  10  10        175.25        171.82         7.23 o                         
  -1  10  10          5.62          5.82         0.64 o                         
   0  10  10        136.64        139.99         3.51 o                         
   1  10  10        106.59        107.48        11.14 o                         
   2  10  10        153.11        156.16         7.34 o                         
  -3  11  10          0.01          1.35         0.58 o                         
  -2  11  10          0.01          0.32         0.64 o                         
  -1  11  10          1.02          1.58         0.96 o                         
   0  11  10          2.93          3.83         0.99 o                         
   1  11  10          7.42          8.33         1.16 o                         
   2  11  10         77.84         86.01         5.89 o                         
  -2  12  10          7.81          9.59         0.86 o                         
  -1  12  10          0.71          0.85         0.62 o                         
   0  12  10          0.23          0.75         1.05 o                         
   1  12  10        142.61        133.95        18.87 o                         
  -1  13  10        111.67        116.21         3.69 o                         
   0  13  10        103.96        106.30         6.84 o                         
  -5   1  11         12.81         14.49         0.73 o                         
  -4   1  11          2.89          2.58         0.54 o                         
  -3   1  11          1.63          1.82         0.45 o                         
  -2   1  11        211.58        212.15         6.28 o                         
  -1   1  11        608.14        652.46        13.06 o                         
   0   1  11         55.75         76.32         2.71 o                         
   1   1  11        110.14         94.01         2.17 o                         
   2   1  11         96.13        101.74         2.18 o                         
   3   1  11        226.07        258.27         5.71 o                         
  -5   2  11        178.39        178.75        14.50 o                         
  -4   2  11        273.69        270.99        13.53 o                         
  -3   2  11         73.08         72.99         1.56 o                         
  -2   2  11          3.06          5.58         0.48 o                         
  -1   2  11        133.51        147.12         3.36 o                         
   0   2  11        393.54        389.05         9.75 o                         
   1   2  11        424.45        431.21        15.69 o                         
   2   2  11        259.31        267.04         6.42 o                         
   3   2  11         10.79         11.48         0.85 o                         
  -5   3  11        109.56        118.94         4.50 o                         
  -4   3  11         64.42         69.88         2.57 o                         
  -3   3  11        194.24        194.99         2.41 o                         
  -2   3  11         95.22         97.58         2.20 o                         
  -1   3  11        235.08        204.98         3.05 o                         
   0   3  11         32.75         24.63         1.05 o                         
   1   3  11         17.44         14.50         1.03 o                         
   2   3  11         21.77         21.68         1.13 o                         
   3   3  11         15.72         16.31         1.04 o                         
  -4   4  11         11.97         10.50         0.71 o                         
  -3   4  11          4.20          3.93         0.51 o                         
  -2   4  11          1.80          2.48         0.50 o                         
  -1   4  11          0.02          0.17         0.43 o                         
   0   4  11         29.78         42.21         1.33 o                         
   1   4  11        356.90        351.41         5.23 o                         
   2   4  11         70.40         55.19         3.99 o                         
   3   4  11         10.73         12.79         1.38 o                         
  -4   5  11          0.51          0.03         0.51 o                         
  -3   5  11        406.52        413.45        13.90 o                         
  -2   5  11        225.37        239.43         4.30 o                         
  -1   5  11         35.93         34.64         1.28 o                         
   0   5  11         10.99         13.97         0.92 o                         
   1   5  11         14.89         18.08         1.16 o                         
   2   5  11         76.74         78.73         2.02 o                         
   3   5  11        442.50        403.63        37.32 o                         
  -4   6  11         11.65         11.16         0.66 o                         
  -3   6  11         59.21         56.74         3.19 o                         
  -2   6  11         26.08         26.62         0.94 o                         
  -1   6  11        126.82        131.58         3.60 o                         
   0   6  11        114.98        107.18         8.93 o                         
   1   6  11         55.00         52.22         1.76 o                         
   2   6  11         15.81         16.40         2.53 o                         
   3   6  11         12.89         16.60         1.37 o                         
  -4   7  11          9.96          5.77         0.63 o                         
  -3   7  11        113.04        119.60         3.54 o                         
  -2   7  11        605.37        593.30        16.71 o                         
  -1   7  11         92.23         91.20         2.36 o                         
   0   7  11         28.19         31.28         2.11 o                         
   1   7  11         24.25         23.20         1.17 o                         
   2   7  11         14.51         12.64         1.18 o                         
  -3   8  11          0.06         -0.02         0.53 o                         
  -2   8  11        107.20        103.17         4.63 o                         
  -1   8  11          3.48          2.24         0.58 o                         
   0   8  11        340.29        387.34        20.90 o                         
   1   8  11        303.37        294.26        28.31 o                         
   2   8  11        256.73        241.87        21.21 o                         
  -3   9  11          8.20         10.60         0.75 o                         
  -2   9  11          1.07          0.99         0.44 o                         
  -1   9  11          0.02          0.58         0.55 o                         
   0   9  11         19.94         18.37         1.46 o                         
   1   9  11          4.39          5.21         1.17 o                         
   2   9  11         49.75         49.13         2.21 o                         
  -3  10  11         52.61         55.57         2.85 o                         
  -2  10  11         74.62         66.73         2.51 o                         
  -1  10  11          0.60          0.25         0.72 o                         
   0  10  11          1.49          1.64         0.83 o                         
   1  10  11         82.22         87.68         3.14 o                         
  -2  11  11        287.57        297.14         5.44 o                         
  -1  11  11        344.63        374.40        16.99 o                         
   0  11  11         49.03         56.14         2.57 o                         
   1  11  11          3.41          3.07         1.17 o                         
  -4   0  12          9.32          8.07         0.92 o                         
  -3   0  12        140.73        142.57         7.44 o                         
  -2   0  12         75.39         74.55         5.25 o                         
  -1   0  12        600.78        640.16        11.65 o                         
   0   0  12        250.15        256.92         4.67 o                         
   1   0  12        298.78        287.17        21.54 o                         
   2   0  12         50.07         50.94         4.19 o                         
   3   0  12         88.65        111.97         3.31 o                         
  -4   1  12         26.12         27.07         0.92 o                         
  -3   1  12        172.72        180.08         7.23 o                         
  -2   1  12         51.45         48.71         1.74 o                         
  -1   1  12         82.39         72.71         1.63 o                         
   0   1  12          2.65          2.33         0.50 o                         
   1   1  12         41.35         34.05         1.20 o                         
   2   1  12         71.38         71.21         1.93 o                         
   3   1  12        479.23        508.86         5.33 o                         
  -4   2  12        166.14        164.26         3.84 o                         
  -3   2  12          3.77          3.45         0.48 o                         
  -2   2  12         71.80         76.46         2.69 o                         
  -1   2  12         54.95         59.59         3.06 o                         
   0   2  12         76.53         75.86         3.44 o                         
   1   2  12          0.94          1.73         0.52 o                         
   2   2  12         21.32         19.39         1.03 o                         
   3   2  12          0.03          0.09         0.66 o                         
  -4   3  12        133.48        139.02         2.75 o                         
  -3   3  12        176.80        179.42         5.83 o                         
  -2   3  12        634.50        659.38         9.71 o                         
  -1   3  12         94.61        100.98         4.46 o                         
   0   3  12          3.39          3.19         0.72 o                         
   1   3  12         89.91         95.57         4.20 o                         
   2   3  12        537.00        554.34        18.80 o                         
  -4   4  12          0.96          0.56         0.48 o                         
  -3   4  12         59.48         60.93         1.54 o                         
  -2   4  12          0.16          0.58         0.41 o                         
  -1   4  12          9.23          8.74         0.69 o                         
   0   4  12        459.25        436.50        13.30 o                         
   1   4  12        121.79        115.04         8.60 o                         
   2   4  12         74.15         69.50         7.83 o                         
  -3   5  12          0.02          0.04         0.44 o                         
  -2   5  12          1.42          1.81         0.48 o                         
  -1   5  12        142.23        159.67         5.74 o                         
   0   5  12          0.58          2.25         0.55 o                         
   1   5  12         21.60         23.60         1.38 o                         
   2   5  12         10.70          6.74         1.18 o                         
  -3   6  12          4.18          5.39         0.66 o                         
  -2   6  12         33.39         35.73         1.40 o                         
  -1   6  12        117.27        125.84         6.41 o                         
   0   6  12        132.64        121.98         6.19 o                         
   1   6  12        439.13        431.02         6.64 o                         
   2   6  12         82.38         81.03         4.55 o                         
  -3   7  12        469.50        475.38         7.08 o                         
  -2   7  12         56.20         57.93         3.33 o                         
  -1   7  12         67.92         77.38         3.82 o                         
   0   7  12          0.29          0.41         0.56 o                         
   1   7  12        281.07        295.80         8.67 o                         
  -2   8  12         40.73         40.42         1.74 o                         
  -1   8  12         43.79         39.43         4.43 o                         
   0   8  12         15.36         14.62         1.37 o                         
   1   8  12          0.35          1.53         0.82 o                         
  -2   9  12         69.12         64.96         7.12 o                         
  -1   9  12          5.96          6.50         0.93 o                         
   0   9  12        100.06        113.79         3.71 o                         
  -3   1  13         73.58         70.47         1.98 o                         
  -2   1  13        102.85        109.01         3.04 o                         
  -1   1  13         18.13         23.12         0.95 o                         
   0   1  13         38.19         41.73         1.36 o                         
   1   1  13         86.92         92.33         3.13 o                         
   2   1  13         78.79         73.77         2.62 o                         
  -3   2  13         39.06         40.86         1.29 o                         
  -2   2  13        510.06        542.59        12.12 o                         
  -1   2  13        378.09        395.21         4.43 o                         
   0   2  13        302.59        280.39         5.67 o                         
   1   2  13        270.65        256.02        11.38 o                         
   2   2  13         45.78         47.99         4.76 o                         
  -3   3  13          5.52          6.20         0.59 o                         
  -2   3  13         56.66         64.23         1.93 o                         
  -1   3  13         51.94         56.70         1.55 o                         
   0   3  13         48.69         59.07         1.84 o                         
   1   3  13         75.51         82.95         3.33 o                         
  -3   4  13          0.32          0.89         0.52 o                         
  -2   4  13         37.90         31.77         1.16 o                         
  -1   4  13        148.80        146.60         2.59 o                         
   0   4  13        173.07        174.30         3.17 o                         
   1   4  13        119.52        124.46         5.32 o                         
  -2   5  13         91.72         79.54         3.04 o                         
  -1   5  13         63.19         69.01         4.38 o                         
   0   5  13          8.76          5.43         0.73 o                         
   1   5  13        272.41        271.09         9.04 o                         
  -2   6  13          8.95          7.69         0.67 o                         
  -1   6  13        318.64        324.82         5.71 o                         
   0   6  13         93.78         88.15         3.67 o                         
  -1   7  13          1.46          0.80         1.27 o                         
   0   7  13         62.98         50.69        10.74 o                         
  -1   0  14        300.59        300.20        11.28 o                         
   0   0  14        281.87        284.37         7.48 o                         
  -1   1  14          3.93          4.24         0.60 o                         
   0   1  14          6.30          6.17         0.92 o                         
  -1   2  14         31.17         35.36         1.65 o                         
                                                                                
